# Supplementary material for: Multi-omics approach reveals the contribution of KLU to leaf longevity and drought tolerance
Source: Plant Physiol. 2020 Nov 28;185(2):352–68. doi: 10.1093/plphys/kiaa034 (PMC8133585; doi:10.1093/plphys/kiaa034)
Supplement: kiaa034_Supplementary_Data [file kiaa034_supplementary_data.zip › pp.01345.2020-s02.xlsx]

## Sheet: ST1
Supplemental Table S1. List of genes with RPKM and p-value in this RNA-seq data.
Gene	Name	Description	Col0_3891_A_RSEM.FPKM	Col0_3891_B_RSEM.FPKM	Col0_3891_C_RSEM.FPKM	MT_3891_D_RSEM.FPKM	MT_3891_E_RSEM.FPKM	MT_3891_F_RSEM.FPKM	OE1_3891_G_RSEM.FPKM	OE1_3891_H_RSEM.FPKM	OE1_3891_I_RSEM.FPKM	OE2_3891_J_RSEM.FPKM	OE2_3891_K_RSEM.FPKM	OE2_3891_L_RSEM.FPKM	Col0-MT_log2FoldChange	Col0-MT_lfcSE	Col0-MT_pvalue	Col0-MT_padj	Col0-OE1_log2FoldChange	Col0-OE1_lfcSE	Col0-OE1_pvalue	Col0-OE1_padj	Col0-OE2_log2FoldChange	Col0-OE2_lfcSE	Col0-OE2_pvalue	Col0-OE2_padj	MT-OE1_log2FoldChange	MT-OE1_lfcSE	MT-OE1_pvalue	MT-OE1_padj	MT-OE2_log2FoldChange	MT-OE2_lfcSE	MT-OE2_pvalue	MT-OE2_padj	OE1-OE2_log2FoldChange	OE1-OE2_lfcSE	OE1-OE2_pvalue	OE1-OE2_padj
AT1G01010	ANAC001|NAC001	NAC domain containing protein 1	4.17	5.73	5.36	3.17	3.97	4.32	5.91	6.22	6.49	6.59	6.41	5.9	0.407722	0.166015	0.014052	0.572671	-0.278031	0.158604	0.0796042	0.250365	-0.242689	0.161379	0.132622	0.340881	-0.685753	0.163333	2.687e-05	0.000359545	-0.650411	0.166029	8.94925e-05	0.000989813	0.0353424	0.158619	0.823681	0.99964
AT1G01020	ARV1	Arv1-like protein	4.33	4.92	4.71	5.07	5.96	6.31	5.16	5.11	6.3	5.45	5.26	5	-0.327268	0.160084	0.0409187	0.786174	-0.267628	0.161367	0.0972148	0.284073	-0.130201	0.166091	0.43309	0.675495	0.0596402	0.156833	0.70374	0.849554	0.197067	0.16169	0.222923	0.435981	0.137427	0.16296	0.399053	0.99964
AT1G01030	NGA3	AP2/B3-like transcriptional factor family protein	1.04	0.62	0.68	1.15	0.88	1.01	0.58	0.72	0.39	0.46	0.48	0.67	-0.400629	0.372896	0.282656	0.996618	0.472565	0.398452	0.235621	0.483801	0.612374	0.413344	0.13847	0.350007	0.873195	0.388479	0.0245936	0.0933951	1.013	0.403739	0.0121054	0.054202	0.139809	0.427455	0.743612	0.99964
AT1G01040	ASU1|ATDCL1|CAF|DCL1|EMB60|EMB76|SIN1|SUS1	dicer-like 1	9.82	9.34	10.19	10.41	11.84	10.09	11.79	10.8	10.82	10.79	11.67	12.76	-0.147729	0.0856565	0.0845863	0.89113	-0.162083	0.0857586	0.0587588	0.204741	-0.199997	0.0862326	0.02038	0.0964418	-0.0143537	0.0853035	0.866373	0.938414	-0.052268	0.0857801	0.542309	0.738663	-0.0379143	0.0858821	0.658874	0.99964
AT1G01046	MIR838A	MIR838a; miRNA	0	0	0	0	0	0	0	0	0	0	0	0	NA	NA	NA	NA	NA	NA	NA	NA	NA	NA	NA	NA	NA	NA	NA	NA	NA	NA	NA	NA	NA	NA	NA	NA
AT1G01050	AtPPa1|PPa1	pyrophosphorylase 1	75.7	86.92	79.93	70.34	76.68	85.49	77.86	76.35	65.57	75.62	81.46	84.38	0.0373476	0.0882236	0.672055	0.996618	0.121704	0.0886416	0.169755	0.397924	0.0876784	0.0892835	0.326089	0.583162	0.0843566	0.0886271	0.341191	0.566066	0.0503307	0.0892691	0.572884	0.760385	-0.0340259	0.0896823	0.704387	0.99964
AT1G01060	LHY|LHY1	Homeodomain-like superfamily protein	1.38	2.28	2.28	1.67	2.26	3.25	2.63	1.95	1.7	1.7	1.67	1.75	-0.275169	0.249745	0.270549	0.996618	-0.0773089	0.252187	0.759182	0.886398	0.263229	0.25932	0.31007	0.565294	0.19786	0.249088	0.426999	0.64545	0.538398	0.256308	0.0356768	0.121985	0.340538	0.258687	0.188037	0.99964
AT1G01070	UMAMIT28	nodulin MtN21 /EamA-like transporter family protein	8.49	11.71	12.08	7.37	12.24	12.69	6.29	6.35	6.48	9.03	8.22	6.75	-0.00915113	0.183641	0.960256	0.999539	0.749563	0.190458	8.2997e-05	0.00128865	0.489223	0.190143	0.0100843	0.0578995	0.758714	0.190137	6.59734e-05	0.000769516	0.498374	0.189821	0.00865222	0.0415511	-0.26034	0.196424	0.185039	0.99964
AT1G01073			0	0	0	0	0	0	0	0	0	0	0	0	NA	NA	NA	NA	NA	NA	NA	NA	NA	NA	NA	NA	NA	NA	NA	NA	NA	NA	NA	NA	NA	NA	NA	NA
AT1G01080		RNA-binding (RRM/RBD/RNP motifs) family protein	77.65	78.07	75.49	81.09	73.36	71.37	69.34	73.32	66.48	68.6	78.48	75.55	0.00660176	0.106171	0.950419	0.999539	0.142815	0.106493	0.179898	0.411211	0.128847	0.106904	0.228101	0.474589	0.136213	0.106438	0.200635	0.409303	0.122245	0.106848	0.25258	0.471418	-0.0139676	0.107169	0.896303	0.99964
AT1G01090	PDH-E1	pyruvate dehydrogenase E1 alpha	127.32	113.44	126.71	125.8	128.09	115.66	104.52	110.68	103.55	107.13	110.36	103.04	-0.0281641	0.0909625	0.756847	0.996618	0.210823	0.0912403	0.0208533	0.100173	0.265465	0.0915642	0.00374088	0.0271489	0.238987	0.0911799	0.00876602	0.0427495	0.293629	0.091504	0.00133234	0.00935479	0.0546423	0.0917802	0.551603	0.99964
AT1G01100		60S acidic ribosomal protein family	524.8	509.21	534.53	399.97	579.83	555.77	493.93	505.76	563.26	597.85	556.45	482.24	-0.0166739	0.113919	0.883632	0.997032	-0.0813303	0.113916	0.475259	0.709893	0.0379068	0.114199	0.739938	0.878265	-0.0646563	0.113873	0.570175	0.761564	0.0545808	0.114156	0.632562	0.801315	0.119237	0.114154	0.296239	0.99964
AT1G01110	IQD18	IQ-domain 18	2.97	2.86	3.34	1.72	3.28	3.08	2.42	2.76	2.15	2.42	3.28	2.89	0.143288	0.228639	0.530856	0.996618	0.302198	0.232118	0.192946	0.429471	0.171503	0.233886	0.463391	0.700205	0.15891	0.233562	0.496266	0.705163	0.0282146	0.235319	0.904563	0.957683	-0.130695	0.238701	0.584016	0.99964
AT1G01115			0	0	0	0	0	0	0	0	0	0	0	0	NA	NA	NA	NA	NA	NA	NA	NA	NA	NA	NA	NA	NA	NA	NA	NA	NA	NA	NA	NA	NA	NA	NA	NA
AT1G01120	KCS1	3-ketoacyl-CoA synthase 1	21.87	20.05	19.55	22.71	20.22	20.5	14.86	12.57	10.15	13.93	11.31	13.22	-0.0648708	0.143416	0.651034	0.996618	0.721669	0.146314	8.12497e-07	2.62984e-05	0.740778	0.147531	5.13614e-07	1.67122e-05	0.78654	0.146035	7.20588e-08	2.05442e-06	0.805649	0.147255	4.47234e-08	1.26464e-06	0.0191084	0.150079	0.898685	0.99964
AT1G01130			0.91	2.04	2.03	0.82	0	1.26	0	0	0	0	2.14	1.73	0.998775	1.94442	0.607488	NA	2.82846	2.03643	0.164853	NA	0.687519	1.93976	0.723013	NA	1.82969	2.15447	0.395742	NA	-0.311256	2.06335	0.880094	NA	-2.14094	2.15027	0.319415	0.99964
AT1G01140	CIPK9|PKS6|SnRK3.12	CBL-interacting protein kinase 9	42.61	51.96	51.01	51.64	48.17	54.31	49.63	50.25	50.69	53.79	46.58	50.11	-0.100589	0.102348	0.325701	0.996618	-0.0418776	0.102559	0.683033	0.844939	0.0173267	0.10315	0.866602	0.943992	0.0587112	0.102303	0.566037	0.758486	0.117916	0.102895	0.251805	0.470618	0.0592043	0.103104	0.565821	0.99964
AT1G01150		Homeodomain-like protein with RING/FYVE/PHD-type zinc finger domain	0.25	0	0.34	0	0.12	0.26	0.13	0.33	0.07	0	0.09	0.16	0.669492	1.33534	0.616115	0.996618	0.0931456	1.29544	0.942679	NA	1.3505	1.45404	0.352998	0.608599	-0.576346	1.3419	0.66756	0.827395	0.681011	1.49559	0.64886	0.812419	1.25736	1.46007	0.38915	0.99964
AT1G01160	GIF2	GRF1-interacting factor 2	25.86	27.21	24.84	21.68	25.69	28.19	25.71	29.38	27.4	31.86	32.67	26.15	0.0281789	0.122118	0.817508	0.997032	-0.0974715	0.121749	0.423366	0.668764	-0.141283	0.122811	0.249974	0.50123	-0.12565	0.121668	0.301728	0.524591	-0.169462	0.12273	0.167351	0.361736	-0.0438112	0.122363	0.720311	0.99964
AT1G01170		Protein of unknown function (DUF1138)	174.43	214.88	223.57	177.17	191.03	213.54	218.01	182.58	202.55	225.93	269.16	235.4	-0.031332	0.101847	0.758359	0.996618	-0.140499	0.101677	0.167029	0.393935	-0.129047	0.102554	0.20827	0.449491	-0.109166	0.101414	0.28173	0.50405	-0.0977151	0.102293	0.339455	0.564419	0.0114514	0.102124	0.910718	0.99964
AT1G01180		S-adenosyl-L-methionine-dependent methyltransferases superfamily protein	7.19	7.84	6.96	9.42	7.28	9.74	8.29	8.14	8.86	7.38	8.08	7.69	-0.290426	0.173392	0.0939403	0.917834	-0.204799	0.174798	0.241343	0.4901	0.00520133	0.180012	0.976949	0.990299	0.0856268	0.171265	0.617099	0.794242	0.295627	0.176583	0.0941007	0.244782	0.210001	0.177964	0.237993	0.99964
AT1G01183	MIR165|MIR165A	MIR165/MIR165A; miRNA	0	0	0	0	0	0	0	0	0	0	0	0	NA	NA	NA	NA	NA	NA	NA	NA	NA	NA	NA	NA	NA	NA	NA	NA	NA	NA	NA	NA	NA	NA	NA	NA
AT1G01190	CYP78A8	cytochrome P450, family 78, subfamily A, polypeptide 8	1.78	1.38	1.42	3.7	3.29	1.46	0.08	0.37	0.43	0.35	0.24	0.26	-0.926697	0.420261	0.0274507	0.710299	2.39048	0.515851	3.58586e-06	9.18541e-05	2.48585	0.539474	4.06714e-06	9.69593e-05	3.31718	0.506881	5.97768e-11	3.65155e-09	3.41255	0.530903	1.2944e-10	6.60815e-09	0.0953751	0.609377	0.875629	0.99964
AT1G01200	ATRAB-A3|ATRABA3|RABA3	RAB GTPase homolog A3	2.19	3.03	1.89	1.97	1.45	1.62	1.97	1.79	1.2	1.57	1.31	2.39	0.462827	0.376305	0.218725	0.989138	0.500735	0.379142	0.1866	0.420472	0.518847	0.387453	0.180531	0.412235	0.037908	0.389631	0.922495	0.966758	0.0560203	0.397723	0.887986	0.949063	0.0181123	0.400409	0.96392	0.99964
AT1G01210		DNA-directed RNA polymerase, subunit M, archaeal	36.71	36.64	38.74	27.97	34.13	32.04	25.64	29.63	33.93	35.45	36.81	35.38	0.190093	0.145907	0.192632	0.981694	0.238953	0.146943	0.103916	0.295599	0.162534	0.148579	0.273987	0.526655	0.0488603	0.148261	0.741736	0.87243	-0.0275585	0.149882	0.854117	0.932783	-0.0764189	0.150891	0.61254	0.99964
AT1G01220	AtFKGP|FKGP	L-fucokinase/GDP-L-fucose pyrophosphorylase	13.21	12.67	14.72	14.64	16.2	13.59	14.7	13.12	13.99	13.85	14.26	15.15	-0.140536	0.0954097	0.140758	0.958095	-0.0199427	0.095921	0.835302	0.927299	-0.0289783	0.0966416	0.764289	0.8931	0.120593	0.0953993	0.206197	0.415987	0.111558	0.0961238	0.245819	0.463949	-0.0090356	0.0966314	0.925502	0.99964
AT1G01225		NC domain-containing protein-related	6.31	6.1	6.32	3.84	5.59	6.72	5.78	4.98	5.03	6.11	4.9	4.57	0.205948	0.211394	0.32994	0.996618	0.230585	0.21269	0.278305	0.532838	0.330965	0.218704	0.130204	0.336732	0.0246375	0.215084	0.908803	0.960889	0.125017	0.221032	0.571661	0.759686	0.10038	0.222273	0.651552	0.99964
AT1G01230		ORMDL family protein	59.68	66.27	80.95	56.62	63.55	75.23	79.05	63.1	62.72	75.67	71.95	67.17	0.045521	0.113549	0.688498	0.996618	-0.026984	0.113505	0.812087	0.914078	0.0202337	0.114512	0.859747	0.941203	-0.072505	0.113515	0.523	0.725353	-0.0252873	0.114522	0.825242	0.916781	0.0472177	0.114478	0.680001	0.99964
AT1G01240			30.83	34.23	35.64	39.13	32.08	38.8	39.92	33.51	35.84	37.73	36.96	36.47	-0.163488	0.12003	0.17318	0.978147	-0.108476	0.120347	0.367399	0.620147	-0.0798245	0.121162	0.510007	0.736393	0.0550125	0.119758	0.645974	0.813779	0.0836638	0.120576	0.487767	0.695259	0.0286513	0.120892	0.812657	0.99964
AT1G01250		Integrase-type DNA-binding superfamily protein	6.83	8.07	8.5	7.19	6.47	8.8	4.32	5.86	5.99	6.63	6.64	5.25	0.0223092	0.223575	0.920516	0.998175	0.492543	0.232546	0.0341714	0.142758	0.414328	0.235709	0.0787827	0.245295	0.470233	0.232263	0.0429112	0.141425	0.392019	0.23543	0.0958892	0.247817	-0.0782142	0.243966	0.748517	0.99964
AT1G01260	JAM2	basic helix-loop-helix (bHLH) DNA-binding superfamily protein	8.19	7.88	8.23	8.18	9.71	9.2	9.22	8.36	8.3	8.94	10.14	9.8	-0.152315	0.0965563	0.114688	0.937293	-0.0810263	0.0974005	0.405472	0.654219	-0.178787	0.098348	0.0690787	0.226299	0.0712883	0.0960765	0.45809	0.672868	-0.0264727	0.0970369	0.784999	0.894436	-0.097761	0.097877	0.317884	0.99964
AT1G01270		pre-tRNA	0	0	0	0	0	0	0	0	0	0	0	0	NA	NA	NA	NA	NA	NA	NA	NA	NA	NA	NA	NA	NA	NA	NA	NA	NA	NA	NA	NA	NA	NA	NA	NA
AT1G01280	CYP703|CYP703A2	cytochrome P450, family 703, subfamily A, polypeptide 2	0	0	0	0	0	0	0	0	0	0	0	0	NA	NA	NA	NA	NA	NA	NA	NA	NA	NA	NA	NA	NA	NA	NA	NA	NA	NA	NA	NA	NA	NA	NA	NA
AT1G01290	CNX3	cofactor of nitrate reductase and xanthine dehydrogenase 3	13.56	15.69	16.14	14.11	18.68	18.06	17.92	13.94	13.91	18.6	15.74	21.78	-0.17144	0.143141	0.231034	0.995975	-0.0162462	0.144769	0.910648	0.96217	-0.242397	0.144804	0.0941382	0.274624	0.155194	0.143129	0.278233	0.500255	-0.0709567	0.143165	0.620156	0.792913	-0.226151	0.144792	0.118312	0.99964
AT1G01300		Eukaryotic aspartyl protease family protein	61.28	59.69	65.84	51.06	60.77	59.88	49.25	52.24	50.93	51.16	44.57	43.53	0.112133	0.080987	0.166179	0.974542	0.301974	0.0814664	0.000209949	0.00279132	0.486934	0.0824653	3.53269e-09	2.12238e-07	0.189841	0.0815856	0.0199711	0.0802065	0.3748	0.0825831	5.66661e-06	8.99324e-05	0.184959	0.0830532	0.0259474	0.99964
AT1G01305			0	0	0	0	0	0	0	0	0	0	0	0	NA	NA	NA	NA	NA	NA	NA	NA	NA	NA	NA	NA	NA	NA	NA	NA	NA	NA	NA	NA	NA	NA	NA	NA
AT1G01310		CAP (Cysteine-rich secretory proteins, Antigen 5, and Pathogenesis-related 1 protein) superfamily protein	0	0	0	0	0.15	0.09	0.08	0.07	0	0.09	0	0.1	-2.36238	2.29077	0.302418	NA	-1.81179	2.37065	0.444712	NA	-2.03843	2.37121	0.389976	NA	0.550587	2.22374	0.804447	NA	0.323945	2.22434	0.884208	NA	-0.226642	2.30652	0.921725	0.99964
AT1G01320		Tetratricopeptide repeat (TPR)-like superfamily protein	92.65	83.77	91.2	92.34	91.31	81.21	87.96	84.34	82.57	86.66	94.93	90.14	0.00442073	0.089919	0.960789	0.999539	0.0978143	0.0899626	0.276914	0.53194	0.0400914	0.0900175	0.65605	0.832391	0.0933936	0.0899523	0.29915	0.521805	0.0356707	0.0900072	0.691877	0.838844	-0.0577229	0.0900507	0.52152	0.99964
AT1G01340	ACBK1|ATCNGC10|CNGC10	cyclic nucleotide gated channel 10	3.33	3.4	4.53	2.69	3.87	4.68	5.66	6	6.3	6.17	6.22	6.14	0.00584138	0.167726	0.972218	0.999539	-0.662029	0.16295	4.84928e-05	0.000829166	-0.6581	0.164567	6.36172e-05	0.00101197	-0.667871	0.162587	3.99501e-05	0.000499425	-0.663942	0.164208	5.27048e-05	0.000630723	0.00392895	0.159327	0.980326	0.99964
AT1G01350		Zinc finger (CCCH-type/C3HC4-type RING finger) family protein	14.44	15.39	16.84	13.98	17.61	18.84	18.66	19.37	17.16	15.09	15.46	20.05	-0.122192	0.121602	0.314971	0.996618	-0.244817	0.121248	0.0434718	0.168032	-0.0454099	0.123908	0.714007	0.863616	-0.122625	0.120262	0.307892	0.53101	0.0767818	0.122944	0.53228	0.730392	0.199407	0.122593	0.103826	0.99964
AT1G01355		Putative endonuclease or glycosyl hydrolase	0	0.14	0	0.4	0.14	0	0.15	0	0	0	0	0.2	-1.87035	2.48596	0.451833	NA	-0.0126821	2.65573	0.99619	NA	-0.242471	2.65573	0.927253	NA	1.85766	2.48599	0.45491	NA	1.62787	2.48599	0.512583	NA	-0.229789	2.65575	0.931049	0.99964
AT1G01360	PYL9|RCAR1	regulatory component of ABA receptor 1	14.66	19.65	22.17	17.01	16.28	23.91	16.96	16.26	17.52	18.18	20.03	19.3	-0.0450617	0.158834	0.776638	0.996618	0.130393	0.160365	0.416162	0.663333	0.0473298	0.161458	0.769416	0.895937	0.175454	0.159822	0.272286	0.493674	0.0923915	0.160918	0.565865	0.75543	-0.0830628	0.16243	0.609088	0.99964
AT1G01370	CENH3|HTR12	Histone superfamily protein	6.14	6.27	4.85	6.16	8.85	8.21	6.13	6.69	6.78	6.11	6.61	8.9	-0.445573	0.219866	0.0427066	0.792502	-0.207794	0.224102	0.353806	0.60818	-0.233157	0.227536	0.305503	0.560567	0.237779	0.216499	0.272076	0.493465	0.212417	0.220052	0.334393	0.559309	-0.0253626	0.224284	0.909965	0.99964
AT1G01380	ETC1	Homeodomain-like superfamily protein	1.32	0.85	1.43	0.79	1.92	0.98	1.36	0.19	1.47	0.77	1.07	0.92	-0.11501	0.784133	0.883391	0.997032	0.164704	0.804537	0.837792	0.928629	0.500979	0.849789	0.555504	0.768312	0.279714	0.795601	0.725156	0.862077	0.615989	0.841334	0.464073	0.677709	0.336275	0.860382	0.695913	0.99964
AT1G01390		UDP-Glycosyltransferase superfamily protein	4.02	5.55	4.7	6.02	5.62	4.81	3	3.01	3.36	3.15	2.34	3.08	-0.228344	0.194528	0.24046	0.996618	0.619678	0.204763	0.00247551	0.020136	0.794361	0.211568	0.000173597	0.00229766	0.848023	0.202385	2.78771e-05	0.000370662	1.02271	0.209268	1.02346e-06	1.97517e-05	0.174683	0.218814	0.424687	0.99964
AT1G01400			0	0	0	0	0	0	0	0	0	0	0	0	NA	NA	NA	NA	NA	NA	NA	NA	NA	NA	NA	NA	NA	NA	NA	NA	NA	NA	NA	NA	NA	NA	NA	NA
AT1G01410	APUM22|PUM22	pumilio 22	0	0	0	0	0	0	0	0	0	0	0	0	NA	NA	NA	NA	NA	NA	NA	NA	NA	NA	NA	NA	NA	NA	NA	NA	NA	NA	NA	NA	NA	NA	NA	NA
AT1G01420	UGT72B3	UDP-glucosyl transferase 72B3	7.43	10.78	11.49	8.51	7.83	10.26	11.2	9.58	9.28	11.01	10.54	10.5	0.141366	0.163555	0.387405	0.996618	-0.0152153	0.162883	0.925576	0.969935	-0.0446334	0.164307	0.785894	0.904926	-0.156581	0.163559	0.338398	0.563486	-0.185999	0.164978	0.259565	0.47916	-0.0294182	0.164311	0.857907	0.99964
AT1G01430	TBL25	TRICHOME BIREFRINGENCE-LIKE 25	29.73	30.5	31.37	34.11	31.94	30.84	25.36	24.79	24.16	27.18	29.58	27.69	-0.102821	0.0981724	0.294938	0.996618	0.30812	0.0997768	0.00201444	0.0171363	0.1868	0.100227	0.0623548	0.211319	0.410941	0.0993371	3.5213e-05	0.000448714	0.289621	0.0997893	0.00370411	0.021191	-0.121321	0.101368	0.231372	0.99964
AT1G01440		Protein of unknown function (DUF3133)	10.14	10.4	10.58	8.98	11.77	10.15	11.08	11.21	10.59	10.41	9.43	12.16	0.00408315	0.10824	0.969908	0.999539	-0.0660043	0.108167	0.541726	0.758147	0.0234302	0.110199	0.831626	0.928423	-0.0700874	0.107941	0.516138	0.721472	0.019347	0.109977	0.860358	0.935184	0.0894344	0.109906	0.415796	0.99964
AT1G01448		other RNA	6.08	5.59	5.28	5.83	6.28	4.76	6.84	4.65	6.49	6.4	8.82	5.61	-0.019046	0.163142	0.907062	0.99768	0.00101168	0.163858	0.995074	0.998741	-0.118777	0.164944	0.47146	0.705708	0.0200577	0.16329	0.902238	0.956895	-0.0997308	0.16438	0.544044	0.739384	-0.119789	0.16509	0.468088	0.99964
AT1G01450		Protein kinase superfamily protein	0.17	0.34	0.31	0.25	0.23	0.36	0.7	0.5	0.28	0.4	0.11	0.31	-0.0526113	0.687977	0.939043	0.999539	-0.860018	0.65312	0.187911	0.421926	-0.0315644	0.707437	0.964412	0.984873	-0.807407	0.647076	0.212113	0.423592	0.0210469	0.701862	0.976077	0.990597	0.828454	0.667729	0.214716	0.99964
AT1G01453			0.14	0.13	0.13	0	0.25	0.28	0.14	0	0.31	0.14	0	0.26	-0.352068	1.29922	0.786404	0.996618	-0.087959	1.32425	0.947042	NA	0.0679529	1.36178	0.960202	0.983563	0.264109	1.29255	0.838094	0.924761	0.420021	1.33097	0.752325	0.875151	0.155912	1.35541	0.908422	0.99964
AT1G01460	ATPIPK11|PIPK11	Phosphatidylinositol-4-phosphate 5-kinase, core	0	0	0	0	0	0	0	0	0	0	0	0	NA	NA	NA	NA	NA	NA	NA	NA	NA	NA	NA	NA	NA	NA	NA	NA	NA	NA	NA	NA	NA	NA	NA	NA
AT1G01470	LEA14|LSR3	Late embryogenesis abundant protein	632.58	710.61	764.53	600.5	501.46	747.19	656.74	524.06	619.92	742.27	679.96	720.68	0.136683	0.126176	0.27869	0.996618	0.169257	0.126215	0.179913	0.411211	0.061701	0.12627	0.625095	0.813055	0.0325749	0.126251	0.796395	0.903397	-0.0749815	0.126307	0.552749	0.74579	-0.107556	0.126345	0.394609	0.99964
AT1G01471			0	0	0	0	0	0	0	0	0	0	0	0	NA	NA	NA	NA	NA	NA	NA	NA	NA	NA	NA	NA	NA	NA	NA	NA	NA	NA	NA	NA	NA	NA	NA	NA
AT1G01480	ACS2|AT-ACC2	1-amino-cyclopropane-1-carboxylate synthase 2	0.94	0.56	0.6	0.33	0.28	0.34	1.04	0.77	0.88	0.94	1.09	0.91	1.09038	0.414203	0.00847631	0.474242	-0.374428	0.358312	0.296032	0.551914	-0.451209	0.36236	0.21306	0.454939	-1.46481	0.405149	0.000299787	0.00278017	-1.54159	0.408734	0.000162188	0.00163984	-0.0767806	0.351975	0.827318	0.99964
AT1G01490		Heavy metal transport/detoxification superfamily protein	49.68	47.85	47.83	51.36	43.9	52.49	41.87	44.22	47.55	52.23	56.64	56.65	-0.0472893	0.110829	0.669609	0.996618	0.116021	0.111539	0.298254	0.554018	-0.0866939	0.111637	0.437412	0.67922	0.16331	0.111266	0.142173	0.328484	-0.0394046	0.111364	0.723462	0.857016	-0.202714	0.11207	0.0704786	0.99964
AT1G01500		Erythronate-4-phosphate dehydrogenase family protein	30.5	27.46	33.65	32.37	26.61	29.09	34.97	34.05	36.35	35.92	34.58	36	0.0280572	0.121781	0.817788	0.997032	-0.200831	0.121301	0.0977948	0.284848	-0.149853	0.122131	0.21983	0.464419	-0.228889	0.121258	0.0590767	0.178626	-0.17791	0.122088	0.145053	0.329373	0.0509786	0.12161	0.675071	0.99964
AT1G01510	AN|DOQ	NAD(P)-binding Rossmann-fold superfamily protein	23.77	24.71	24.24	20.05	25.23	28.59	23.73	22.32	19.88	22.96	22.07	21.09	-0.0232688	0.096064	0.808608	0.997032	0.155157	0.0967934	0.108942	0.304382	0.2018	0.0978026	0.0390799	0.153866	0.178426	0.0966035	0.0647489	0.191054	0.225069	0.0976147	0.0211279	0.0828294	0.0466437	0.0983325	0.635253	0.99964
AT1G01520	ASG4	Homeodomain-like superfamily protein	0.59	0.74	0.22	0.54	0.84	1.68	1.51	1.05	0.56	1.29	0.29	0.77	-0.931026	0.702616	0.185143	0.979306	-0.999105	0.702268	0.154828	0.376786	-0.521196	0.731571	0.476196	0.709418	-0.0680794	0.654713	0.917182	0.964458	0.40983	0.686051	0.550257	0.743672	0.477909	0.685694	0.485821	0.99964
AT1G01530	AGL28	AGAMOUS-like 28	0.37	0.59	0.15	0.11	0.36	0.4	0.64	1.1	0.56	0.69	0.57	0.82	0.395453	0.93664	0.672876	0.996618	-1.07557	0.831106	0.195616	0.433509	-0.77323	0.860579	0.36892	0.621473	-1.47102	0.869199	0.0905717	0.242452	-1.16868	0.897422	0.192825	0.396629	0.302341	0.786644	0.700725	0.99964
AT1G01540		Protein kinase superfamily protein	30.99	34.16	33.17	33.47	34.9	33.57	29.48	29.17	28.7	29.38	32.16	31.22	-0.0662774	0.077489	0.392378	0.996618	0.182057	0.0784746	0.0203436	0.0985423	0.153115	0.0792375	0.053316	0.190203	0.248335	0.0781497	0.00148461	0.010326	0.219392	0.0789158	0.00543453	0.028875	-0.0289423	0.0798837	0.717123	0.99964
AT1G01550	BPS1	Protein of unknown function (DUF793)	121.86	134.22	142.54	120.1	118.37	139.09	142.36	131	124.35	135.57	130.82	142.81	0.0593491	0.0814937	0.46645	0.996618	0.00541688	0.0815005	0.947008	0.978848	0.0315619	0.081799	0.69961	0.856104	-0.0539322	0.0815182	0.508229	0.715289	-0.0277872	0.0818166	0.734137	0.863882	0.026145	0.0818234	0.749325	0.99964
AT1G01560	ATMPK11|MPK11	MAP kinase 11	15.08	14.71	16.06	8.01	13.08	14.89	14.86	20.43	13.63	15.88	11.85	21.94	0.332314	0.222763	0.135756	0.952976	-0.0820685	0.221346	0.710809	0.861131	-0.0324888	0.222441	0.883877	0.95125	-0.414383	0.222531	0.0625842	0.18635	-0.364803	0.22362	0.102815	0.260807	0.0495797	0.222208	0.82344	0.99964
AT1G01570		Protein of unknown function (DUF604)	1.39	2.35	1.13	1.17	1.43	1.49	1.69	1.74	1.59	1.36	1.58	1.56	0.253039	0.321447	0.431172	0.996618	-0.0319204	0.316067	0.919556	0.966498	0.198871	0.327715	0.543957	0.761106	-0.28496	0.321055	0.37477	0.598264	-0.0541686	0.332529	0.870598	0.940683	0.230791	0.32733	0.480766	0.99964
AT1G01580	ATFRO2|FRD1|FRO2	ferric reduction oxidase 2	1.17	1.48	1.47	0.92	1.43	1.89	1.13	0.81	1.17	1.06	1.08	1.11	-0.0277426	0.263118	0.916028	0.99768	0.430796	0.272804	0.114303	0.31289	0.407048	0.277622	0.142595	0.356806	0.458539	0.271693	0.0914667	0.243916	0.434791	0.27653	0.115879	0.283904	-0.0237477	0.285762	0.93377	0.99964
AT1G01590	ATFRO1|FRO1	ferric reduction oxidase 1	0.27	0.38	0.47	0.32	0.14	0.25	0.03	0.08	0.03	0.06	0.04	0.15	0.63166	0.639294	0.323124	0.996618	2.9332	0.86447	0.00069115	0.00733966	2.21048	0.790889	0.00519101	0.0349899	2.30154	0.880307	0.0089364	0.0433072	1.57882	0.808169	0.0507509	0.157827	-0.722721	0.995866	0.46801	0.99964
AT1G01600	CYP86A4	cytochrome P450, family 86, subfamily A, polypeptide 4	3.38	3.65	3.26	1.49	3.21	3.91	2.39	1.95	2.03	2.45	2.05	2.41	0.278612	0.242445	0.250484	0.996618	0.710579	0.24806	0.00417606	0.0303929	0.637852	0.250275	0.0108155	0.060867	0.431967	0.250125	0.0841667	0.230493	0.35924	0.252322	0.154523	0.343733	-0.0727267	0.257721	0.777797	0.99964
AT1G01610	ATGPAT4|GPAT4	glycerol-3-phosphate acyltransferase 4	28.94	32.25	29.7	27.89	28.67	29.66	22.78	20.12	20.52	22.22	18.51	19.8	0.0630344	0.0947512	0.505883	0.996618	0.531239	0.0965941	3.80431e-08	1.84409e-06	0.649115	0.0982086	3.85476e-11	4.2726e-09	0.468205	0.0966526	1.2712e-06	2.56555e-05	0.586081	0.098266	2.458e-09	9.41717e-08	0.117876	0.100044	0.238701	0.99964
AT1G01620	PIP1;3|PIP1C|TMP-B	plasma membrane intrinsic protein 1C	178.52	179.24	186.44	183	201.82	200.65	124.37	130.55	137.97	139.3	129.48	114.12	-0.12397	0.08586	0.148777	0.963218	0.466777	0.0864716	6.73742e-08	3.07463e-06	0.576308	0.0869174	3.34492e-11	3.78854e-09	0.590747	0.0863408	7.80731e-12	5.92755e-10	0.700278	0.0867872	7.09297e-16	1.12226e-13	0.109531	0.0873924	0.210086	0.99964
AT1G01630		Sec14p-like phosphatidylinositol transfer family protein	55.72	57.12	59.17	57.81	53.95	57.55	62.82	64.33	63.5	69.42	65.83	71.09	-0.0037803	0.0883849	0.965884	0.999539	-0.155967	0.0881326	0.0767786	0.24475	-0.190658	0.0886833	0.0315653	0.131429	-0.152187	0.0880005	0.0837392	0.229655	-0.186878	0.088552	0.0348264	0.119888	-0.0346903	0.0883001	0.694417	0.99964
AT1G01640		BTB/POZ domain-containing protein	3.41	4.88	4.14	3.32	3.73	6.36	5.02	5.4	4.83	5.42	5.85	5.44	-0.118151	0.262772	0.652974	0.996618	-0.31939	0.260282	0.219788	0.464665	-0.343225	0.263898	0.193395	0.42959	-0.201239	0.257173	0.433919	0.652006	-0.225074	0.260831	0.388187	0.613259	-0.0238352	0.258323	0.926484	0.99964
AT1G01650	ATSPPL4|SPPL4	SIGNAL PEPTIDE PEPTIDASE-LIKE 4	22.15	23.32	24.56	19.03	21.49	25.05	27.89	26.77	26.9	29.05	27.74	28.65	0.0899485	0.0807057	0.265055	0.996618	-0.205887	0.0798649	0.00993902	0.0584376	-0.222304	0.0806167	0.00582368	0.0381503	-0.295836	0.0800447	0.000219125	0.00213462	-0.312253	0.0807948	0.000111197	0.0011868	-0.016417	0.0799549	0.837315	0.99964
AT1G01660		RING/U-box superfamily protein	0.69	1.03	0.94	0.69	1.11	1.04	1.28	1.19	1.06	1.01	0.77	1.11	-0.0944104	0.334857	0.777988	0.996618	-0.400336	0.328346	0.22275	0.467776	-0.0550226	0.344889	0.873246	0.946558	-0.305925	0.324206	0.345368	0.569984	0.0393877	0.34095	0.90803	0.959547	0.345313	0.334558	0.302003	0.99964
AT1G01670		RING/U-box superfamily protein	2.25	3.17	3.27	2.08	2.57	3.57	3.27	3.43	3.59	3.62	3.1	3.76	0.0793511	0.234029	0.734561	0.996618	-0.242371	0.229676	0.2913	0.546248	-0.20559	0.234049	0.379724	0.630805	-0.321722	0.230334	0.162484	0.358392	-0.284941	0.234695	0.224713	0.438571	0.036781	0.230354	0.87314	0.99964
AT1G01680	ATPUB54|PUB54	plant U-box 54	11.06	8.16	15.41	3.45	13.42	10.26	23.22	22.53	25.76	23.51	24.87	24.04	0.353967	0.295548	0.231048	0.995975	-1.07892	0.288887	0.000187906	0.00253236	-0.996086	0.289917	0.000590895	0.00634585	-1.43289	0.291011	8.48659e-07	1.81529e-05	-1.35005	0.292033	3.7833e-06	6.32902e-05	0.0828342	0.28529	0.771548	0.99964
AT1G01690	ATPRD3|PRD3	putative recombination initiation defects 3	3.42	2.77	3.94	2.53	5.16	3.99	3.77	4.65	4.1	4.37	5.17	4.48	-0.206963	0.220325	0.34755	0.996618	-0.307904	0.219877	0.161409	0.386641	-0.402268	0.221337	0.0691485	0.226385	-0.100941	0.216976	0.641776	0.810702	-0.195305	0.218455	0.371308	0.597027	-0.094364	0.218003	0.66512	0.99964
AT1G01695	TRM33	Phosphatidylinositol N-acetyglucosaminlytransferase subunit P-related	0.71	0.5	0.41	0.29	0.71	0.23	0.88	0.43	0.37	0.46	0.63	0.41	0.38335	0.604982	0.526306	0.996618	-0.0476413	0.588129	0.935438	0.974098	0.202214	0.610406	0.740434	0.878265	-0.430991	0.603655	0.475246	0.68766	-0.181136	0.62538	0.772091	0.888091	0.249856	0.609091	0.681651	0.99964
AT1G01700	ATROPGEF2|ROPGEF2	RHO guanyl-nucleotide exchange factor 2	1.08	1.61	1.36	0.89	1.54	1.85	1.47	1.46	1.29	1.24	1.48	1.06	-0.0719406	0.324258	0.824421	0.997032	-0.0566699	0.325984	0.861989	0.93983	0.175941	0.339194	0.603968	0.800924	0.0152708	0.32316	0.96231	0.983047	0.247881	0.33648	0.461311	0.675636	0.232611	0.338144	0.491513	0.99964
AT1G01710		Acyl-CoA thioesterase family protein	15.76	16.72	16.77	13.81	14.56	16.92	18.49	16.26	15.81	16.6	16.63	16.27	0.114678	0.0879967	0.192504	0.981694	-0.0209394	0.0876757	0.811239	0.91354	0.0563014	0.0890468	0.527212	0.748307	-0.135617	0.0879747	0.123183	0.297582	-0.0583765	0.0893413	0.513492	0.713922	0.0772408	0.0890251	0.385597	0.99964
AT1G01720	ANAC002|ATAF1	NAC (No Apical Meristem) domain transcriptional regulator superfamily protein	11.8	13.14	14.17	8.38	11.12	15.04	18.35	16.26	16.58	19.13	15.58	18.9	0.17566	0.155214	0.257749	0.996618	-0.391174	0.152183	0.0101574	0.0593824	-0.389119	0.153447	0.0112176	0.0625187	-0.566835	0.153089	0.000213366	0.00208803	-0.564779	0.154346	0.000253038	0.0023953	0.00205568	0.151297	0.989159	0.99964
AT1G01725			35.69	40.09	48.08	41.35	42.67	51.77	42.8	35.18	40.43	39.39	61.49	57.37	-0.28855	0.191822	0.132515	0.950709	-0.187094	0.193788	0.334317	0.589447	-0.186332	0.197028	0.344295	0.600741	0.101456	0.189374	0.592136	0.777041	0.102218	0.192688	0.595776	0.776938	0.00076196	0.194646	0.996877	0.999646
AT1G01730			30.03	31.11	38.32	26.45	32.44	39.38	46.16	41.07	38.41	45.49	40.7	47.23	-0.00813345	0.120069	0.945993	0.999539	-0.369301	0.118579	0.00184329	0.015956	-0.351735	0.119778	0.00331882	0.0248336	-0.361167	0.118295	0.00226493	0.0145566	-0.343601	0.119497	0.00403528	0.0226856	0.0175661	0.118	0.88166	0.99964
AT1G01740	BSK4	Protein kinase protein with tetratricopeptide repeat domain	3.04	3.77	2.77	3.17	2.61	2.91	2.99	2.45	2.55	2.4	2.29	2.94	0.127295	0.215729	0.555144	0.996618	0.268931	0.218769	0.218961	0.46374	0.39586	0.225267	0.0788676	0.245449	0.141637	0.219937	0.519585	0.723606	0.268565	0.226402	0.23553	0.451891	0.126929	0.2293	0.579889	0.99964
AT1G01750	ADF11	actin depolymerizing factor 11	0	0	0.42	0	0.34	0	0	0.32	0.14	0	0	0	0.183802	2.66537	0.945022	NA	-0.311821	2.62912	0.90559	NA	2.25757	2.78494	0.417575	NA	-0.495623	2.64215	0.851204	NA	2.07377	2.79726	0.458476	NA	2.56939	2.76273	0.352361	0.99964
AT1G01760	AtTAD1|TAD1	adenosine deaminases;RNA binding;RNA binding;adenosine deaminases	1.24	1.4	1.81	2.04	1.72	1.46	1.47	1.67	1.11	1.14	1.32	0.48	-0.272982	0.361749	0.450478	0.996618	0.0463878	0.37004	0.900239	0.957715	0.663335	0.397464	0.0951333	0.276592	0.31937	0.363246	0.379286	0.602101	0.936318	0.391146	0.0166758	0.069166	0.616947	0.398826	0.121886	0.99964
AT1G01770			9.59	8.62	9.06	9.33	9.92	9.09	8.81	9.16	9.41	7.97	10.13	9.59	-0.0679196	0.114127	0.55176	0.996618	0.00989307	0.11491	0.931392	0.97188	0.049601	0.116689	0.670785	0.841002	0.0778127	0.114277	0.495926	0.705163	0.117521	0.116065	0.311279	0.535292	0.0397079	0.116836	0.733961	0.99964
AT1G01780	PLIM2b	GATA type zinc finger transcription factor family protein	7.37	6.73	6.51	8.14	6.55	8.33	7.4	6.37	7.7	7.94	6.91	5.8	-0.191731	0.210743	0.362934	0.996618	-0.0744642	0.213023	0.726669	0.868812	0.0716932	0.218876	0.743251	0.879703	0.117267	0.209879	0.576342	0.765617	0.263424	0.215818	0.222242	0.435512	0.146157	0.218044	0.50266	0.99964
AT1G01790	ATKEA1|KEA1	K+ efflux antiporter 1	63.64	64.02	70.92	77.91	64.63	61.29	41.46	45.85	45.38	44.44	48.19	42.63	-0.0574838	0.125675	0.647383	0.996618	0.603653	0.126045	1.67467e-06	4.8753e-05	0.616165	0.126218	1.05153e-06	3.05253e-05	0.661137	0.126004	1.5465e-07	4.06264e-06	0.673649	0.126178	9.3512e-08	2.4319e-06	0.0125121	0.126546	0.921239	0.99964
AT1G01800		NAD(P)-binding Rossmann-fold superfamily protein	78.02	87.03	92.77	77.44	80.99	91.13	106.74	100.72	97.29	107.92	102.97	98.54	0.0226326	0.0796693	0.776347	0.996618	-0.255394	0.0791768	0.00125699	0.0117749	-0.191758	0.0798572	0.0163387	0.082317	-0.278027	0.079128	0.000442014	0.00383814	-0.214391	0.0798088	0.00722475	0.0361621	0.0636364	0.0793172	0.422378	0.99964
AT1G01810			1.7	0.98	1.25	0.77	1.14	0.37	0.17	1.05	0.57	1.53	2.39	1.38	0.710301	0.727084	0.32861	0.996618	1.01617	0.755733	0.178748	0.409937	-0.311087	0.684742	0.649604	0.827964	0.305872	0.791608	0.699205	0.84683	-1.02139	0.724143	0.158398	0.349445	-1.32726	0.752904	0.0779249	0.99964
AT1G01820	PEX11C	peroxin 11c	58.87	67.16	65.64	68.63	68.14	68.97	72.48	68.42	70.52	71.71	78.95	84.89	-0.13201	0.0894002	0.139778	0.956535	-0.156466	0.0894972	0.0804152	0.251952	-0.21891	0.0900026	0.0150046	0.0774789	-0.0244566	0.0889816	0.783432	0.895801	-0.0869006	0.0894898	0.331515	0.556162	-0.062444	0.0895868	0.485789	0.99964
AT1G01830		ARM repeat superfamily protein	13.16	14.12	13.84	11.89	12.82	15.14	14.75	12.84	13.8	14.74	13.98	15.19	0.0692231	0.0953148	0.467681	0.996618	0.0383348	0.095454	0.687974	0.847916	-0.0104584	0.0964712	0.913671	0.964262	-0.0308883	0.0955912	0.746597	0.874842	-0.0796815	0.096607	0.409485	0.631239	-0.0487932	0.0967443	0.614014	0.99964
AT1G01840			2.79	2.42	1.97	1.55	3.46	3.42	1.87	2.11	2.07	2.33	3.05	2.82	-0.229877	0.364981	0.528804	0.996618	0.227892	0.379981	0.548675	0.762971	-0.0832135	0.377287	0.825437	0.925108	0.457769	0.372755	0.21942	0.431955	0.146664	0.370009	0.691826	0.838844	-0.311106	0.384812	0.418825	0.99964
AT1G01860	PFC1	Ribosomal RNA adenine dimethylase family protein	11.46	12.21	11.1	11.71	11.53	11.78	11.43	11.02	9.98	10.97	12.65	10.78	-0.0290859	0.127926	0.82014	0.997032	0.0992183	0.129492	0.44355	0.68401	0.0925206	0.131638	0.482154	0.714187	0.128304	0.128911	0.319592	0.543635	0.121606	0.131066	0.353498	0.57852	-0.00669766	0.132595	0.959714	0.99964
AT1G01870		pre-tRNA	0	0	0	0	0	0	0	0	0	0	0	0	NA	NA	NA	NA	NA	NA	NA	NA	NA	NA	NA	NA	NA	NA	NA	NA	NA	NA	NA	NA	NA	NA	NA	NA
AT1G01880		5'-3' exonuclease family protein	1.14	1.67	1.25	0.78	1.28	1.81	0.67	0.99	0.99	1.03	1.4	1.31	0.090983	0.314431	0.772308	0.996618	0.631551	0.327723	0.0539686	0.19392	0.198129	0.322642	0.539161	0.75764	0.540568	0.328561	0.0999168	0.258775	0.107146	0.323494	0.740482	0.867706	-0.433422	0.336428	0.19764	0.99964
AT1G01890		pre-tRNA	0	0	0	0	0	0	0	0	0	0	0	0	NA	NA	NA	NA	NA	NA	NA	NA	NA	NA	NA	NA	NA	NA	NA	NA	NA	NA	NA	NA	NA	NA	NA	NA
AT1G01900	ATSBT1.1|SBTI1.1	subtilase family protein	7.01	7.05	7.14	7.19	7.01	7.21	4.37	6.57	5.75	6.61	5.54	4.69	-0.0261429	0.16686	0.875501	0.997032	0.357576	0.169319	0.0347002	0.144136	0.390951	0.171164	0.0223671	0.103023	0.383718	0.168987	0.0231656	0.0893807	0.417094	0.170835	0.0146265	0.062676	0.0333758	0.173238	0.847226	0.99964
AT1G01910		P-loop containing nucleoside triphosphate hydrolases superfamily protein	45.1	48.5	52.71	42.69	50.61	50.69	46.34	45.53	44.65	46.74	45.92	45.7	0.00281791	0.0666985	0.966301	0.999539	0.0886334	0.0671988	0.187178	0.421068	0.12352	0.0682526	0.0703353	0.229076	0.0858155	0.0670654	0.200693	0.409346	0.120702	0.0681212	0.0764163	0.211664	0.0348865	0.0686112	0.611127	0.99964
AT1G01920		SET domain-containing protein	8.01	7.52	8.03	6.52	8.59	8.69	9.24	8.73	9.2	9.74	9.07	10.26	-0.0186777	0.116164	0.87226	0.997032	-0.19429	0.115167	0.0915973	0.273496	-0.238547	0.116748	0.0410258	0.1593	-0.175612	0.114619	0.125487	0.301352	-0.21987	0.116207	0.0584847	0.174354	-0.0442571	0.115211	0.700874	0.99964
AT1G01930		zinc finger protein-related	8.92	7.58	8.6	7.48	8.3	9.15	8.36	7.82	8.64	8.4	8.76	8.66	0.00091238	0.11361	0.993592	0.999539	0.0291473	0.114282	0.798687	0.907237	0.0245934	0.116253	0.832457	0.928743	0.0282349	0.113956	0.804313	0.907846	0.023681	0.115932	0.838146	0.924073	-0.00455391	0.116591	0.968844	0.99964
AT1G01940		Cyclophilin-like peptidyl-prolyl cis-trans isomerase family protein	23.35	24.18	27.58	17.21	28.93	29.13	25.16	26.71	25.95	28.61	27.62	31.04	-0.0325898	0.147444	0.825067	0.997032	-0.110426	0.147274	0.453376	0.692366	-0.132165	0.149104	0.375404	0.627196	-0.0778358	0.146629	0.595533	0.779072	-0.0995757	0.148467	0.502418	0.706018	-0.0217399	0.148299	0.883451	0.99964
AT1G01950	ARK2|AtKINUb	armadillo repeat kinesin 2	7.6	8.37	7.84	5.87	7.95	7.53	6.92	6.54	5.99	6.7	6.43	7.16	0.158052	0.103343	0.126169	0.944181	0.310383	0.104735	0.00304152	0.0236864	0.293834	0.106354	0.00573115	0.0376751	0.152331	0.105415	0.14844	0.337927	0.135782	0.107024	0.204547	0.412825	-0.0165492	0.108368	0.878625	0.99964
AT1G01960	EDA10	SEC7-like guanine nucleotide exchange family protein	23.59	23.66	24.91	21.28	24.75	23.05	24.89	22.34	24.23	24.68	24.41	24.53	0.0601764	0.0594076	0.311089	0.996618	0.0415299	0.0594783	0.48503	0.716971	0.0321628	0.0598997	0.591307	0.793419	-0.0186465	0.0595084	0.754021	0.879356	-0.0280136	0.0599296	0.640184	0.805817	-0.00936714	0.0599997	0.875939	0.99964
AT1G01970		Tetratricopeptide repeat (TPR)-like superfamily protein	29.98	30.97	28.41	32.91	29.63	29.68	25.06	26.58	24.49	25.64	27.98	28	-0.0667683	0.108061	0.536656	0.996618	0.23782	0.109199	0.0294162	0.128179	0.202043	0.109931	0.0660765	0.219658	0.304588	0.108887	0.00515355	0.0280481	0.268812	0.109622	0.0142	0.0612661	-0.0357765	0.110744	0.746653	0.99964
AT1G01980		FAD-binding Berberine family protein	0.04	0	0	0	0.03	0	0.04	0	0	0	0	0	0.0425823	4.21203	0.991934	NA	-0.012688	4.21203	0.997597	NA	0.719312	4.21203	0.8644	NA	-0.0552703	4.21213	0.989531	NA	0.67673	4.21213	0.872359	NA	0.732	4.21213	0.862035	0.99964
AT1G01990			20.06	17.78	21.85	20.37	19.79	22.56	19.44	23.03	21.14	19.6	21.43	21.02	-0.0970072	0.120557	0.421019	0.996618	-0.105574	0.120844	0.382313	0.632808	0.0169207	0.123181	0.890743	0.95432	-0.00856723	0.120004	0.943086	0.9752	0.113928	0.122357	0.351796	0.576955	0.122495	0.122639	0.31788	0.99964
AT1G02000	GAE2	UDP-D-glucuronate 4-epimerase 2	4.56	4.78	5.24	4.55	4.47	5.21	4.94	4.95	5.11	5.21	5.47	4.33	0.0222518	0.154963	0.88582	0.997032	-0.0320658	0.154983	0.836089	0.927807	0.0244621	0.158556	0.877389	0.948088	-0.0543176	0.154749	0.725585	0.862123	0.00221029	0.158328	0.988862	0.99607	0.0565279	0.158348	0.721102	0.99964
AT1G02010	SEC1A	secretory 1A	4.3	3.87	4.24	4.76	5.1	5.36	4.94	4.68	4.72	4.59	5.39	5.03	-0.304073	0.126796	0.0164788	0.590194	-0.192886	0.128356	0.132908	0.342879	-0.205987	0.130633	0.114832	0.312597	0.111187	0.124874	0.373255	0.596856	0.0980856	0.127213	0.440686	0.657603	-0.0131017	0.128769	0.918958	0.99964
AT1G02020		nitroreductase family protein	8.42	7.89	8.31	9.41	8.04	9.82	7.22	8.08	8.47	8.86	9.37	7.7	-0.161956	0.136014	0.233761	0.995975	0.065166	0.137607	0.635809	0.818317	-0.0113619	0.138597	0.934664	0.973626	0.227122	0.1365	0.0961325	0.252156	0.150594	0.137498	0.273408	0.494488	-0.0765279	0.139073	0.582134	0.99964
AT1G02030		C2H2-like zinc finger protein	0	0.03	0.03	0.18	0.09	0.03	0.1	0.12	0.23	0.17	0.33	0.08	-2.28933	1.33455	0.0862654	0.892156	-2.74	1.31586	0.0373165	0.151994	-3.07729	1.31158	0.018964	0.0914319	-0.450672	0.946506	0.633973	0.805273	-0.78796	0.940549	0.402162	0.625984	-0.337289	0.913845	0.712063	0.99964
AT1G02040		C2H2-type zinc finger family protein	0	0	0	0	0	0	0	0	0	0	0	0	NA	NA	NA	NA	NA	NA	NA	NA	NA	NA	NA	NA	NA	NA	NA	NA	NA	NA	NA	NA	NA	NA	NA	NA
AT1G02050	LAP6|PSKA	Chalcone and stilbene synthase family protein	3.5	3.65	2.22	2.58	3.69	5.45	4.03	4.3	4.19	4.9	4.2	5.17	-0.308695	0.258312	0.23207	0.995975	-0.41222	0.257748	0.109751	0.305969	-0.529692	0.259173	0.0409755	0.159162	-0.103526	0.252709	0.682053	0.836841	-0.220997	0.254162	0.384566	0.610189	-0.117472	0.253589	0.643195	0.99964
AT1G02060		Tetratricopeptide repeat (TPR)-like superfamily protein	3.53	1.96	2.24	2.51	3.13	3.41	3.36	2.72	2.57	2.88	3.02	2.57	-0.230687	0.221661	0.298007	0.996618	-0.148457	0.223113	0.505801	0.7323	-0.0656649	0.226868	0.772244	0.897355	0.0822292	0.220133	0.708744	0.852307	0.165022	0.223938	0.461179	0.675537	0.0827924	0.225375	0.713356	0.99964
AT1G02065	SPL8	squamosa promoter binding protein-like 8	0.9	0.69	0.7	0.41	0.69	1.16	0.92	0.69	1.04	1.17	1.65	1.14	0.0427368	0.404563	0.91587	0.99768	-0.188368	0.399284	0.637095	0.819035	-0.706358	0.391776	0.071394	0.231072	-0.231105	0.39929	0.562731	0.756002	-0.749095	0.391782	0.0558735	0.168743	-0.51799	0.386328	0.179984	0.99964
AT1G02070			0.77	1.29	1.21	0.52	1.48	2.11	0	0.34	0.43	1.09	0.61	0.26	-0.351877	0.804885	0.661983	0.996618	1.97835	1.03306	0.0554867	0.197345	0.784262	0.902565	0.384888	0.634662	2.33023	1.0178	0.0220515	0.0862349	1.13614	0.885059	0.199251	0.405407	-1.19409	1.09668	0.276231	0.99964
AT1G02074			0	0	0	0	0	0	0	0	0	0	0	0	NA	NA	NA	NA	NA	NA	NA	NA	NA	NA	NA	NA	NA	NA	NA	NA	NA	NA	NA	NA	NA	NA	NA	NA
AT1G02080		transcription regulators	21.95	21.22	22.77	20.58	22.59	22.49	24.15	21.64	21.45	22.95	24.21	24.64	0.00361186	0.0597644	0.951809	0.999539	0.000714597	0.0598396	0.990472	0.996675	-0.061513	0.0600804	0.305909	0.560964	-0.00289726	0.0597884	0.961351	0.98288	-0.0651249	0.0600295	0.277974	0.498665	-0.0622276	0.0601043	0.300516	0.99964
AT1G02090	ATCSN7|COP15|CSN7|FUS5	Proteasome component (PCI) domain protein	37.81	37.83	40.47	29.28	39.14	41.44	38.35	37.95	37.62	38.67	40.42	41.83	0.0613254	0.0863365	0.477514	0.996618	-0.00318045	0.0862995	0.970602	0.988606	0.0103679	0.0876254	0.905814	0.961528	-0.0645059	0.0863939	0.455275	0.670539	-0.0509575	0.0877183	0.561293	0.752471	0.0135483	0.0876819	0.877202	0.99964
AT1G02100	SBI1	Leucine carboxyl methyltransferase	23.64	23.83	25.78	20.69	25.58	28.55	25.04	23.86	24.87	25.25	27.36	25.52	-0.0391287	0.0915062	0.668937	0.996618	-0.0131079	0.0919452	0.886636	0.951588	-0.0318536	0.0931694	0.732434	0.874088	0.0260208	0.0915143	0.776153	0.890942	0.00727508	0.0927441	0.937476	0.973647	-0.0187458	0.0931772	0.840555	0.99964
AT1G02110		Protein of unknown function (DUF630 and DUF632)	12.25	10.48	10.21	8.06	12.21	11.51	9.75	10.63	10.59	11.98	10.38	8.96	0.0556434	0.142474	0.696128	0.996618	0.104407	0.142932	0.465107	0.70213	0.134125	0.144183	0.352245	0.607958	0.0487632	0.142985	0.733076	0.866819	0.0784819	0.144236	0.586357	0.770915	0.0297187	0.144689	0.837261	0.99964
AT1G02120	VAD1	GRAM domain family protein	44.74	46.65	44.69	41.9	44.87	50.62	55.06	55.53	53.84	54.65	51.29	55.06	-0.0218196	0.0692276	0.75262	0.996618	-0.260898	0.0688305	0.000150379	0.00210572	-0.176655	0.0695577	0.0110951	0.0620195	-0.239078	0.0686753	0.000499018	0.00426521	-0.154835	0.0694042	0.0256864	0.0955655	0.0842431	0.069008	0.222172	0.99964
AT1G02130	ARA-5|ARA5|ATRAB1B|ATRABD2A|RA-5|RABD2A	RAS 5	51.91	54.28	51.78	50.39	56.78	57.82	50.74	53.95	53.18	53.89	58.3	52.63	-0.0851492	0.0826152	0.302695	0.996618	-0.0154356	0.083134	0.852702	0.935603	0.0187506	0.0843545	0.824093	0.924583	0.0697136	0.0826139	0.398754	0.621045	0.1039	0.083842	0.215259	0.427129	0.0341862	0.0843532	0.685276	0.99964
AT1G02136		pseudogene of phagocytosis and cell motility protein	0	0	0	0	0	0	0	0	0	0	0	0	NA	NA	NA	NA	NA	NA	NA	NA	NA	NA	NA	NA	NA	NA	NA	NA	NA	NA	NA	NA	NA	NA	NA	NA
AT1G02140	HAP1|MAGO|MEE63	mago nashi family protein	146.43	139.24	149.28	123.69	151.14	152.12	163.43	166.35	149.87	163.53	150.77	157.6	-0.00747873	0.074409	0.919941	0.998175	-0.185646	0.0741149	0.0122506	0.0682679	-0.0333269	0.0751475	0.657414	0.832899	-0.178167	0.0739836	0.0160314	0.0677988	-0.0258481	0.075018	0.730426	0.86113	0.152319	0.0747262	0.0415137	0.99964
AT1G02145	ALG12|EBS4	homolog of asparagine-linked glycosylation 12	12.23	13.35	13.53	12.14	13.27	12.74	13.67	13.14	11.91	10.99	12.12	14.66	0.0197171	0.115717	0.864702	0.997032	0.0160179	0.116056	0.890225	0.953168	0.119799	0.118442	0.311799	0.567297	-0.00369921	0.115913	0.974541	0.987723	0.100081	0.118302	0.397563	0.621861	0.103781	0.118634	0.381684	0.99964
AT1G02150		Tetratricopeptide repeat (TPR)-like superfamily protein	82.27	79.87	79.94	84.94	84.46	78.01	76.96	84.38	78.18	79.82	84.85	73.8	-0.0489254	0.0951372	0.607069	0.996618	0.0259291	0.095276	0.785508	0.900021	0.0886882	0.0956255	0.353691	0.609339	0.0748546	0.0951837	0.43162	0.649889	0.137614	0.0955335	0.149733	0.336425	0.0627591	0.0956718	0.511835	0.99964
AT1G02160		Cox19 family protein (CHCH motif)	83.81	73.16	87.57	75.42	81.94	99.27	94.55	68.73	86.01	120.95	113.88	98.47	-0.18584	0.155711	0.232676	0.995975	-0.210592	0.155911	0.176786	0.40668	-0.331275	0.156594	0.0343878	0.140527	-0.0247518	0.154457	0.872684	0.942041	-0.145434	0.155147	0.348553	0.573751	-0.120683	0.155347	0.437244	0.99964
AT1G02170	ATMC1|AtMCP1b|ATMCPB1|LOL3|MC1|MCP1b	metacaspase 1	26.18	26.86	28.43	25.64	30.14	26.52	32.89	34.85	35.94	34.6	31.19	34.43	-0.0335359	0.0933642	0.71945	0.996618	-0.349998	0.0922369	0.00014791	0.00207402	-0.231061	0.0938061	0.0137711	0.0727038	-0.316462	0.0918616	0.000571084	0.00475949	-0.197525	0.093437	0.0345157	0.119195	0.118937	0.0923106	0.197593	0.99964
AT1G02180		ferredoxin-related	7.63	8.24	8.18	6.08	7.38	7.21	4.47	5.96	8.17	6.97	8.1	5.1	0.191419	0.235443	0.416209	0.996618	0.347458	0.238386	0.144967	0.361674	0.335872	0.241841	0.164889	0.390009	0.15604	0.240181	0.515903	0.721222	0.144454	0.24361	0.553201	0.746012	-0.0115858	0.246457	0.962506	0.99964
AT1G02190		Fatty acid hydroxylase superfamily	0.34	0.05	0.15	0.08	0.27	0.27	0	0.18	0.07	0.06	0	0	-0.13085	0.995976	0.895476	0.997032	1.1398	1.06601	0.28497	0.53934	3.08839	1.40653	0.0281099	0.12108	1.27065	1.06026	0.230749	0.445902	3.21924	1.40218	0.0216828	0.0846364	1.9486	1.45276	0.179822	0.99964
AT1G02205	CER1|CER22	Fatty acid hydroxylase superfamily	28.34	20.2	23.64	8.91	23.41	25.33	14.08	11.8	11.28	15.31	16.84	13.88	0.34907	0.304791	0.252095	0.996618	0.974085	0.305781	0.00144471	0.0132001	0.712412	0.305727	0.0197944	0.0943386	0.625015	0.306091	0.0411591	0.137332	0.363342	0.306038	0.235131	0.451534	-0.261673	0.307023	0.394052	0.99964
AT1G02210		NAC (No Apical Meristem) domain transcriptional regulator superfamily protein	0	0	0	0	0	0	0	0	0	0	0	0	NA	NA	NA	NA	NA	NA	NA	NA	NA	NA	NA	NA	NA	NA	NA	NA	NA	NA	NA	NA	NA	NA	NA	NA
AT1G02220	ANAC003|NAC003	NAC domain containing protein 3	4.24	3.6	3.97	2.57	4.12	5.33	4.08	4.58	5.09	4.21	3.51	6.72	-0.0218854	0.260234	0.932978	0.999539	-0.221689	0.258664	0.391413	0.641496	-0.218758	0.261334	0.402547	0.649755	-0.199804	0.257892	0.438482	0.655967	-0.196873	0.26057	0.449922	0.66589	0.00293127	0.259002	0.99097	0.99964
AT1G02228		transposable element gene	0	0	0	0	0	0	0	0	0	0	0	0	NA	NA	NA	NA	NA	NA	NA	NA	NA	NA	NA	NA	NA	NA	NA	NA	NA	NA	NA	NA	NA	NA	NA	NA
AT1G02230	ANAC004|NAC004	NAC domain containing protein 4	4.22	4.33	3.49	3.81	5.23	3.84	1.93	3.43	5.3	4.06	3.7	4.49	-0.115062	0.305037	0.706019	0.996618	0.170982	0.309835	0.581053	0.783405	0.0547573	0.311679	0.860541	0.941684	0.286044	0.307786	0.352703	0.576797	0.16982	0.309642	0.583391	0.768523	-0.116224	0.31437	0.711602	0.99964
AT1G02250	anac005|NAC005	NAC domain containing protein 5	0.07	0.19	0	0.06	0.07	0	0	0	0	0	0	0	0.999877	2.85234	0.725928	NA	2.78696	2.91047	0.338283	NA	2.55717	2.91047	0.379612	NA	1.78708	2.99688	0.550966	NA	1.55729	2.99688	0.603316	NA	-0.229789	3.05227	0.939988	0.99964
AT1G02260		Divalent ion symporter	10.59	11.05	13.64	13.04	13.29	13.25	16.31	14.28	16.26	15.88	16.34	17.31	-0.181813	0.10961	0.0971698	0.924247	-0.395682	0.108926	0.000280624	0.00353035	-0.425612	0.109822	0.000106421	0.00154791	-0.213868	0.107791	0.047244	0.151606	-0.243798	0.108696	0.0249005	0.0935835	-0.0299299	0.108006	0.781694	0.99964
AT1G02270		Calcium-binding endonuclease/exonuclease/phosphatase family	27.25	28.09	27.17	24.69	24.75	28.14	35.76	29.84	32.83	29.91	30.95	30.81	0.0760839	0.0886094	0.390537	0.996618	-0.244702	0.0876337	0.00523298	0.0362127	-0.082196	0.0891594	0.356581	0.611433	-0.320786	0.0877692	0.000257298	0.00244746	-0.15828	0.0892926	0.0762953	0.21147	0.162506	0.0883243	0.0657858	0.99964
AT1G02280	ATTOC33|PPI1|TOC33	translocon at the outer envelope membrane of chloroplasts 33	91.74	85.92	85.37	77.62	99.93	89.11	69.43	74.3	74.24	72.96	82.62	80.41	-0.0348034	0.082999	0.67498	0.996618	0.263613	0.0837975	0.00165616	0.0146922	0.234676	0.0843393	0.00539383	0.036029	0.298416	0.0836417	0.000360005	0.00324005	0.269479	0.0841845	0.00136926	0.00956551	-0.0289369	0.0849719	0.733445	0.99964
AT1G02290			9.07	9.75	10.67	7.53	10.56	9.29	10.23	8.8	8.32	10.83	11.04	9.51	0.0991266	0.128788	0.441484	0.996618	0.11463	0.129354	0.375525	0.627491	-0.0243312	0.130104	0.85165	0.937697	0.0155032	0.129775	0.904909	0.958524	-0.123458	0.130522	0.344212	0.568938	-0.138961	0.131081	0.289092	0.99964
AT1G02300		Cysteine proteinases superfamily protein	27.35	29.51	29.45	35.29	29.46	34.06	35.22	32.02	28.11	30.97	36.15	31.13	-0.22408	0.12703	0.0777321	0.888377	-0.149187	0.127484	0.241904	0.490985	-0.111993	0.128522	0.383541	0.633792	0.0748931	0.126536	0.553936	0.748913	0.112087	0.127582	0.379645	0.605068	0.037194	0.128034	0.771434	0.99964
AT1G02305		Cysteine proteinases superfamily protein	58.11	77.09	69.4	61.67	57.65	70.25	80.46	64.53	73.83	67.9	76.69	79.79	0.0905631	0.118335	0.444088	0.996618	-0.0944667	0.118155	0.42399	0.669124	-0.061221	0.118558	0.605588	0.801911	-0.18503	0.118226	0.117571	0.288288	-0.151784	0.118629	0.200727	0.40737	0.0332457	0.118449	0.778959	0.99964
AT1G02310	MAN1	Glycosyl hydrolase superfamily protein	0.85	1.06	0.97	0.18	0.05	0.31	0.25	0.31	0.11	0.37	0.22	0.82	2.42138	0.677635	0.000352526	0.0981454	2.06214	0.650791	0.00153139	0.0138091	1.10618	0.603051	0.0666083	0.220718	-0.359245	0.758182	0.635625	0.806082	-1.3152	0.717623	0.0668441	0.192454	-0.955957	0.692331	0.167346	0.99964
AT1G02320			0	0	0	0	0	0	0	0	0	0	0	0	NA	NA	NA	NA	NA	NA	NA	NA	NA	NA	NA	NA	NA	NA	NA	NA	NA	NA	NA	NA	NA	NA	NA	NA
AT1G02330			39.19	39.91	46.32	33.75	46.83	47.19	44.61	47.63	41.9	48.88	49.9	47.63	-0.0438376	0.0979119	0.654352	0.996618	-0.116873	0.0978526	0.232332	0.479916	-0.150559	0.0986974	0.127144	0.33207	-0.073035	0.0974899	0.453764	0.669216	-0.106722	0.0983379	0.277809	0.498563	-0.0336866	0.0982788	0.731775	0.99964
AT1G02335	GL22|PDGLP2	germin-like protein subfamily 2 member 2 precursor	23.43	20.74	23.18	19.54	22.61	24.14	18.08	16.82	20.75	16.92	16.18	17.92	-0.00862049	0.13215	0.947989	0.999539	0.243478	0.135011	0.071326	0.232685	0.482048	0.140527	0.000602933	0.00645506	0.252099	0.134581	0.0610393	0.182906	0.490669	0.140114	0.000461909	0.00394641	0.23857	0.142815	0.0948247	0.99964
AT1G02340	FBI1|HFR1|REP1|RSF1	basic helix-loop-helix (bHLH) DNA-binding superfamily protein	1.6	2.18	1.68	1.97	2.64	5.32	1.28	0.61	1.18	0.91	1.08	0.72	-0.847598	0.381834	0.0264318	0.700177	0.851091	0.416851	0.0411796	0.162079	1.09017	0.434723	0.0121509	0.066399	1.69869	0.404615	2.68938e-05	0.00035963	1.93777	0.423005	4.62842e-06	7.52417e-05	0.239078	0.454863	0.599163	0.99964
AT1G02350		protoporphyrinogen oxidase-related	0	0.56	1.9	0.48	0	0	0.57	0.46	1.71	0	0	0.89	1.53192	2.03695	0.452011	NA	-0.801272	1.77817	0.652266	NA	1.24686	2.03695	0.540457	NA	-2.3332	1.96458	0.234978	NA	-0.28506	2.20156	0.896977	NA	2.04814	1.96458	0.297164	0.99964
AT1G02360		Chitinase family protein	6.21	5.5	7.58	5.81	6.29	7.1	8.82	11.68	12.03	13.72	8.54	12.22	-0.0237761	0.221391	0.914476	0.99768	-0.781375	0.214223	0.000264828	0.00336845	-0.778796	0.216262	0.000316788	0.00380201	-0.757599	0.213329	0.000383308	0.00339958	-0.75502	0.215376	0.000455596	0.00391039	0.00257885	0.208001	0.990108	0.99964
AT1G02370		Tetratricopeptide repeat (TPR)-like superfamily protein	6.45	5.55	6.47	4.42	7.07	7.3	7.42	7.33	6.81	7.7	6.62	5.28	-0.0228234	0.175945	0.896789	0.997032	-0.21629	0.174932	0.216302	0.460137	-0.0267501	0.178388	0.880801	0.949193	-0.193467	0.174405	0.267302	0.488303	-0.00392667	0.177871	0.982387	0.993279	0.18954	0.17687	0.283883	0.99964
AT1G02380			2.27	1.68	2.49	2.96	3.14	2.59	1.49	1.36	1.37	1.28	1.56	1.45	-0.468611	0.293127	0.109896	0.931243	0.591603	0.32214	0.0662873	0.221893	0.66455	0.333896	0.0465587	0.174129	1.06021	0.311864	0.000674835	0.00544042	1.13316	0.323992	0.000469652	0.00399445	0.0729469	0.35046	0.835115	0.99964
AT1G02390	ATGPAT2|GPAT2	glycerol-3-phosphate acyltransferase 2	4.02	3.61	2.58	1.77	1.36	2.06	3.18	3.05	3.29	3.72	2.85	3.94	0.971091	0.239485	5.0154e-05	0.0226141	0.117847	0.226842	0.603404	0.798379	0.0262585	0.228617	0.908558	0.962242	-0.853244	0.240952	0.000398418	0.00352154	-0.944832	0.242624	9.85156e-05	0.00107414	-0.0915885	0.230154	0.690671	0.99964
AT1G02391			0	0	0	0	0	0	0	0	0	0	0	0	NA	NA	NA	NA	NA	NA	NA	NA	NA	NA	NA	NA	NA	NA	NA	NA	NA	NA	NA	NA	NA	NA	NA	NA
AT1G02400	ATGA2OX4|ATGA2OX6|DTA1|GA2OX6	gibberellin 2-oxidase 6	2.46	1.41	1.53	1.66	1.72	1.75	0.9	1.12	0.42	0.89	0.38	1.12	0.0603858	0.388882	0.8766	0.997032	1.12863	0.418684	0.00702507	0.0449595	1.23036	0.432151	0.00441249	0.0307215	1.06824	0.418983	0.0107846	0.0499617	1.16997	0.432441	0.00681993	0.0345109	0.101733	0.459425	0.824753	0.99964
AT1G02405		proline-rich family protein	1.06	2.34	2.54	1.43	1.3	1.2	0.82	0.23	0.88	0.31	0.44	0	0.447684	0.790817	0.571323	0.996618	1.47584	0.883281	0.0947494	0.279164	3.07755	1.23592	0.0127715	0.0688823	1.02815	0.902288	0.254496	0.472857	2.62986	1.24958	0.0353262	0.121026	1.60171	1.31005	0.22147	0.99964
AT1G02410		cytochrome c oxidase assembly protein CtaG / Cox11 family	24.75	23.7	28.27	22.8	26.14	28.31	27.86	26.57	28.28	32.16	30.69	32.12	-0.0298523	0.0938209	0.750345	0.996618	-0.118482	0.0936318	0.205729	0.446481	-0.239698	0.0942944	0.0110215	0.0617486	-0.0886293	0.0931843	0.341545	0.566472	-0.209846	0.0938501	0.025354	0.0946868	-0.121216	0.0936611	0.195596	0.99964
AT1G02420		Pentatricopeptide repeat (PPR) superfamily protein	3.09	3.72	3.67	3.75	3.03	2.5	2.71	2.87	2.91	2.68	3.78	3.02	0.141796	0.234551	0.545483	0.996618	0.307681	0.238009	0.196105	0.434069	0.225738	0.240589	0.348104	0.604151	0.165885	0.239374	0.488313	0.698789	0.0839419	0.241939	0.728626	0.859889	-0.081943	0.245293	0.738333	0.99964
AT1G02430	ARFD1B|ATARFD1B	ADP-ribosylation factor D1B	0.14	0.27	0.51	0	0.55	0.93	1.17	1.77	1.29	2.86	1.32	1.72	-0.686136	0.927442	0.459412	0.996618	-2.31318	0.849437	0.00646537	0.0422721	-2.65146	0.846455	0.00173364	0.0148854	-1.62705	0.764354	0.0332826	0.116785	-1.96533	0.761039	0.00981079	0.0459983	-0.33828	0.663757	0.610301	0.99964
AT1G02440	ARFD1A|ATARFD1A	ADP-ribosylation factor D1A	1.08	0.42	0.56	0.39	1.04	0.48	1.33	1.52	0.48	2.49	0.7	0.6	0.0655113	0.969802	0.946143	0.999539	-0.793806	0.916888	0.386621	0.636522	-0.804659	0.928805	0.386305	0.636114	-0.859317	0.918899	0.349706	0.573923	-0.87017	0.930791	0.349854	0.575054	-0.0108528	0.875522	0.99011	0.99964
AT1G02450	NIMIN-1|NIMIN1	NIM1-interacting 1	75.53	73.21	92.61	48.62	117.65	92.28	72.74	94.79	112.02	106.1	98.63	119.45	-0.16448	0.21724	0.44897	0.996618	-0.366716	0.2168	0.0907428	0.271924	-0.317181	0.217713	0.145151	0.360954	-0.202237	0.216074	0.349295	0.573799	-0.152701	0.21699	0.481605	0.690955	0.0495354	0.21655	0.819065	0.99964
AT1G02460		Pectin lyase-like superfamily protein	6.5	5.53	6.03	5.74	6.24	6.02	6.09	6.05	5.89	6.85	5.74	5.92	-0.00910034	0.139605	0.948026	0.999539	0.010515	0.140369	0.940286	0.975895	0.0234113	0.143067	0.870016	0.945431	0.0196154	0.139853	0.888457	0.950847	0.0325116	0.142561	0.819604	0.914255	0.0128962	0.143309	0.928296	0.99964
AT1G02470		Polyketide cyclase/dehydrase and lipid transport superfamily protein	2.76	3.52	1.57	1.34	1.87	2.62	5.42	4.1	5.49	5.03	6.61	6.52	0.444765	0.353272	0.208035	0.985251	-0.937083	0.322433	0.00365743	0.027385	-1.09557	0.32353	0.000708451	0.00734571	-1.38185	0.335264	3.76134e-05	0.000474217	-1.54033	0.336319	4.65057e-06	7.54834e-05	-0.158483	0.303764	0.601857	0.99964
AT1G02475		Polyketide cyclase/dehydrase and lipid transport superfamily protein	67.07	78.27	75.48	79.49	70.53	79.73	79.7	68.88	69.91	83.04	80.12	82.12	-0.0947755	0.105558	0.369264	0.996618	-0.00857572	0.105944	0.935485	0.974098	-0.0730722	0.106433	0.492364	0.722085	0.0861998	0.105581	0.414253	0.634629	0.0217033	0.106072	0.837878	0.924055	-0.0644965	0.106456	0.544615	0.99964
AT1G02480		pre-tRNA	0	0	0	0	0	0	0	0	0	0	0	0	NA	NA	NA	NA	NA	NA	NA	NA	NA	NA	NA	NA	NA	NA	NA	NA	NA	NA	NA	NA	NA	NA	NA	NA
AT1G02490			0	0	0	0	0	0	0	0	0	0	0	0	NA	NA	NA	NA	NA	NA	NA	NA	NA	NA	NA	NA	NA	NA	NA	NA	NA	NA	NA	NA	NA	NA	NA	NA
AT1G02500	AtSAM1|MAT1|METK1|SAM-1|SAM1	S-adenosylmethionine synthetase 1	192.36	212.05	209.11	179.44	208.8	211.41	223.79	221.31	218.07	239.61	223.02	209.28	0.0208003	0.0678247	0.759089	0.996618	-0.10836	0.0677743	0.109856	0.306055	-0.0637485	0.0679922	0.348457	0.604286	-0.129161	0.0677578	0.056623	0.173075	-0.0845489	0.0679757	0.21357	0.425028	0.0446118	0.0679255	0.511325	0.99964
AT1G02510	ATKCO4|ATTPK4|KCO4|TPK4	Outward rectifying potassium channel protein	0	0.07	0	0	0	0	0	0	0	0	0	0	1.00435	4.40736	0.819739	NA	0.949081	4.40736	0.829502	NA	0.719294	4.40736	0.870359	NA	-0.0552702	4.40746	0.989995	NA	-0.285058	4.40746	0.948432	NA	-0.229788	4.40746	0.95842	0.99964
AT1G02520	ABCB11|MDR8|PGP11	P-glycoprotein 11	0.27	0.23	0.23	0.19	0.59	0.22	0.24	0.44	0.71	0.47	0.36	0.33	-0.413867	0.486394	0.394831	0.996618	-0.884891	0.478572	0.0644541	0.217734	-0.596721	0.48876	0.222129	0.467038	-0.471024	0.466621	0.312765	0.536308	-0.182853	0.477064	0.701506	0.84506	0.288171	0.469086	0.539001	0.99964
AT1G02530	ABCB12|PGP12	P-glycoprotein 12	0.07	0.04	0.03	0.07	0.05	0.09	0.1	0.08	0.07	0.03	0.14	0.07	-0.548415	0.8124	0.499641	0.996618	-0.765651	0.803354	0.340556	0.595563	-0.661166	0.823117	0.421832	0.666716	-0.217236	0.758578	0.774593	0.890157	-0.112751	0.779476	0.884987	0.94736	0.104485	0.770044	0.892069	0.99964
AT1G02540			0	0	0	0	0	0	0	0	0	0	0	0	NA	NA	NA	NA	NA	NA	NA	NA	NA	NA	NA	NA	NA	NA	NA	NA	NA	NA	NA	NA	NA	NA	NA	NA
AT1G02550		Plant invertase/pectin methylesterase inhibitor superfamily protein	0	0	0	0	0	0	0	0	0	0	0	0	NA	NA	NA	NA	NA	NA	NA	NA	NA	NA	NA	NA	NA	NA	NA	NA	NA	NA	NA	NA	NA	NA	NA	NA
AT1G02560	CLPP5|NCLPP1|NCLPP5	nuclear encoded CLP protease 5	279.18	292.86	313.37	287.66	284.55	302.48	283.75	292.77	287.77	289.87	287.17	275.57	-0.0047572	0.0713168	0.946816	0.999539	0.032085	0.0713753	0.653053	0.828408	0.124122	0.0715997	0.0829971	0.253467	0.0368422	0.0713474	0.605591	0.787321	0.128879	0.0715719	0.071751	0.202945	0.092037	0.0716302	0.19883	0.99964
AT1G02570			0	0	0	0	0	0	0.28	0	0	0	0	0	0.0426251	4.40736	0.992283	NA	-2.42828	4.32983	0.574916	NA	-0.242433	4.40736	0.956133	NA	-2.47091	4.32994	0.568232	NA	-0.285058	4.40746	0.948432	NA	2.18585	4.32994	0.613683	0.99964
AT1G02575			0	0	0	0	0	0	0	0	0	0	0	0	NA	NA	NA	NA	NA	NA	NA	NA	NA	NA	NA	NA	NA	NA	NA	NA	NA	NA	NA	NA	NA	NA	NA	NA
AT1G02580	EMB173|FIS1|MEA|SDG5	SET domain-containing protein	0.05	0.1	0.09	0.05	0.03	0.08	0.33	0.17	0.22	0.23	0.38	0.13	0.615044	0.927433	0.507223	0.996618	-1.54748	0.771523	0.0448826	0.171717	-1.55221	0.78025	0.0466601	0.174442	-2.16253	0.841571	0.0101807	0.0477518	-2.16725	0.849579	0.0107424	0.0493915	-0.00472421	0.675943	0.994424	0.99964
AT1G02590		Aldehyde oxidase/xanthine dehydrogenase, molybdopterin binding protein	0	0	0	0	0	0	0	0	0	0	0	0	NA	NA	NA	NA	NA	NA	NA	NA	NA	NA	NA	NA	NA	NA	NA	NA	NA	NA	NA	NA	NA	NA	NA	NA
AT1G02600		pre-tRNA	0	0	0	0	0	0	0	0	0	0	0	0	NA	NA	NA	NA	NA	NA	NA	NA	NA	NA	NA	NA	NA	NA	NA	NA	NA	NA	NA	NA	NA	NA	NA	NA
AT1G02610		RING/FYVE/PHD zinc finger superfamily protein	1.65	1.79	1.85	2.98	2.96	3.49	2.03	1.15	2.48	2.44	1.93	2.46	-0.862076	0.341404	0.011567	0.542316	-0.0988975	0.36155	0.78444	0.899388	-0.29736	0.362539	0.412094	0.657799	0.763178	0.338437	0.0241327	0.0920836	0.564716	0.339493	0.09623	0.248512	-0.198462	0.359746	0.581172	0.99964
AT1G02620		Ras-related small GTP-binding family protein	0	0.14	0	0.13	0.28	0.48	0	0	0.17	0.16	0.23	0	-2.43701	1.90151	0.199976	NA	-0.0126831	2.15775	0.99531	NA	-1.13885	2.07565	0.58323	NA	2.42433	1.90152	0.20233	NA	1.29816	1.80782	0.472707	NA	-1.12617	2.07566	0.587433	0.99964
AT1G02630		Nucleoside transporter family protein	0.54	0.8	1.38	0.15	0.96	0.93	0.42	0.44	0.58	0.61	0.47	0.36	0.452649	0.539702	0.401636	0.996618	0.902283	0.556218	0.104766	0.296927	0.928663	0.566791	0.101326	0.287776	0.449634	0.565712	0.426723	0.645272	0.476014	0.57611	0.408659	0.630745	0.0263796	0.591611	0.964435	0.99964
AT1G02640	ATBXL2|BXL2	beta-xylosidase 2	3.6	3.33	3.38	2.85	3.77	3.54	1.33	1.77	1.84	1.91	2.26	1.37	0.0202728	0.181697	0.911161	0.99768	1.07902	0.195946	3.65586e-08	1.78065e-06	0.963127	0.198028	1.15276e-06	3.29122e-05	1.05875	0.195762	6.36178e-08	1.8314e-06	0.942855	0.197846	1.88305e-06	3.40279e-05	-0.115891	0.211008	0.582851	0.99964
AT1G02650		Tetratricopeptide repeat (TPR)-like superfamily protein	0.31	0.4	0.42	0.63	0.49	0.59	0.13	0.27	0.15	0.46	0.19	0.22	-0.62279	0.558862	0.265112	0.996618	1.00506	0.651086	0.122669	0.326098	0.404937	0.622294	0.515229	0.739641	1.62785	0.627919	0.00952949	0.0453855	1.02773	0.598013	0.0856926	0.229685	-0.600123	0.684986	0.380971	0.99964
AT1G02660		alpha/beta-Hydrolases superfamily protein	6.14	6.46	6.17	5.15	4.47	6.52	4.01	2.89	3.74	3.66	2.8	3.95	0.212103	0.169478	0.210748	0.985251	0.842875	0.174573	1.3776e-06	4.12451e-05	0.910509	0.177577	2.93754e-07	1.01967e-05	0.630772	0.175481	0.000324967	0.00296461	0.698406	0.178469	9.10398e-05	0.00100371	0.0676346	0.183315	0.712162	0.99964
AT1G02670		P-loop containing nucleoside triphosphate hydrolases superfamily protein	0.37	0.31	0.36	0.36	0.67	0.32	0.41	0.22	0.64	0.49	0.71	0.5	-0.377815	0.496104	0.44632	0.996618	-0.237616	0.502772	0.63649	0.818518	-0.618765	0.497582	0.213667	0.455766	0.140199	0.487154	0.773506	0.889725	-0.24095	0.481796	0.616999	0.79088	-0.381149	0.488659	0.435397	0.99964
AT1G02680	TAF13	TBP-associated factor 13	11.43	11.74	14.01	9.66	13.41	14.62	15.62	12.63	13.63	14.42	13.55	14.88	-0.0425742	0.153922	0.78209	0.996618	-0.200625	0.152828	0.189269	0.424034	-0.132227	0.156236	0.39737	0.645824	-0.158051	0.151845	0.297937	0.520774	-0.0896525	0.155274	0.563681	0.754207	0.0683982	0.15419	0.657334	0.99964
AT1G02681		Pseudogene of AT4G02160	0	0.29	0	0	0	0	0	0	0	0	0	0	1.00435	4.40736	0.819739	NA	0.949081	4.40736	0.829502	NA	0.719294	4.40736	0.870359	NA	-0.0552702	4.40746	0.989995	NA	-0.285058	4.40746	0.948432	NA	-0.229788	4.40746	0.95842	0.99964
AT1G02690	IMPA-6	importin alpha isoform 6	9.06	8.12	7.3	4.26	10.9	8.15	6.85	7.74	7	7.45	7.23	6.29	0.0884759	0.218434	0.685443	0.996618	0.192175	0.21922	0.380687	0.631756	0.289823	0.221085	0.189888	0.424813	0.103699	0.219425	0.636502	0.806849	0.201347	0.221289	0.362884	0.58849	0.0976482	0.222065	0.660134	0.99964
AT1G02700			0.45	0.42	0.5	0.14	0.43	0.48	0.38	0.13	0.6	0.08	0.22	0	0.415448	0.81832	0.611675	0.996618	0.312187	0.815381	0.701814	0.856017	2.33291	1.09832	0.0336642	0.138282	-0.103261	0.836019	0.9017	0.956524	1.91746	1.11373	0.0851309	0.228534	2.02072	1.11157	0.0690795	0.99964
AT1G02710		glycine-rich protein	4.72	13.9	17	9.09	6.91	0	0	7.24	4.56	10.1	17.53	0	0.440445	1.61431	0.784978	0.996618	0.411233	1.61819	0.799395	NA	0.744791	1.7187	0.664764	NA	-0.0292122	1.66894	0.986035	NA	0.304346	1.76656	0.863216	NA	0.333558	1.77011	0.850533	0.99964
AT1G02720	GATL5	galacturonosyltransferase 5	8.55	7.93	8.87	8.25	9.75	8.88	8.62	7.44	9.17	9.62	9.55	7.57	-0.11262	0.136747	0.410185	0.996618	0.00594095	0.138043	0.965672	0.98661	-0.0175015	0.139763	0.900348	0.958672	0.118561	0.136908	0.386496	0.609055	0.0951186	0.138642	0.492668	0.698942	-0.0234425	0.139922	0.866945	0.99964
AT1G02730	ATCSLD5|CSLD5|CSLD5|SOS6	cellulose synthase-like D5	18.42	17.07	15.61	9.47	20.08	15.34	12.58	16.5	15.15	16.87	16.02	14.44	0.203876	0.176236	0.24734	0.996618	0.230226	0.176355	0.191733	0.427946	0.172576	0.176615	0.328505	0.585104	0.0263505	0.176558	0.88136	0.94682	-0.0312997	0.176818	0.859495	0.934947	-0.0576501	0.176936	0.744558	0.99964
AT1G02740		MRG family protein	6.69	6.1	6.14	6.28	7.68	7.53	6.87	7.39	8.45	8.55	8.19	8.17	-0.196077	0.153577	0.201696	0.981694	-0.261723	0.153469	0.0881228	0.267137	-0.326217	0.155413	0.0358139	0.144531	-0.0656457	0.150518	0.662741	0.825321	-0.13014	0.1525	0.393451	0.617994	-0.0644943	0.152391	0.672137	0.99964
AT1G02750		Drought-responsive family protein	9.62	12.22	11.65	10.96	11.9	13.03	14	13.26	15.01	15.56	15.75	18.39	-0.123581	0.145131	0.394484	0.996618	-0.35177	0.143412	0.0141723	0.0760488	-0.490818	0.144299	0.000670412	0.007018	-0.228189	0.141519	0.10687	0.269935	-0.367237	0.142418	0.00992054	0.0463637	-0.139048	0.140666	0.322908	0.99964
AT1G02760		pre-tRNA	0	0	0	0	0	0	0	0	0	0	0	0	NA	NA	NA	NA	NA	NA	NA	NA	NA	NA	NA	NA	NA	NA	NA	NA	NA	NA	NA	NA	NA	NA	NA	NA
AT1G02770		Protein of unknown function (DUF626)	0.18	0.33	0.65	0.32	0.39	0.37	0.6	0.63	0.61	0.13	0.26	0.75	0.0511634	0.697923	0.941561	0.999539	-0.704291	0.667082	0.291069	0.545977	0.0987485	0.718004	0.89061	0.95432	-0.755454	0.667571	0.257783	0.477059	0.0475851	0.718458	0.947193	0.977956	0.803039	0.688537	0.243494	0.99964
AT1G02780	emb2386	Ribosomal protein L19e family protein	985.12	893.02	889.12	759.58	1062.98	938.63	942.82	1026.28	1018.95	1022.59	961.52	985.99	-0.0115601	0.090705	0.898586	0.997097	-0.12624	0.0906939	0.163941	0.389791	-0.0235507	0.0907703	0.795285	0.910409	-0.11468	0.0906823	0.206001	0.415717	-0.0119906	0.0907587	0.894893	0.953157	0.10269	0.0907476	0.257804	0.99964
AT1G02790	PGA4	polygalacturonase 4	0	0	0	0	0.15	0	0	0	0	0	0	0	-2.71654	4.3122	0.528716	NA	-0.0126418	4.40736	0.997711	NA	-0.242429	4.40736	0.956134	NA	2.7039	4.3123	0.530646	NA	2.47411	4.3123	0.566148	NA	-0.229788	4.40746	0.95842	0.99964
AT1G02800	ATCEL2|CEL2|CEL2	cellulase 2	2.62	2.63	2.24	0.9	2.14	2.94	2.5	2.75	2.63	3.1	3.16	2.82	0.347648	0.28159	0.216983	0.987243	-0.0631451	0.276701	0.819485	0.9187	-0.208643	0.277781	0.45259	0.691007	-0.410793	0.281003	0.143773	0.330852	-0.556291	0.282067	0.048587	0.152821	-0.145498	0.277186	0.599645	0.99964
AT1G02810		Plant invertase/pectin methylesterase inhibitor superfamily	0.4	0.34	0.29	0.33	0.41	0.24	0.2	0.09	0.42	0.07	0.24	0.04	0.0468779	0.638951	0.941514	0.999539	0.572789	0.664673	0.388819	0.638815	1.68445	0.772064	0.0291277	0.124071	0.525911	0.664825	0.428914	0.647306	1.63758	0.772195	0.033949	0.117756	1.11167	0.79361	0.161283	0.99964
AT1G02813		Protein of unknown function, DUF538	0	0	0	0	0	0	0	0	0	0	0	0	NA	NA	NA	NA	NA	NA	NA	NA	NA	NA	NA	NA	NA	NA	NA	NA	NA	NA	NA	NA	NA	NA	NA	NA
AT1G02816		Protein of unknown function, DUF538	9.41	7.7	12.26	8.92	10.49	11.71	9.63	9.51	9.84	9.92	10.85	11.56	-0.113567	0.168613	0.500605	0.996618	-0.00877143	0.170373	0.95894	0.9837	-0.0686606	0.172429	0.690486	0.850975	0.104796	0.168674	0.534406	0.734667	0.0449069	0.17075	0.792552	0.899235	-0.0598892	0.172488	0.728435	0.99964
AT1G02820	AtLEA3|LEA3	Late embryogenesis abundant 3 (LEA3) family protein	16.58	18.56	15.19	15.94	15.97	15.17	6.62	7.8	10.52	6.7	6.11	10.58	0.0342303	0.247753	0.890111	0.997032	0.93502	0.262464	0.000367382	0.00440467	1.21982	0.274779	9.02657e-06	0.000190912	0.90079	0.262376	0.0005965	0.00492773	1.18559	0.274695	1.58874e-05	0.000222348	0.284798	0.288034	0.322778	0.99964
AT1G02830		Ribosomal L22e protein family	0	0	0	0	0	0	0	0	0	0	0	0	NA	NA	NA	NA	NA	NA	NA	NA	NA	NA	NA	NA	NA	NA	NA	NA	NA	NA	NA	NA	NA	NA	NA	NA
AT1G02840	At-SR34|ATSRP34|SR1|SR34|SRP34	RNA-binding (RRM/RBD/RNP motifs) family protein	86.08	78.78	83.76	69.19	88.22	93.18	81.42	85.38	87.11	83.48	84.46	78.46	-0.0372467	0.0789086	0.636911	0.996618	-0.0414531	0.0790192	0.599865	0.796283	0.0720966	0.079808	0.366327	0.619363	-0.00420644	0.0788581	0.957459	0.981359	0.109343	0.0796485	0.169808	0.365369	0.11355	0.0797581	0.15454	0.99964
AT1G02850	BGLU11	beta glucosidase 11	1.48	2.06	2.13	0.91	1.72	2.13	7.73	8.62	7.26	10.63	11.18	10.69	0.291135	0.227942	0.201521	0.981694	-2.03945	0.197575	5.57942e-25	1.1305e-21	-2.43212	0.196668	3.96091e-35	1.17283e-31	-2.33059	0.203995	3.14587e-30	4.65747e-27	-2.72326	0.203117	5.4757e-41	1.41869e-37	-0.39267	0.168329	0.0196609	0.99964
AT1G02860	BAH1|NLA	SPX (SYG1/Pho81/XPR1) domain-containing protein	3.21	5.16	5.02	3.54	3.67	4.03	3.16	3.2	2.35	3.43	3.78	3.25	0.235421	0.211918	0.266609	0.996618	0.615947	0.218416	0.00480141	0.0337448	0.427084	0.219124	0.0512896	0.185783	0.380526	0.22067	0.0846342	0.231061	0.191663	0.221372	0.386601	0.611639	-0.188863	0.2276	0.406651	0.99964
AT1G02870			27.15	30.43	32.36	21.25	36.15	26.67	33.49	32.93	32.34	37.99	27.79	34.09	0.0705676	0.154995	0.648902	0.996618	-0.172799	0.15403	0.261923	0.513988	-0.0776971	0.155819	0.618034	0.808892	-0.243367	0.154185	0.114471	0.282795	-0.148265	0.155972	0.341815	0.566422	0.0951022	0.155012	0.539537	0.99964
AT1G02880	TPK1	thiamin pyrophosphokinase1	15.96	19.26	19.66	15.55	17.28	20.95	21.55	21.28	22.14	23.68	22.52	26.14	0.0206427	0.116981	0.859931	0.997032	-0.238621	0.115683	0.03914	0.156606	-0.326787	0.11658	0.00506107	0.0342925	-0.259263	0.11553	0.0248243	0.0939272	-0.347429	0.116428	0.00284431	0.0172683	-0.0881659	0.115123	0.443773	0.99964
AT1G02890		AAA-type ATPase family protein	20.72	21.91	22.02	20.6	20.67	21.82	20.11	19.84	18.71	19.91	20.91	21.16	0.0280869	0.0696495	0.686756	0.996618	0.16355	0.0701013	0.019645	0.096314	0.124125	0.0706059	0.0787477	0.245295	0.135463	0.0700698	0.0532036	0.165231	0.0960382	0.0705747	0.173576	0.370745	-0.0394252	0.0710205	0.57881	0.99964
AT1G02900	ATRALF1|RALF1|RALFL1	rapid alkalinization factor 1	2.1	2.44	1.08	1.71	1.43	2.33	0.87	2.41	2.11	1.46	3.39	2.05	0.0230548	0.614654	0.970079	0.999539	-0.0160264	0.615422	0.979224	0.992698	-0.0999581	0.62235	0.872397	0.946265	-0.0390812	0.614541	0.949293	0.978128	-0.123013	0.621478	0.843095	0.926604	-0.0839317	0.622238	0.892701	0.99964
AT1G02910	LPA1	tetratricopeptide repeat (TPR)-containing protein	34.03	34.15	37.51	41.25	39.82	36.23	31.31	38.01	36.25	36.59	38.92	41.02	-0.174444	0.114359	0.127159	0.944181	0.0034261	0.114929	0.976218	0.991513	-0.0714241	0.115356	0.53581	0.754927	0.17787	0.114413	0.120033	0.292835	0.10302	0.114842	0.369688	0.595286	-0.0748502	0.115409	0.51662	0.99964
AT1G02920	ATGST11|ATGSTF7|ATGSTF8|GST11|GSTF7	glutathione S-transferase 7	170.26	191	233.79	101.64	197.78	201.45	608.75	770.41	599.02	640.84	536.2	815.55	0.238878	0.186016	0.199079	0.981694	-1.76668	0.185292	1.50443e-21	1.90517e-18	-1.66829	0.185357	2.24893e-19	1.29482e-16	-2.00556	0.185416	2.87445e-27	3.50463e-24	-1.90717	0.185482	8.47447e-25	5.66614e-22	0.0983953	0.184755	0.59433	0.99964
AT1G02930	ATGST1|ATGSTF3|ATGSTF6|ERD11|GST1|GSTF6	glutathione S-transferase 6	268.36	308.15	375.04	141.65	276.14	321.42	769.51	972.1	716.98	890.3	789.34	1124.88	0.363173	0.246465	0.140608	0.958095	-1.39104	0.246179	1.59957e-08	8.8553e-07	-1.48671	0.246192	1.55219e-09	1.0869e-07	-1.75421	0.246261	1.05312e-12	9.88599e-11	-1.84989	0.246274	5.84562e-14	6.08855e-12	-0.0956727	0.245988	0.697326	0.99964
AT1G02940	ATGSTF5|GSTF5	glutathione S-transferase (class phi) 5	0.24	0.79	0.28	0.22	0.23	0.38	1.58	0.74	0.14	1.44	1.44	1.57	0.669643	0.929965	0.47148	0.996618	-0.927423	0.818622	0.257253	0.508594	-1.65278	0.800345	0.0389152	0.153515	-1.59707	0.880185	0.0696061	0.201357	-2.32242	0.863213	0.00713579	0.0357947	-0.725356	0.741919	0.328234	0.99964
AT1G02950	ATGSTF4|GST31|GSTF4	glutathione S-transferase F4	12.42	13.1	11.71	14.2	14.43	16.04	7.96	10.42	10.66	9.73	10.36	8.44	-0.290975	0.168364	0.0839435	0.889021	0.333016	0.175618	0.0579275	0.202821	0.469128	0.18098	0.00953773	0.0555929	0.623991	0.172524	0.000298215	0.00276932	0.760103	0.177978	1.94808e-05	0.000265121	0.136112	0.184856	0.461538	0.99964
AT1G02952		other RNA	0	0	0	0	0	0	0	0	0	0	0	0	NA	NA	NA	NA	NA	NA	NA	NA	NA	NA	NA	NA	NA	NA	NA	NA	NA	NA	NA	NA	NA	NA	NA	NA
AT1G02960			11.43	11.84	12.61	12.05	12.8	14.1	12.72	11.5	12.53	12.7	12.71	13.68	-0.129518	0.103469	0.210659	0.985251	-0.0237916	0.104672	0.820192	0.918924	-0.0548796	0.106321	0.605737	0.801911	0.105726	0.103387	0.306484	0.529508	0.0746381	0.105057	0.477422	0.687666	-0.031088	0.106242	0.769815	0.99964
AT1G02965			0	0	0	0	0	0	0	0	0	0	0	0	NA	NA	NA	NA	NA	NA	NA	NA	NA	NA	NA	NA	NA	NA	NA	NA	NA	NA	NA	NA	NA	NA	NA	NA
AT1G02970	ATWEE1|WEE1	WEE1 kinase homolog	3.75	2.95	2.47	2.73	3.24	2.44	2.77	2.98	2.55	2.55	4.06	3.29	0.111425	0.226181	0.622269	0.996618	0.152657	0.227456	0.502124	0.730237	-0.0276291	0.228136	0.903605	0.960611	0.0412323	0.228294	0.856673	0.933905	-0.139054	0.228971	0.543652	0.739146	-0.180286	0.230231	0.433587	0.99964
AT1G02980	ATCUL2|CUL2	cullin 2	0	0	0	0	0	0	0	0.02	0.03	0	0	0	0.0426199	4.40736	0.992284	NA	-1.89234	4.36653	0.664743	NA	-0.242438	4.40736	0.956132	NA	-1.93496	4.36664	0.657676	NA	-0.285058	4.40746	0.948432	NA	1.64991	4.36664	0.705547	0.99964
AT1G02990			7.66	7.44	7.74	7.55	7.91	8.31	8.68	7.72	8.22	8.21	8.12	9.15	-0.0620973	0.0834422	0.456758	0.996618	-0.0825089	0.0836118	0.323736	0.578442	-0.096225	0.0846888	0.255865	0.508069	-0.0204116	0.0831188	0.806014	0.908936	-0.0341277	0.0842021	0.685252	0.835041	-0.0137161	0.0843702	0.870857	0.99964
AT1G03000	PEX6	peroxin 6	10.2	11.15	11.06	12.13	10.75	11.99	9.97	9.64	11.48	10.84	12.56	12.36	-0.118567	0.113997	0.298301	0.996618	0.0823343	0.114933	0.473762	0.708626	-0.0756125	0.115225	0.511686	0.737561	0.200901	0.114374	0.078997	0.219958	0.0429544	0.114668	0.707959	0.848691	-0.157947	0.115597	0.171828	0.99964
AT1G03010		Phototropic-responsive NPH3 family protein	0.63	1.08	1.58	0.51	0.62	1.58	0.33	0.24	0.28	0.38	0.34	0.45	0.29323	0.451231	0.515794	0.996618	1.96879	0.505678	9.88603e-05	0.00147504	1.55537	0.49682	0.00174419	0.0149511	1.67556	0.50921	0.00100005	0.00751286	1.26214	0.500415	0.0116627	0.0526651	-0.413422	0.550014	0.452257	0.99964
AT1G03020		Thioredoxin superfamily protein	5.97	0	0	2.8	4.03	5.44	7.1	2.38	5.85	0	10.04	7.28	-0.530618	1.75001	0.761731	0.996618	-1.34531	1.66707	0.419671	NA	-0.26906	1.83867	0.883658	NA	-0.814696	1.56236	0.602053	NA	0.261558	1.7443	0.880804	NA	1.07625	1.66107	0.517032	0.99964
AT1G03022			0	0	0	0	0	0	0	0	0	0	0	0	NA	NA	NA	NA	NA	NA	NA	NA	NA	NA	NA	NA	NA	NA	NA	NA	NA	NA	NA	NA	NA	NA	NA	NA
AT1G03030		P-loop containing nucleoside triphosphate hydrolases superfamily protein	13.65	15.32	13.52	11.72	13.15	15.1	16.35	14.55	14.92	15.38	14.29	15.19	0.0789779	0.115091	0.492574	0.996618	-0.105807	0.114123	0.353857	0.60818	-0.00717109	0.116768	0.95103	0.979917	-0.184785	0.114408	0.10628	0.269134	-0.086149	0.117047	0.461718	0.675946	0.0986358	0.116095	0.39554	0.99964
AT1G03040		basic helix-loop-helix (bHLH) DNA-binding superfamily protein	28.23	32.97	28.03	26.61	28.98	31.79	34.73	30.55	30.92	31.91	32.21	34.03	0.0194109	0.0928616	0.834425	0.997032	-0.102748	0.0926103	0.267228	0.519682	-0.0646572	0.0937406	0.490354	0.720578	-0.122159	0.0925163	0.186699	0.391552	-0.0840681	0.0936477	0.369342	0.594822	0.0380911	0.0933985	0.683395	0.99964
AT1G03050		ENTH/ANTH/VHS superfamily protein	0	0	0	0	0.03	0.03	0.23	0	0.07	0.07	0.05	0.12	-1.80125	2.02747	0.374312	0.996618	-4.05892	1.81357	0.0252159	NA	-3.66318	1.8475	0.0473923	0.176039	-2.25767	1.71817	0.188847	0.394699	-1.86192	1.75394	0.288432	0.510794	0.395747	1.50157	0.792123	0.99964
AT1G03055	AtD27|D27		3.51	3.48	2.51	3.99	4	2.89	4.21	4.07	2.98	2.64	4.48	4.69	-0.226099	0.309196	0.464628	0.996618	-0.253886	0.309722	0.412374	0.659422	-0.189671	0.31559	0.547837	0.763325	-0.0277877	0.304418	0.927269	0.969011	0.0364278	0.310386	0.906572	0.958666	0.0642155	0.31091	0.836369	0.99964
AT1G03060	SPI	Beige/BEACH domain ;WD domain, G-beta repeat protein	8.54	8.08	9.01	7.33	9.1	8.17	10.09	8.5	9.16	8.87	9.58	10.52	0.0602943	0.0826891	0.465898	0.996618	-0.0830975	0.0825565	0.314149	0.568754	-0.114244	0.0828873	0.168109	0.39434	-0.143392	0.0825854	0.0825132	0.227065	-0.174538	0.0829161	0.0352913	0.120966	-0.0311466	0.0827839	0.706739	0.99964
AT1G03070	AtLFG4|LFG4	Bax inhibitor-1 family protein	1.13	1.07	0.43	1.16	0.58	0.95	0.37	0.47	0.94	0.58	0.89	0.88	-0.0633235	0.570963	0.91169	0.99768	0.560085	0.599577	0.350235	0.604933	0.283918	0.597235	0.634512	0.818853	0.623408	0.596028	0.29559	0.518551	0.347241	0.593672	0.558613	0.750223	-0.276167	0.621241	0.656652	0.99964
AT1G03080	NET1D	kinase interacting (KIP1-like) family protein	20.19	22.37	23.23	16.49	20.31	21.84	25.34	20.37	22.83	21.61	25.18	28.07	0.168912	0.102626	0.0997843	0.928267	-0.0308431	0.102476	0.763431	0.889022	-0.122595	0.102626	0.232254	0.478745	-0.199755	0.102613	0.0515721	0.161495	-0.291507	0.102763	0.00455823	0.0250739	-0.0917516	0.102613	0.371242	0.99964
AT1G03090	MCCA	methylcrotonyl-CoA carboxylase alpha chain, mitochondrial / 3-methylcrotonyl-CoA carboxylase 1 (MCCA)	9.47	10.21	10.61	10.27	10.1	11.11	8.94	10.44	9.93	9.83	11	9.78	-0.0656012	0.106973	0.539713	0.996618	0.0621912	0.107912	0.564404	0.773586	0.0529748	0.109186	0.62755	0.814812	0.127792	0.107381	0.234013	0.449544	0.118576	0.108661	0.275164	0.496035	-0.00921648	0.109585	0.932974	0.99964
AT1G03100		Pentatricopeptide repeat (PPR) superfamily protein	1.99	1.59	1.92	1.25	2.05	1.81	2.2	2.01	2.24	3.12	2.12	1.71	0.109159	0.240627	0.650085	0.996618	-0.210589	0.23744	0.375125	0.627386	-0.29012	0.23921	0.225197	0.470958	-0.319748	0.23831	0.179684	0.382569	-0.399279	0.240074	0.0962833	0.248534	-0.079531	0.23688	0.737063	0.99964
AT1G03103		Bifunctional inhibitor/lipid-transfer protein/seed storage 2S albumin superfamily protein	0	0	0	0	0	0	0	0	0	0	0	0	NA	NA	NA	NA	NA	NA	NA	NA	NA	NA	NA	NA	NA	NA	NA	NA	NA	NA	NA	NA	NA	NA	NA	NA
AT1G03106			0	0	0	0	0	0.09	0.09	0	0	0	0	0	-0.919167	4.40736	0.834797	NA	-0.974437	4.40736	0.82502	NA	-0.242438	4.40736	0.956132	NA	-0.0552702	4.40746	0.989995	NA	0.676729	4.40746	0.877971	NA	0.732	4.40746	0.868093	0.99964
AT1G03110	AtTRM82|TRM82	Transducin/WD40 repeat-like superfamily protein	12.05	9.72	10.29	8.21	11.93	8.73	10.23	9.89	8.21	8.71	8.92	9.04	0.141447	0.149418	0.343815	0.996618	0.181764	0.150117	0.225966	0.472012	0.335638	0.15331	0.0285763	0.122452	0.0403166	0.150771	0.789159	0.899175	0.194191	0.15395	0.207169	0.416408	0.153875	0.154629	0.319677	0.99964
AT1G03120	ATRAB28|RAB28	responsive to abscisic acid 28	0.48	0.23	0.95	0.43	0.47	0.54	0.25	0.21	0.53	0	0	0.68	0.0585869	1.25212	0.96268	0.999539	0.566596	1.3165	0.666919	NA	1.36291	1.50389	0.364801	0.618026	0.508009	1.31796	0.699903	0.847113	1.30432	1.50517	0.386181	0.611317	0.796313	1.55913	0.609532	0.99964
AT1G03130	PSAD-2	photosystem I subunit D-2	1732.54	1606.63	1809.94	2054.59	1648.09	1559	1412.74	1563.37	1618.72	1570.03	1770.27	1707.37	-0.0834864	0.137315	0.543192	0.996618	0.132695	0.137342	0.333962	0.589055	0.110284	0.137366	0.422062	0.666724	0.216181	0.13733	0.115448	0.284596	0.193771	0.137355	0.158323	0.349445	-0.0224104	0.137382	0.87042	0.99964
AT1G03140		splicing factor Prp18 family protein	42.07	44.64	49.86	37.4	46.6	52.96	52.12	47.36	47.12	45.19	45.21	51.55	-0.0128179	0.0917602	0.888906	0.997032	-0.10139	0.0916838	0.268783	0.521627	0.0133408	0.0926864	0.885552	0.952113	-0.0885725	0.0915349	0.333226	0.558419	0.0261587	0.0925391	0.777424	0.890602	0.114731	0.0924634	0.214669	0.99964
AT1G03150		Acyl-CoA N-acyltransferases (NAT) superfamily protein	31.63	34.25	35.42	32.34	37.42	37.38	31.37	33.82	33.17	30.06	35.83	36.7	-0.123367	0.113566	0.277345	0.996618	-0.0116135	0.114872	0.919472	0.966498	0.0768008	0.117748	0.514241	0.739159	0.111753	0.113583	0.32517	0.550052	0.200167	0.11649	0.0857383	0.229714	0.0884143	0.117765	0.45279	0.99964
AT1G03160	FZL	FZO-like	28.95	29.28	32.99	30.49	28.7	28.61	28.7	27.87	28.07	29.53	29.8	30.11	0.0403655	0.0889219	0.64987	0.996618	0.12704	0.0892027	0.154395	0.375959	0.0919874	0.0896243	0.304719	0.559921	0.0866749	0.0891987	0.331197	0.556479	0.0516219	0.0896204	0.564611	0.754866	-0.035053	0.089899	0.696599	0.99964
AT1G03170	FAF2|FTM5	Protein of unknown function (DUF3049)	0.07	0.14	0.08	0.07	0.07	0.08	0	0	0.08	0.16	0	0.09	0.443622	1.59861	0.781393	0.996618	1.86922	1.8026	0.299754	NA	0.226634	1.609	0.887986	NA	1.4256	1.84869	0.440624	NA	-0.216988	1.66048	0.89603	NA	-1.64259	1.85768	0.37658	0.99964
AT1G03180			2.8	1.91	2.47	2.26	3.94	2.68	2.89	3.87	4.52	3.2	3.71	4.29	-0.389013	0.273125	0.154358	0.965871	-0.621381	0.270423	0.0215727	0.102752	-0.501084	0.276133	0.0695783	0.227325	-0.232368	0.262015	0.37516	0.598472	-0.112071	0.267904	0.67571	0.82888	0.120297	0.26515	0.650049	0.99964
AT1G03190	ATXPD|UVH6	RAD3-like DNA-binding helicase protein	4.78	5.2	4.65	4.39	5.1	4.72	4.82	4.49	5.03	4.37	4.81	5.35	0.0343143	0.126064	0.78547	0.996618	0.0502632	0.12673	0.69165	0.84967	0.0788189	0.129372	0.542363	0.759842	0.015949	0.126656	0.899792	0.955917	0.0445046	0.129299	0.730696	0.861352	0.0285557	0.129948	0.826069	0.99964
AT1G03200			0.92	0.94	0.77	0.41	0.93	0.56	0.49	0.8	0.99	1.2	0	0	0.369643	1.3697	0.787258	0.996618	-0.0236885	1.32913	0.98578	NA	1.13944	1.56162	0.465602	NA	-0.393331	1.36857	0.773804	NA	0.7698	1.59533	0.629427	NA	1.16313	1.56063	0.456094	0.99964
AT1G03210		Phenazine biosynthesis PhzC/PhzF protein	25.53	31.33	36.8	23.68	33.12	36.6	36.59	32.88	35.55	42.67	35.22	38.93	-0.023037	0.136536	0.866013	0.997032	-0.203788	0.13589	0.133704	0.344123	-0.248978	0.136891	0.0689412	0.225991	-0.180751	0.135519	0.182279	0.385913	-0.225941	0.136523	0.0979296	0.251275	-0.0451901	0.135877	0.73945	0.99964
AT1G03220		Eukaryotic aspartyl protease family protein	32.85	33.62	30.87	22.94	33.95	28.45	32.73	31.43	32.86	31.49	35.51	31.28	0.184925	0.102738	0.0718661	0.877241	0.0111041	0.102351	0.913607	0.963475	0.0587	0.103342	0.570022	0.778214	-0.17382	0.102826	0.0909458	0.243073	-0.126225	0.103812	0.224025	0.437434	0.0475958	0.103429	0.645389	0.99964
AT1G03230		Eukaryotic aspartyl protease family protein	25.19	24.57	28.25	15.17	23.3	22.62	24.93	32.7	30.33	30.59	27.5	29.1	0.349651	0.133427	0.00877884	0.477121	-0.173994	0.131883	0.187068	0.421001	-0.0942131	0.132863	0.478264	0.711449	-0.523645	0.132961	8.20526e-05	0.000926814	-0.443864	0.133934	0.000919517	0.00695324	0.0797807	0.132396	0.54678	0.99964
AT1G03240			0.36	1.09	0	0	0	0	0	0	0	0.9	0	0	2.8398	3.34195	0.395468	NA	2.78453	3.34195	0.404729	NA	0.861928	3.30946	0.794522	NA	-0.0552704	3.46602	0.987277	NA	-1.97787	3.43471	0.564717	NA	-1.9226	3.43471	0.575645	0.99964
AT1G03250			30.37	33.13	33.67	31.01	32.93	34.29	31.79	31.71	29.82	35.64	34.96	34.61	-0.0365023	0.0852463	0.668507	0.996618	0.0490116	0.0860213	0.56884	0.77585	-0.043475	0.0868392	0.616626	0.808466	0.0855139	0.0856007	0.317801	0.541791	-0.00697269	0.0864225	0.935695	0.972971	-0.0924866	0.0871871	0.288789	0.99964
AT1G03260		SNARE associated Golgi protein family	8.5	6.61	7.08	6.58	7.08	6.6	7.75	8.19	7.68	6.81	6.33	7.39	0.111326	0.158198	0.48161	0.996618	-0.0920894	0.156601	0.556499	0.768512	0.181462	0.162722	0.26478	0.518087	-0.203416	0.157371	0.196155	0.403543	0.0701353	0.163463	0.66788	0.824734	0.273551	0.161918	0.0911352	0.99964
AT1G03270		CBS domain-containing protein with a domain of unknown function (DUF21)	2.35	2.18	2.38	2.04	2.5	2.4	2.24	1.52	2.02	2.43	2.08	2.1	-0.0197337	0.237559	0.933797	0.999539	0.267705	0.244791	0.274128	0.528184	0.123272	0.246831	0.617484	0.80884	0.287439	0.243614	0.238043	0.453987	0.143006	0.245664	0.560485	0.751726	-0.144433	0.252664	0.567566	0.99964
AT1G03280		Transcription factor TFIIE, alpha subunit	20.46	21.34	19.45	20.82	20.95	22.07	24.23	20.15	21.87	24.01	24.56	27.67	-0.072136	0.0959542	0.452186	0.996618	-0.0987774	0.0960759	0.303894	0.559815	-0.246482	0.0964061	0.0105668	0.0598305	-0.0266414	0.0956229	0.780545	0.893831	-0.174346	0.0959546	0.0692221	0.197384	-0.147705	0.0960764	0.124203	0.99964
AT1G03290			32.8	36.61	43.22	27.47	34.4	44.45	60.85	46.46	51.96	59.24	51.84	63.64	0.0687815	0.138586	0.619675	0.996618	-0.491241	0.137982	0.000370608	0.00443547	-0.586255	0.138127	2.19273e-05	0.000406156	-0.560023	0.13802	4.95882e-05	0.000605665	-0.655036	0.138165	2.12684e-06	3.796e-05	-0.0950134	0.13756	0.48975	0.99964
AT1G03300	ATDUF1|DUF1	DOMAIN OF UNKNOWN FUNCTION 724 1	1.98	1.54	1.73	1.85	2.41	2.08	2.22	1.81	1.7	1.84	1.88	1.65	-0.280817	0.219087	0.199927	0.981694	-0.117006	0.222763	0.599412	0.795996	0.0315829	0.230362	0.890951	0.954353	0.163811	0.217113	0.450551	0.666152	0.3124	0.224903	0.16482	0.358113	0.148589	0.228486	0.515487	0.99964
AT1G03310	AtBE2|ATISA2|BE2|DBE1|ISA2	debranching enzyme 1	43.87	47.78	48.4	45.55	40.04	41.27	39.68	42.92	39.46	43.43	45.84	44.64	0.125648	0.100013	0.209002	0.985251	0.216738	0.100188	0.0305173	0.131702	0.128296	0.100371	0.201172	0.440679	0.0910903	0.100277	0.363672	0.587526	0.00264789	0.100459	0.978972	0.991844	-0.0884424	0.100633	0.379478	0.99964
AT1G03320			0.32	0.75	0.57	0.28	0	0.34	0.32	0.42	0.18	0.18	0	0	1.3258	1.25859	0.292157	0.996618	0.742333	1.19472	0.534373	NA	2.96035	1.56838	0.0590898	0.203515	-0.583468	1.31483	0.657215	0.821459	1.63455	1.66169	0.32528	0.549708	2.21802	1.61385	0.16933	0.99964
AT1G03330	LSM2	Small nuclear ribonucleoprotein family protein	52.39	57.17	55.96	49.2	62.13	57.36	63.42	57.23	58.13	63.6	60.6	60.94	-0.0682772	0.0951616	0.473074	0.996618	-0.163952	0.0949383	0.0841794	0.259496	-0.0723902	0.0969664	0.455336	0.693289	-0.0956751	0.0942615	0.310107	0.533409	-0.00411301	0.0963039	0.965934	0.985426	0.0915621	0.0960833	0.340618	0.99964
AT1G03340			3.88	3.24	4.5	3.5	4.1	4.73	6.14	5.76	5.88	6.94	6.95	7.59	-0.103625	0.187598	0.58069	0.996618	-0.622053	0.180979	0.000587852	0.00645586	-0.821546	0.18136	5.9003e-06	0.000133219	-0.518428	0.178339	0.00364936	0.0212568	-0.717921	0.178725	5.89693e-05	0.000693282	-0.199493	0.171765	0.245466	0.99964
AT1G03350		BSD domain-containing protein	33.37	33.84	38.45	34.44	38.71	39.38	38.74	36.77	37.16	38.06	36.66	38.53	-0.103433	0.070251	0.140929	0.958095	-0.0851962	0.0705042	0.226899	0.473441	-0.0352316	0.0715501	0.622433	0.810927	0.0182371	0.0700055	0.79447	0.902253	0.0682017	0.0710587	0.337159	0.562212	0.0499646	0.071309	0.483505	0.99964
AT1G03360	ATRRP4|RRP4	ribosomal RNA processing 4	13.65	9.78	10.33	8.69	12.92	12.94	10.66	11.49	10.62	13.15	11.47	11.74	-0.0375238	0.163774	0.818776	0.997032	0.0390774	0.164758	0.812517	0.91442	-0.0369754	0.165997	0.823732	0.924583	0.0766012	0.164184	0.640818	0.81004	0.000548358	0.165428	0.997355	0.999182	-0.0760529	0.166403	0.647642	0.99964
AT1G03365		RING/U-box superfamily protein	8.99	7.82	8.55	7.3	7.94	8.88	9.08	8.09	8.13	8.54	7.98	8.38	0.0669068	0.100743	0.506606	0.996618	0.0222501	0.100818	0.82533	0.922079	0.0865334	0.102771	0.399788	0.647375	-0.0446567	0.100963	0.658266	0.822081	0.0196266	0.102913	0.848753	0.929766	0.0642833	0.102986	0.532502	0.99964
AT1G03370		C2 calcium/lipid-binding and GRAM domain containing protein	17.43	16.82	19.5	16.15	18.44	18.13	21.64	20.93	20.44	22.72	21.63	24.72	0.0229141	0.0748033	0.759357	0.996618	-0.207316	0.0743675	0.00530796	0.0365614	-0.300494	0.0747138	5.77209e-05	0.000931761	-0.23023	0.074314	0.00194783	0.012911	-0.323409	0.0746606	1.4795e-05	0.000210182	-0.0931783	0.074224	0.209346	0.99964
AT1G03380	ATATG18G|ATG18G	homolog of yeast autophagy 18 (ATG18) G	13.66	15.45	17.64	14.98	12.46	16.57	15.18	13.22	14.18	14.61	16.07	16.2	0.0761222	0.124884	0.542166	0.996618	0.158235	0.125175	0.206188	0.447109	0.0593917	0.125471	0.635964	0.82011	0.0821131	0.125239	0.512048	0.71835	-0.0167305	0.125535	0.893977	0.95277	-0.0988436	0.125824	0.432119	0.99964
AT1G03390		HXXXD-type acyl-transferase family protein	0	0	0	0.14	0	0	0	0	0.06	0	0.07	0.06	-2.45078	2.90357	0.398638	NA	-0.97445	3.02455	0.747316	NA	-2.18063	2.95772	0.460961	NA	1.47633	2.90361	0.61114	NA	0.270148	2.83393	0.924056	NA	-1.20618	2.95776	0.683419	0.99964
AT1G03400		2-oxoglutarate (2OG) and Fe(II)-dependent oxygenase superfamily protein	44.65	42.06	45.08	44.01	42.37	44.75	52.9	56.37	55.41	56.79	47.87	58.38	-0.0172248	0.102076	0.865997	0.997032	-0.327602	0.101379	0.00123163	0.0115855	-0.236805	0.102294	0.0206157	0.0972166	-0.310377	0.101194	0.00216105	0.0140348	-0.21958	0.10211	0.0315216	0.111284	0.0907969	0.101414	0.37062	0.99964
AT1G03410	2A6	2-oxoglutarate (2OG) and Fe(II)-dependent oxygenase superfamily protein	1.34	1.1	0.89	1.3	1.06	1.7	1.31	1.45	1.62	1.83	1.16	1.23	-0.280383	0.27284	0.304116	0.996618	-0.372048	0.27236	0.171934	0.40073	-0.289451	0.27717	0.296342	0.550334	-0.0916651	0.267155	0.731511	0.865828	-0.00906827	0.272057	0.97341	0.989158	0.0825968	0.271575	0.761022	0.99964
AT1G03420	Sadhu4-2	transposable element gene	37.36	35.67	38.3	38.29	39.63	37.44	30.31	31.38	36.72	31.79	29.5	28.59	-0.0810645	0.111173	0.465893	0.996618	0.16516	0.112463	0.141949	0.357333	0.381495	0.114879	0.000897497	0.00886056	0.246224	0.111974	0.0278816	0.102374	0.462559	0.1144	5.2696e-05	0.000630723	0.216335	0.115655	0.0614105	0.99964
AT1G03430	AHP5	histidine-containing phosphotransfer factor 5	24.93	24.96	26.28	25.26	27.37	31.98	32.78	28.13	27.56	31.91	29.09	28.69	-0.173059	0.107472	0.107341	0.930235	-0.232358	0.107461	0.0305988	0.131942	-0.163359	0.109378	0.135301	0.344899	-0.0592993	0.106096	0.576215	0.765617	0.00970015	0.108037	0.928458	0.969527	0.0689994	0.108026	0.522998	0.99964
AT1G03440		Leucine-rich repeat (LRR) family protein	11.92	12.73	14.15	16.59	13.78	12.36	9.88	11.34	9.99	10.15	12.52	9.96	-0.169941	0.162166	0.294665	0.996618	0.317158	0.164738	0.0542006	0.194442	0.319592	0.166151	0.0544169	0.192704	0.487099	0.163855	0.00295155	0.0180274	0.489533	0.165276	0.00305738	0.0182203	0.00243429	0.1678	0.988425	0.99964
AT1G03445	BSU1	Serine/threonine protein phosphatase family protein	0	0	0.05	0	0	0	0	0	0	0.05	0	0.03	1.95923	3.50898	0.576607	NA	1.90396	3.50898	0.587408	NA	-0.650725	3.4179	0.849006	NA	-0.0552704	3.56384	0.987626	NA	-2.60995	3.4742	0.452509	NA	-2.55468	3.4742	0.462138	0.99964
AT1G03457	AtBRN2|BRN2	RNA-binding (RRM/RBD/RNP motifs) family protein	3.08	2.51	3.59	1.46	3.73	3.62	2.05	3.07	2.41	2.57	2.86	2.21	0.0738932	0.284923	0.79537	0.997032	0.282788	0.28807	0.326265	0.580964	0.330732	0.291981	0.257333	0.509674	0.208895	0.288401	0.468868	0.68179	0.256838	0.292307	0.379586	0.605019	0.0479434	0.295375	0.871059	0.99964
AT1G03470	NET3A	Kinase interacting (KIP1-like) family protein	5.13	5.47	5.06	3.33	6.29	5.43	4.82	5.18	4.43	5.72	6.54	5.08	0.0653141	0.210536	0.756388	0.996618	0.0916959	0.211714	0.664933	0.835165	-0.0650737	0.212808	0.759767	0.889952	0.0263819	0.212025	0.900976	0.956167	-0.130388	0.213117	0.540661	0.737304	-0.15677	0.214281	0.464407	0.99964
AT1G03475	ATCPO-I|HEMF1|LIN2	Coproporphyrinogen III oxidase	243.16	226.79	230.49	229.02	247.91	230.35	220	234.37	231.29	236.9	230.86	228.17	-0.0317996	0.0740579	0.667641	0.996618	0.0328507	0.0741397	0.657699	0.831052	0.0796608	0.0743482	0.283964	0.537264	0.0646503	0.074092	0.382899	0.605875	0.11146	0.0743007	0.133582	0.312606	0.0468102	0.0743822	0.52914	0.99964
AT1G03490	ANAC006|NAC006	NAC domain containing protein 6	0	0	0	0	0	0	0	0	0	0	0	0	NA	NA	NA	NA	NA	NA	NA	NA	NA	NA	NA	NA	NA	NA	NA	NA	NA	NA	NA	NA	NA	NA	NA	NA
AT1G03495		HXXXD-type acyl-transferase family protein	2.87	3.61	2.55	1.61	2.37	2.39	5.71	6.37	4.63	4.64	6.64	5.93	0.504597	0.223133	0.0237334	0.672286	-0.880332	0.20673	2.0592e-05	0.000403644	-0.851246	0.208946	4.62122e-05	0.000768732	-1.38493	0.21436	1.04175e-10	6.01459e-09	-1.35584	0.216498	3.7859e-10	1.70588e-08	0.0290854	0.19955	0.884115	0.99964
AT1G03502		snoRNA	0	0	0	0	0	0	0	0	0	0	0	0	NA	NA	NA	NA	NA	NA	NA	NA	NA	NA	NA	NA	NA	NA	NA	NA	NA	NA	NA	NA	NA	NA	NA	NA
AT1G03506		snoRNA	0	0	0	0	0	0	0	0	0	0	0	0	NA	NA	NA	NA	NA	NA	NA	NA	NA	NA	NA	NA	NA	NA	NA	NA	NA	NA	NA	NA	NA	NA	NA	NA
AT1G03510		Tetratricopeptide repeat (TPR)-like superfamily protein	1.32	1.99	0.84	1.19	1.81	1.26	2.23	1.66	1.32	2.1	2.15	2.09	-0.0383509	0.359732	0.915099	0.99768	-0.315823	0.354601	0.37312	0.625323	-0.521438	0.35514	0.142034	0.356063	-0.277472	0.352493	0.431181	0.649545	-0.483087	0.353035	0.171192	0.367238	-0.205615	0.347805	0.554401	0.99964
AT1G03515		pre-tRNA	0	0	0	0	0	0	0	0	0	0	0	0	NA	NA	NA	NA	NA	NA	NA	NA	NA	NA	NA	NA	NA	NA	NA	NA	NA	NA	NA	NA	NA	NA	NA	NA
AT1G03520		Core-2/I-branching beta-1,6-N-acetylglucosaminyltransferase family protein	5.06	5.83	6.08	5.89	6.07	5.65	5.45	3.8	4.78	4.91	6.26	6.5	-0.0537212	0.155121	0.729105	0.996618	0.314409	0.159021	0.0480239	0.179537	0.0320564	0.158487	0.839709	0.932776	0.36813	0.158243	0.0199992	0.0802466	0.0857775	0.157706	0.586506	0.770983	-0.282353	0.161543	0.080491	0.99964
AT1G03530	ATNAF1|NAF1	nuclear assembly factor 1	10.08	7.75	8.6	6.28	10.33	9.11	8.78	9.21	8.11	9.43	8.76	8.83	0.0441033	0.14132	0.754979	0.996618	0.0343314	0.141544	0.808354	0.91189	0.030898	0.142673	0.828547	0.926834	-0.00977194	0.14155	0.944962	0.976151	-0.0132053	0.14268	0.92626	0.968682	-0.00343334	0.142901	0.980832	0.99964
AT1G03540		Pentatricopeptide repeat (PPR-like) superfamily protein	1.76	1.37	1.09	1.08	1.32	1.17	1.28	1.66	1.34	1.07	1.71	1.06	0.234108	0.300189	0.43547	0.996618	-0.0120011	0.296125	0.967673	0.987459	0.223406	0.306988	0.466775	0.702328	-0.246109	0.300228	0.412364	0.632742	-0.0107012	0.310947	0.972546	0.988766	0.235407	0.307025	0.443238	0.99964
AT1G03545		Potential natural antisense gene, locus overlaps with AT1G03550	0.83	0.22	0.26	0.21	0.44	0.25	0.72	0.42	1.15	0.5	0.69	0.9	0.52365	0.700987	0.455053	0.996618	-0.789091	0.644308	0.220684	0.46573	-0.584145	0.659139	0.375497	0.627302	-1.31274	0.672563	0.0509562	0.16005	-1.10779	0.686784	0.106741	0.267944	0.204946	0.628826	0.744486	0.99964
AT1G03550	AtSCAMP4|SCAMP4	Secretory carrier membrane protein (SCAMP) family protein	4.56	5.55	5.14	4.07	4.44	5.53	5.89	4.14	4.3	5.14	4.87	8.94	0.10755	0.238768	0.652397	0.996618	0.0899176	0.239249	0.707042	0.859004	-0.236445	0.238125	0.320735	0.577645	-0.0176319	0.239999	0.941435	0.974832	-0.343995	0.238878	0.149854	0.336551	-0.326363	0.239358	0.172728	0.99964
AT1G03560		Pentatricopeptide repeat (PPR-like) superfamily protein	5.89	5.88	6.7	5.99	8.22	7.3	5.39	5.35	5.47	6.23	6.29	5.85	-0.225201	0.120635	0.0619308	0.862071	0.202475	0.124778	0.104656	0.296756	0.0702485	0.125774	0.576483	0.782999	0.427676	0.122673	0.000489754	0.00418776	0.295449	0.123687	0.0169086	0.069897	-0.132226	0.12773	0.300575	0.99964
AT1G03570		pre-tRNA	0	0	0	0	0	0	0	0	0	0	0	0	NA	NA	NA	NA	NA	NA	NA	NA	NA	NA	NA	NA	NA	NA	NA	NA	NA	NA	NA	NA	NA	NA	NA	NA
AT1G03580			0.12	0.17	0.07	0.49	0.34	0.19	0.24	0	0.14	0.32	0.09	0.08	-1.55932	1.05036	0.137661	0.955466	-0.0482963	1.15301	0.966589	0.987076	-0.41827	1.13925	0.713512	0.863286	1.51103	1.04627	0.14868	0.338269	1.14105	1.03109	0.268444	0.489103	-0.369973	1.13548	0.744553	0.99964
AT1G03590		Protein phosphatase 2C family protein	7.34	7.5	8.24	7.95	10.38	9.85	6.49	7.36	6.58	7.15	7.66	8.09	-0.293744	0.115676	0.0111053	0.53538	0.184133	0.11994	0.124732	0.329636	0.0792231	0.121157	0.513184	0.738357	0.477877	0.117459	4.73227e-05	0.000581421	0.372968	0.118701	0.00167762	0.0112786	-0.10491	0.12286	0.393162	0.99964
AT1G03600	PSB27	photosystem II family protein	707.43	700.91	730.18	794.07	673.5	622.03	696.49	714.34	669.78	696.96	659.52	651.53	-0.0246066	0.125844	0.844977	0.997032	-0.00514562	0.12587	0.967391	0.987371	0.177054	0.126026	0.160051	0.382551	0.0194609	0.125849	0.877107	0.944472	0.201661	0.126005	0.109506	0.272771	0.1822	0.126031	0.148267	0.99964
AT1G03610		Protein of unknown function (DUF789)	12.83	13.67	14.78	15.18	15.61	17.87	12.25	11.69	12.78	11	13.01	12.76	-0.250412	0.105454	0.0175681	0.601749	0.177171	0.108462	0.102369	0.293131	0.239598	0.110771	0.0305409	0.128324	0.427582	0.106775	6.21421e-05	0.00073183	0.490009	0.109119	7.10243e-06	0.000110852	0.0624269	0.112029	0.577364	0.99964
AT1G03620		ELMO/CED-12 family protein	1.19	0.56	0.9	0.63	1.13	2.11	1.82	0.88	1.24	1.08	1.63	0.65	-0.536516	0.576629	0.352145	0.996618	-0.591909	0.576681	0.304701	0.560443	-0.241519	0.599107	0.686852	0.849274	-0.0553924	0.553386	0.920267	0.965929	0.294998	0.576718	0.608993	0.785007	0.35039	0.57677	0.543517	0.99964
AT1G03630	POR|PORC	protochlorophyllide oxidoreductase C	231.38	233.31	241.09	246.42	218.03	216.68	188.99	203.76	194.17	204.13	200.21	195.76	0.0233044	0.100923	0.817383	0.997032	0.265493	0.101091	0.00863233	0.0524777	0.303964	0.101273	0.00268705	0.0210633	0.242188	0.101081	0.016576	0.0695345	0.280659	0.101263	0.00557835	0.0294505	0.0384708	0.10143	0.704477	0.99964
AT1G03640		pre-tRNA	0	0	0	0	0	0	0	0	0	0	0	0	NA	NA	NA	NA	NA	NA	NA	NA	NA	NA	NA	NA	NA	NA	NA	NA	NA	NA	NA	NA	NA	NA	NA	NA
AT1G03650		Acyl-CoA N-acyltransferases (NAT) superfamily protein	5.35	5.36	6.57	3.8	4.22	3.65	7.43	7.95	8.26	7.22	5.14	5.96	0.516433	0.252727	0.041009	0.786828	-0.501006	0.23305	0.0315729	0.134936	-0.0209084	0.246401	0.932377	0.972982	-1.01744	0.24457	3.181e-05	0.000414932	-0.537341	0.257324	0.0367812	0.124831	0.480097	0.238028	0.0436976	0.99964
AT1G03660		Ankyrin-repeat containing protein	0	2.76	0	0	0	0	4.97	6.98	10.62	3.94	0	0	1.00438	2.21583	0.65035	0.996618	-3.39448	1.92583	0.0779675	NA	-0.242474	2.21583	0.912863	NA	-4.39886	1.92584	0.0223646	NA	-1.24685	2.21584	0.573639	NA	3.152	1.92584	0.101696	0.99964
AT1G03670		ankyrin repeat family protein	0	0	0	0	0	0	0	0	0	0	0	0	NA	NA	NA	NA	NA	NA	NA	NA	NA	NA	NA	NA	NA	NA	NA	NA	NA	NA	NA	NA	NA	NA	NA	NA
AT1G03680	ATHM1|ATM1|THM1|TRX-M1	thioredoxin M-type 1	515.82	561.94	566.95	606.88	491.36	520.5	473.15	499.82	478.79	500.92	509.2	488.86	-0.0242645	0.116384	0.834848	0.997032	0.151353	0.116469	0.193768	0.430765	0.213304	0.116597	0.0673391	0.222677	0.175618	0.116447	0.131518	0.311612	0.237568	0.116575	0.0415591	0.136515	0.0619503	0.11666	0.595397	0.99964
AT1G03687		DTW domain-containing protein	10.96	9.81	10.35	9.61	10.56	9.56	11.06	10.92	9.03	10.4	11.26	11.13	0.0462775	0.13122	0.724334	0.996618	-0.00122562	0.131301	0.992552	0.997772	-0.00344216	0.133534	0.979435	0.991006	-0.0475031	0.131335	0.717579	0.857879	-0.0497197	0.133568	0.709711	0.849612	-0.00221653	0.133647	0.986768	0.99964
AT1G03700		Uncharacterised protein family (UPF0497)	0	0	0	0	0	0	0	0.3	0	0	0	0	0.0426183	4.40736	0.992285	NA	-1.72253	4.38121	0.694199	NA	-0.24244	4.40736	0.956132	NA	-1.76515	4.38132	0.687036	NA	-0.285058	4.40746	0.948432	NA	1.48009	4.38132	0.7355	0.99964
AT1G03710		Cystatin/monellin superfamily protein	0.42	0.12	0.6	0.08	0.95	1.42	0.39	0.11	0.58	0.14	0	0	-1.31711	1.03111	0.201472	0.981694	0.430164	1.1152	0.699699	0.855324	3.13844	1.54216	0.0418413	0.161649	1.74727	1.06311	0.100269	0.259267	4.45555	1.50492	0.00306985	0.0182841	2.70828	1.56374	0.0832865	0.99964
AT1G03720		Cysteine proteinases superfamily protein	0	0	0	0	0	0	0	0	0	0	0	0	NA	NA	NA	NA	NA	NA	NA	NA	NA	NA	NA	NA	NA	NA	NA	NA	NA	NA	NA	NA	NA	NA	NA	NA
AT1G03730			11.67	14.48	13.66	11.77	9.37	15.79	13.22	12.62	13.65	14.38	15.8	15.17	0.0868873	0.172267	0.613998	0.996618	-0.000924813	0.172037	0.995711	0.998866	-0.11042	0.173005	0.523313	0.744864	-0.0878121	0.172379	0.610464	0.790397	-0.197307	0.173346	0.255024	0.474176	-0.109495	0.173117	0.527064	0.99964
AT1G03740		Protein kinase superfamily protein	21.71	21.38	22.89	22.18	20.59	21.64	22.22	21.54	20.41	21.78	22.64	27.6	0.0211604	0.101642	0.835084	0.997032	0.0591742	0.10185	0.561244	0.771386	-0.0605113	0.102105	0.553423	0.766807	0.0380139	0.101806	0.708853	0.852307	-0.0816717	0.102061	0.423579	0.643095	-0.119686	0.102268	0.241876	0.99964
AT1G03743		snoRNA	0	0	0	0	0	0	0	0	0	0	0	0	NA	NA	NA	NA	NA	NA	NA	NA	NA	NA	NA	NA	NA	NA	NA	NA	NA	NA	NA	NA	NA	NA	NA	NA
AT1G03746		snoRNA	0	0	0	0	0	0	0	0	0	0	0	0	NA	NA	NA	NA	NA	NA	NA	NA	NA	NA	NA	NA	NA	NA	NA	NA	NA	NA	NA	NA	NA	NA	NA	NA
AT1G03750	CHR9	switch 2	3.06	3.5	4.09	2.54	3.51	3.43	3.5	3.42	3.26	4.22	3.47	3.88	0.165894	0.154105	0.281702	0.996618	0.0804601	0.153799	0.60087	0.797146	-0.0648427	0.154711	0.675127	0.843279	-0.0854342	0.155058	0.581645	0.77004	-0.230737	0.155962	0.139021	0.320608	-0.145303	0.15566	0.350582	0.99964
AT1G03760		Prefoldin chaperone subunit family protein	6.49	6.8	8.19	4.77	6.88	8.59	9.51	9	9.62	12.27	10.36	9.63	0.0828882	0.17602	0.63771	0.996618	-0.391558	0.172406	0.0231383	0.107742	-0.525835	0.173157	0.00239144	0.0192346	-0.474446	0.172807	0.00604132	0.0319109	-0.608724	0.173557	0.000452598	0.00389091	-0.134278	0.16989	0.429307	0.99964
AT1G03770	ATRING1B|RING1B	RING 1B	3.41	3.66	3.59	2.08	4.05	3.84	3.16	2.15	2.59	2.94	3.77	2.83	0.105211	0.228206	0.644774	0.996618	0.444921	0.233915	0.0571628	0.20116	0.235775	0.23426	0.314192	0.57012	0.33971	0.234672	0.14773	0.33689	0.130564	0.235016	0.578517	0.765005	-0.209146	0.240563	0.384628	0.99964
AT1G03780	AtTPX2|TPX2	targeting protein for XKLP2	7.37	6.02	6.14	2.89	7.61	6.13	4.73	6.38	6.26	6.75	6.65	6.69	0.253273	0.227255	0.265069	0.996618	0.184549	0.227215	0.416665	0.663811	0.0248976	0.227542	0.912869	0.964062	-0.0687241	0.228092	0.763186	0.884459	-0.228375	0.228417	0.317398	0.541176	-0.159651	0.228378	0.48451	0.99964
AT1G03790	AtTZF4|SOM|TZF4	Zinc finger C-x8-C-x5-C-x3-H type family protein	0	0	0	0.04	0	0.04	0.04	0.04	0	0	0.06	0	-1.85224	2.69777	0.492345	NA	-1.80273	2.71221	0.506261	NA	-1.20425	2.76599	0.663289	NA	0.0495187	2.64262	0.98505	NA	0.647995	2.69779	0.81018	NA	0.598476	2.71223	0.825359	0.99964
AT1G03800	ATERF10|ERF10	ERF domain protein 10	0	0.24	0.15	0.23	0.61	0.69	0.4	0.34	0.29	0.85	0.39	0	-1.96322	1.25043	0.116406	0.938642	-1.42995	1.28516	0.265851	0.518119	-1.61654	1.28827	0.209548	0.451099	0.533269	1.06086	0.615191	0.793273	0.346688	1.06463	0.744696	0.869901	-0.186581	1.10521	0.865939	0.99964
AT1G03810		Nucleic acid-binding, OB-fold-like protein	0	0	0	0	0	0	0	0	0	0	0	0	NA	NA	NA	NA	NA	NA	NA	NA	NA	NA	NA	NA	NA	NA	NA	NA	NA	NA	NA	NA	NA	NA	NA	NA
AT1G03820			20.61	24.76	19.46	12.94	19.23	20.08	43.04	22.55	24.42	24.08	28.77	38.88	0.29752	0.232428	0.200527	0.981694	-0.49273	0.229084	0.0314864	0.134708	-0.408214	0.230331	0.0763467	0.240346	-0.79025	0.230454	0.000605584	0.00498489	-0.705733	0.231694	0.00231928	0.0146919	0.0845165	0.228339	0.711281	0.99964
AT1G03830		guanylate-binding family protein	6.13	5.43	5.54	3.98	6.66	6.28	5.99	5.34	5.65	5.79	5.35	6.29	0.0252029	0.138804	0.855919	0.997032	0.0318169	0.139157	0.819148	0.91863	0.0397468	0.140585	0.777388	0.900013	0.00661399	0.139064	0.962066	0.983047	0.0145439	0.140493	0.91755	0.964649	0.0079299	0.140842	0.9551	0.99964
AT1G03840	MGP	C2H2 and C2HC zinc fingers superfamily protein	0.43	0.97	1.08	0.56	1.1	0.69	0.36	0.59	0.36	0.45	0.56	0.88	0.074673	0.452242	0.868852	0.997032	0.918302	0.483093	0.057318	0.201453	0.469274	0.473959	0.322117	0.579109	0.843629	0.483853	0.0812353	0.224652	0.394601	0.474733	0.405857	0.628809	-0.449028	0.50421	0.373167	0.99964
AT1G03850	ATGRXS13|GRXS13	Glutaredoxin family protein	14.14	16.46	21.28	9.77	18.63	20.09	44.14	39.21	53.42	48.1	57.09	55.68	0.0632804	0.200791	0.752644	0.996618	-1.48968	0.189495	3.80136e-15	1.28372e-12	-1.55102	0.190293	3.61847e-16	1.27119e-13	-1.55296	0.189752	2.74227e-16	5.68391e-14	-1.6143	0.190549	2.41546e-17	5.44188e-15	-0.0613392	0.178607	0.731274	0.99964
AT1G03860	ATPHB2|PHB2	prohibitin 2	48.99	48.01	53.14	38.26	48.13	45.81	54.75	64.43	63.39	65.26	68.53	60.79	0.167842	0.0942744	0.0750169	0.883585	-0.289193	0.0931908	0.00191419	0.0164067	-0.30486	0.0937418	0.00114548	0.0108067	-0.457035	0.0935664	1.03636e-06	2.1632e-05	-0.472702	0.0941153	5.09801e-07	1.06666e-05	-0.0156668	0.0930299	0.866263	0.99964
AT1G03870	FLA9	FASCICLIN-like arabinoogalactan 9	23.45	24.11	27.87	40.33	32.13	30.09	15.81	14.66	14.79	14.04	10.54	10.92	-0.490106	0.169753	0.00388718	0.352039	0.718305	0.175651	4.32522e-05	0.000752901	1.15155	0.181343	2.15158e-10	1.93895e-08	1.20841	0.1738	3.57897e-12	2.95431e-10	1.64165	0.17955	6.06632e-20	1.93441e-17	0.43324	0.185137	0.019278	0.99964
AT1G03880	CRB|CRU2	cruciferin 2	0	0	0	0	0	0	0	0	0	0	0	0	NA	NA	NA	NA	NA	NA	NA	NA	NA	NA	NA	NA	NA	NA	NA	NA	NA	NA	NA	NA	NA	NA	NA	NA
AT1G03890		RmlC-like cupins superfamily protein	0	0	0	0	0	0	0	0	0	0	0	0	NA	NA	NA	NA	NA	NA	NA	NA	NA	NA	NA	NA	NA	NA	NA	NA	NA	NA	NA	NA	NA	NA	NA	NA
AT1G03900	ABCI18|ATNAP4|NAP4	non-intrinsic ABC protein 4	81.01	79.13	82.19	72.77	82.76	84.07	103.1	103.72	100.42	118.11	106.53	114.46	-0.00205464	0.0666174	0.975395	0.999539	-0.349668	0.0659199	1.13019e-07	4.79448e-06	-0.413738	0.0663063	4.38137e-10	3.61803e-08	-0.347614	0.0657984	1.27079e-07	3.4163e-06	-0.411684	0.0661856	4.96708e-10	2.18315e-08	-0.0640698	0.0654835	0.327871	0.99964
AT1G03905	ABCI19	P-loop containing nucleoside triphosphate hydrolases superfamily protein	2.09	2.49	1.93	1	1.96	2.73	2.25	3.35	3.35	3.4	3.61	4.31	0.206869	0.326645	0.526529	0.996618	-0.46783	0.313908	0.136134	0.348013	-0.716811	0.313599	0.0222686	0.102683	-0.674699	0.3179	0.0338072	0.118265	-0.92368	0.317595	0.00363333	0.0208752	-0.24898	0.304479	0.413514	0.99964
AT1G03910	CTN		32.97	32.84	31.41	26.12	32.48	33.51	34.6	31	30.91	34.87	33.04	35	0.0596431	0.0709657	0.400656	0.996618	0.0143413	0.0710043	0.839934	0.929885	-0.0307243	0.0715886	0.667793	0.839479	-0.0453019	0.0710542	0.523755	0.725951	-0.0903675	0.0716381	0.207149	0.416407	-0.0450656	0.0716763	0.529521	0.99964
AT1G03920		Protein kinase family protein	1.04	0.79	1	0.66	1.18	0.82	0.8	0.7	0.76	0.73	1.22	0.99	0.0881887	0.325761	0.786609	0.996618	0.337727	0.334247	0.312298	0.567362	0.0351906	0.332084	0.915607	0.96525	0.249538	0.335354	0.456814	0.671802	-0.0529981	0.333198	0.873622	0.942673	-0.302536	0.341499	0.375668	0.99964
AT1G03930	ADK1|CKL9ALPHA|CKL9BETA	dual specificity kinase 1	22.58	24.27	23.72	25.09	23.93	21.47	19.48	18.58	17.62	20.04	20.51	21.01	-0.0160258	0.102468	0.875718	0.997032	0.357491	0.103722	0.000567645	0.00627818	0.262872	0.104198	0.0116416	0.0644409	0.373517	0.103574	0.000310631	0.00285862	0.278898	0.10405	0.00735312	0.0366983	-0.0946183	0.105286	0.368824	0.99964
AT1G03935		snoRNA	0	0	0	0	0	0	0	0	0	0	0	0	NA	NA	NA	NA	NA	NA	NA	NA	NA	NA	NA	NA	NA	NA	NA	NA	NA	NA	NA	NA	NA	NA	NA	NA
AT1G03940		HXXXD-type acyl-transferase family protein	3.26	5.17	4.25	1.25	2.72	1.95	7	7.21	5.15	7.07	8.86	7.78	1.10164	0.245175	7.01373e-06	0.0059454	-0.608616	0.223033	0.0063561	0.0417463	-0.826486	0.223132	0.000212201	0.0027391	-1.71025	0.240108	1.05718e-12	9.88599e-11	-1.92812	0.2402	9.9758e-16	1.56643e-13	-0.21787	0.217552	0.316604	0.99964
AT1G03950	VPS2.3	vacuolar protein sorting-associated protein 2.3	14.78	18.42	16.59	16.82	15.57	17.54	17.79	17.19	19.62	23.18	17.66	24.47	-0.0337546	0.153741	0.826218	0.997032	-0.149026	0.153342	0.331123	0.586214	-0.318536	0.153769	0.0383096	0.151941	-0.115271	0.152782	0.450561	0.666152	-0.284782	0.153211	0.063062	0.18433	-0.16951	0.152811	0.267308	0.99964
AT1G03960		Calcium-binding EF hand family protein	7.07	6.61	6.3	7.2	7.75	6.64	7.49	6.88	7.91	7.47	7.98	8.55	-0.129771	0.122202	0.288266	0.996618	-0.14363	0.122498	0.240993	0.489768	-0.19417	0.123809	0.116811	0.315417	-0.0138589	0.121266	0.909012	0.960889	-0.0643992	0.122591	0.599363	0.778689	-0.0505402	0.122885	0.680868	0.99964
AT1G03970	GBF4	G-box binding factor 4	29.34	34.9	30.77	26.45	26.78	36.18	38.03	35.5	34.62	40.35	36.75	42.87	0.0730268	0.119273	0.540362	0.996618	-0.194031	0.118452	0.10141	0.291374	-0.262147	0.119085	0.0277111	0.119885	-0.267058	0.11858	0.0243143	0.092538	-0.335174	0.119212	0.00492993	0.0267634	-0.0681158	0.118391	0.565057	0.99964
AT1G03980	ATPCS2|PCS2	phytochelatin synthase 2	0.45	0.23	0.45	0.37	0.35	0.39	0.22	0.37	0.34	0.37	0.46	0.52	-0.016737	0.456845	0.970775	0.999539	0.270531	0.47048	0.565284	0.774165	-0.195835	0.460781	0.670832	0.841005	0.287268	0.468369	0.539653	0.738603	-0.179098	0.458626	0.696159	0.841309	-0.466366	0.472209	0.323336	0.99964
AT1G03982		PAK-box/P21-Rho-binding family protein	0	0	0	0	0	0	0	0	0	0	0	0	NA	NA	NA	NA	NA	NA	NA	NA	NA	NA	NA	NA	NA	NA	NA	NA	NA	NA	NA	NA	NA	NA	NA	NA
AT1G03990		Long-chain fatty alcohol dehydrogenase family protein	0.38	0.68	0.66	0.84	0.46	0.65	0.52	0.48	0.72	0.4	0.35	0.2	-0.203726	0.415021	0.62351	0.996618	0.0186218	0.422041	0.964806	0.986272	0.91	0.466085	0.0508866	0.184877	0.222348	0.415925	0.592935	0.777547	1.11373	0.460554	0.0155962	0.0659181	0.891378	0.466889	0.0562382	0.99964
AT1G04000			10.73	11.31	11.4	10.81	11.87	9.02	11.99	11.28	11.18	10.02	10.31	9.69	0.0432671	0.156159	0.781725	0.996618	-0.0601142	0.155661	0.699358	0.855235	0.233466	0.162122	0.14985	0.367653	-0.103381	0.155668	0.506618	0.7137	0.190199	0.162129	0.240744	0.458167	0.29358	0.16165	0.069347	0.99964
AT1G04010	ATPSAT1|ERP1|PSAT1	phospholipid sterol acyl transferase 1	4.12	4.43	5.17	3.45	4.2	3.75	5.37	4.75	3.98	4.81	4.83	4.1	0.258448	0.152855	0.0908728	0.906493	-0.0265154	0.150705	0.860339	0.938982	0.0601264	0.153777	0.695799	0.854424	-0.284964	0.152751	0.0621056	0.185458	-0.198322	0.155782	0.202993	0.410565	0.0866418	0.153674	0.572888	0.99964
AT1G04020	ATBARD1|BARD1|ROW1	breast cancer associated RING 1	8.59	7.08	7.31	5.26	8.3	6.59	6.6	7.26	6.4	7.12	6.8	6.27	0.190968	0.142678	0.180748	0.979306	0.19677	0.143082	0.169061	0.396977	0.25026	0.145088	0.0845487	0.256655	0.00580206	0.143949	0.967849	0.985053	0.0592928	0.145944	0.684543	0.834668	0.0534907	0.146339	0.714718	0.99964
AT1G04030			2.51	3.03	3.45	2.21	3.62	3.04	1.98	2.26	2.85	3.37	2.99	2.53	0.0169617	0.220245	0.938613	0.999539	0.356879	0.225846	0.114064	0.31252	0.0757598	0.225049	0.736391	0.876206	0.339917	0.225533	0.131765	0.311811	0.0587981	0.224735	0.793604	0.899986	-0.281119	0.230227	0.222065	0.99964
AT1G04040		HAD superfamily, subfamily IIIB acid phosphatase	60.84	67.65	63.4	72.96	64.15	58.06	42.92	39.39	38.83	39.99	37.53	39.93	-0.0626104	0.126276	0.620019	0.996618	0.650802	0.128319	3.94141e-07	1.40848e-05	0.783656	0.129711	1.52636e-09	1.07244e-07	0.713412	0.128102	2.56076e-08	8.19087e-07	0.846266	0.129497	6.35956e-11	3.45064e-09	0.132854	0.13149	0.312315	0.99964
AT1G04050	SDG13|SUVR1	homolog of SU(var)3-9 1	2.51	2	1.75	1.22	2.95	2.28	2.1	1.9	1.69	1.93	1.95	1.93	-0.0280247	0.243936	0.908536	0.99768	0.156018	0.246567	0.526889	0.747751	0.17239	0.249704	0.489957	0.720288	0.184043	0.245848	0.454095	0.669542	0.200415	0.248994	0.420878	0.640459	0.0163718	0.251571	0.948112	0.99964
AT1G04070	ATTOM22-I|TOM22-I	translocase of outer membrane 22-I	12.1	14.06	14.28	9.51	14.45	13.03	15.07	17.99	17.65	14.63	12.73	19.94	0.0772453	0.214405	0.71864	0.996618	-0.414964	0.208476	0.0465402	0.175607	-0.130746	0.215652	0.544328	0.761134	-0.492209	0.209024	0.0185329	0.0759717	-0.207991	0.216181	0.335993	0.560952	0.284218	0.210303	0.176544	0.99964
AT1G04080	PRP39	Tetratricopeptide repeat (TPR)-like superfamily protein	44.14	41.47	41.14	42.09	46.58	44.08	48.02	44.33	45.79	45.33	46.96	47.26	-0.0315609	0.0636573	0.620039	0.996618	-0.0421292	0.0637505	0.508712	0.734416	-0.0299261	0.0642644	0.641451	0.823034	-0.0105682	0.0636069	0.86804	0.939326	0.00163482	0.064122	0.97966	0.992048	0.012203	0.0642145	0.849281	0.99964
AT1G04090		Plant protein of unknown function (DUF946)	0.26	0.21	0.51	0.56	0.33	0.4	0.33	0.4	0.45	0.34	0.14	0.52	-0.440074	0.548081	0.422012	0.996618	-0.261267	0.555984	0.638413	0.819534	0.00537219	0.576952	0.992571	0.996272	0.178807	0.538104	0.73967	0.871004	0.445446	0.559742	0.426144	0.644937	0.266639	0.567483	0.638453	0.99964
AT1G04100	IAA10	indoleacetic acid-induced protein 10	3.43	3.29	3.36	3.93	3.06	2.99	3.19	3.25	4.98	3.03	3.56	5.5	-0.0195679	0.28057	0.944398	0.999539	-0.175827	0.279234	0.528908	0.749108	-0.182523	0.282395	0.518061	0.7412	-0.156259	0.27834	0.574528	0.76423	-0.162955	0.28151	0.562685	0.753652	-0.00669612	0.28018	0.980933	0.99964
AT1G04110	AtSDD1|SDD1	Subtilase family protein	6.47	5.98	6.65	6.66	6.53	6.76	4.92	4.94	5.18	4.26	4.51	4.65	-0.076117	0.120113	0.52627	0.996618	0.359774	0.124489	0.00385228	0.028425	0.574956	0.129741	9.35458e-06	0.000197045	0.435891	0.123578	0.00041988	0.00367317	0.651073	0.128867	4.36524e-07	9.31806e-06	0.215181	0.132955	0.105564	0.99964
AT1G04120	ABCC5|ATABCC5|ATMRP5|MRP5|MRP5	multidrug resistance-associated protein 5	15.99	16.83	17.72	12.62	18.42	17.86	17.1	15.72	15.37	15.27	16.05	18.14	0.0551078	0.0964604	0.567797	0.996618	0.095422	0.0966238	0.323367	0.578025	0.0945824	0.0970436	0.32974	0.58613	0.0403143	0.0966435	0.676573	0.833928	0.0394746	0.0970631	0.684236	0.83444	-0.00083962	0.0972256	0.99311	0.99964
AT1G04130	AtTPR2|TPR2	Tetratricopeptide repeat (TPR)-like superfamily protein	8.22	8.42	7.79	5.96	7.46	8.17	7.45	8.52	8.05	8.58	7.21	8.2	0.170008	0.150257	0.257866	0.996618	0.0220654	0.149229	0.882451	0.949964	0.0921156	0.152808	0.54663	0.762261	-0.147943	0.150638	0.326046	0.55095	-0.0778926	0.154184	0.613424	0.787857	0.0700501	0.153183	0.647457	0.99964
AT1G04140		Transducin family protein / WD-40 repeat family protein	33.71	34.25	37.84	33.79	36.72	37.45	36.5	35.65	35.13	38.43	36.14	37.79	-0.0362108	0.0642864	0.573249	0.996618	0.000106499	0.0644717	0.998682	0.999866	-0.0252957	0.0649122	0.696766	0.854774	0.0363173	0.0643197	0.572321	0.763057	0.0109151	0.0647613	0.866155	0.938017	-0.0254022	0.0649452	0.695699	0.99964
AT1G04150		C2 calcium/lipid-binding plant phosphoribosyltransferase family protein	0.14	0.07	0.12	0	0.02	0.18	0	0.07	0.05	0.04	0	0	0.798484	1.26141	0.526729	0.996618	1.52938	1.31911	0.246291	0.495376	2.93758	1.57609	0.0623438	0.211317	0.730901	1.35044	0.588347	0.774609	2.1391	1.6024	0.181898	0.381986	1.4082	1.6482	0.392893	0.99964
AT1G04160	ATXIB|XI-8|XI-B|XIB	myosin XI B	3.25	3.46	3.29	3.02	3.63	3.08	2.64	2.89	2.94	2.74	2.63	3.05	0.0362518	0.118409	0.759485	0.996618	0.265733	0.120779	0.0277963	0.122837	0.310282	0.123481	0.0119776	0.0658164	0.229481	0.120732	0.0573361	0.174637	0.274031	0.123435	0.0264156	0.0975616	0.0445498	0.12571	0.72305	0.99964
AT1G04170	EIF2	eukaryotic translation initiation factor 2 gamma subunit	81.35	74.91	79.66	66.75	87.06	74.87	73.4	73.71	70.92	75.95	68.89	67.92	0.037061	0.0812269	0.648199	0.996618	0.123039	0.081434	0.130814	0.339793	0.214664	0.0819709	0.00882452	0.0522887	0.0859776	0.0814266	0.291018	0.514685	0.177603	0.0819635	0.0302464	0.107967	0.0916249	0.0821688	0.264815	0.99964
AT1G04171			0	0	0	0	0	0	0	0	0	0	0	0	NA	NA	NA	NA	NA	NA	NA	NA	NA	NA	NA	NA	NA	NA	NA	NA	NA	NA	NA	NA	NA	NA	NA	NA
AT1G04180	YUC9	YUCCA 9	0.23	0.52	0.49	0.41	0.48	1.42	0.17	0.25	0.26	0.12	0.08	0.21	-0.875848	0.672029	0.192476	0.981694	0.859085	0.758506	0.257381	0.508594	1.63782	0.866419	0.0587138	0.202677	1.73493	0.728366	0.017221	0.0716459	2.51367	0.840159	0.00277253	0.0169317	0.778732	0.91081	0.392558	0.99964
AT1G04190	TPR3	Tetratricopeptide repeat (TPR)-like superfamily protein	26.55	26.58	26.5	21.89	27.33	28	28.9	23.44	26.96	28.87	27.76	28.85	0.0333683	0.093721	0.721812	0.996618	0.00883352	0.0938892	0.925042	0.969681	-0.031969	0.0949292	0.736293	0.876206	-0.0245348	0.0938426	0.793749	0.901827	-0.0653373	0.0948831	0.49107	0.697676	-0.0408025	0.0950493	0.667721	0.99964
AT1G04200			14.06	15.42	15.92	11.91	16.04	15.72	17.93	17.33	18.04	18.37	16.9	18.01	0.0556341	0.0877709	0.526175	0.996618	-0.212985	0.0869509	0.0143061	0.0766106	-0.169059	0.0880427	0.0548329	0.193648	-0.268619	0.0870057	0.00201935	0.0133084	-0.224693	0.0880968	0.0107559	0.049443	0.0439254	0.0872798	0.614774	0.99964
AT1G04210		Leucine-rich repeat protein kinase family protein	17.41	14.59	16.02	15.09	19.26	16.35	16.32	15.54	14.6	15.65	16.62	18.27	-0.0805351	0.0928784	0.385886	0.996618	0.0708228	0.0933589	0.448087	0.688021	-0.00964205	0.0937457	0.918079	0.966403	0.151358	0.0930872	0.103954	0.26496	0.070893	0.0934752	0.448202	0.664323	-0.0804649	0.0939526	0.391754	0.99964
AT1G04220	KCS2	3-ketoacyl-CoA synthase 2	2.29	2.89	2.25	1.81	2.45	2.9	1.29	1.07	0.96	1.64	1.46	1.55	0.0580589	0.231623	0.802076	0.997032	1.17606	0.257779	5.06023e-06	0.000122351	0.743542	0.251868	0.00315603	0.0238567	1.118	0.25799	1.46764e-05	0.000216357	0.685484	0.252084	0.00654271	0.0333688	-0.432514	0.27631	0.117507	0.99964
AT1G04230		Protein of unknown function (DUF2361)	9.66	10.22	11.24	8.86	9.91	11.17	11.67	11.25	9.44	12.19	11.81	12.49	0.0417348	0.126679	0.741813	0.996618	-0.0618959	0.126247	0.623938	0.810929	-0.162112	0.12746	0.203422	0.443683	-0.103631	0.126239	0.411698	0.632074	-0.203846	0.127452	0.109733	0.273107	-0.100216	0.127023	0.430136	0.99964
AT1G04240	IAA3|SHY2	AUX/IAA transcriptional regulator family protein	31.73	33.56	38.89	44.25	40.84	36.72	23.94	20.1	23.09	21.41	26.72	24.92	-0.261272	0.132772	0.0490892	0.812717	0.625758	0.136273	4.3917e-06	0.000108783	0.587279	0.137293	1.88962e-05	0.000358664	0.887029	0.135396	5.70098e-11	3.49598e-09	0.848551	0.136422	4.9708e-10	2.18315e-08	-0.0384783	0.139832	0.783182	0.99964
AT1G04250	AXR3|IAA17	AUX/IAA transcriptional regulator family protein	17.73	22.5	21.75	20.11	26.02	21.53	10.41	11.93	12.03	10.06	15.8	7.83	-0.149094	0.191314	0.435795	0.996618	0.834799	0.196974	2.254e-05	0.000436204	0.961741	0.199996	1.5183e-06	4.1682e-05	0.983892	0.196225	5.32792e-07	1.20559e-05	1.11083	0.199258	2.47726e-08	7.44146e-07	0.126942	0.204698	0.535163	0.99964
AT1G04260	MPI7|MPIP7|PRA1.D	CAMV movement protein interacting protein 7	20.97	21.37	26.2	20.43	27.66	25.28	28.96	29.57	25.69	27.88	29.01	27.29	-0.134182	0.121682	0.270145	0.996618	-0.342328	0.120502	0.00449941	0.0321124	-0.219274	0.123431	0.0756511	0.239117	-0.208146	0.118942	0.0801206	0.222281	-0.0850925	0.121908	0.485172	0.693293	0.123054	0.12073	0.308088	0.99964
AT1G04270	RPS15	cytosolic ribosomal protein S15	600.46	653.39	635.42	525.14	710.41	624.23	577.18	612.73	589.22	641.93	673.48	665.81	-0.00876099	0.0741387	0.905933	0.997638	0.0446076	0.0742067	0.547756	0.762583	0.017919	0.074343	0.809531	0.91835	0.0533686	0.0741768	0.471846	0.684631	0.02668	0.0743131	0.719579	0.855409	-0.0266886	0.074381	0.719738	0.99964
AT1G04280		P-loop containing nucleoside triphosphate hydrolases superfamily protein	12.81	12.5	14.64	12.59	14.18	14.29	18.4	16.43	16.17	16.69	17.51	18.39	-0.0512891	0.0940822	0.585649	0.996618	-0.342811	0.09279	0.000220335	0.00290463	-0.330299	0.0941305	0.000449876	0.00510656	-0.291522	0.0922047	0.00156861	0.0108303	-0.27901	0.0935536	0.00286037	0.0173354	0.0125116	0.092254	0.892121	0.99964
AT1G04290		Thioesterase superfamily protein	25.71	29.42	25.57	27.35	26.39	32.63	28.35	27.88	29.88	32.47	28.46	28.51	-0.127768	0.131397	0.330859	0.996618	-0.123362	0.131796	0.349267	0.604019	-0.0663896	0.133858	0.619916	0.809895	0.00440596	0.130657	0.973099	0.987192	0.0613788	0.132737	0.643789	0.808765	0.0569728	0.133132	0.668693	0.99964
AT1G04295		other RNA	0.24	0.69	0.63	0.64	0.93	1.06	0.97	1.48	1.06	1.11	0.79	1.01	-0.837013	0.932733	0.369518	0.996618	-1.32482	0.906068	0.143697	0.359722	-0.814385	0.956448	0.39451	0.6432	-0.487803	0.813568	0.548783	0.745873	0.0226286	0.869326	0.979233	0.991867	0.510432	0.840652	0.543728	0.99964
AT1G04300		TRAF-like superfamily protein	20.44	20.69	20.96	18.59	20.96	21.72	23.71	21.25	21.88	22.32	23.02	25.46	0.0150147	0.0661508	0.820441	0.997032	-0.081479	0.0660473	0.217335	0.461409	-0.125034	0.0665806	0.0603902	0.206842	-0.0964938	0.0659707	0.143556	0.330481	-0.140049	0.0665046	0.0352174	0.120802	-0.043555	0.0664017	0.511868	0.99964
AT1G04310	ERS2	ethylene response sensor 2	3.12	3.4	3.72	2.06	3.83	6.2	2.5	1.87	2.19	1.68	2.53	2.18	-0.21898	0.273548	0.423411	0.996618	0.662058	0.280443	0.0182375	0.0912793	0.75296	0.283968	0.00801202	0.048728	0.881038	0.278965	0.00158725	0.0109374	0.97194	0.282509	0.000580888	0.00473832	0.0909023	0.28919	0.753267	0.99964
AT1G04320		pre-tRNA	0	0	0	0	0	0	0	0	0	0	0	0	NA	NA	NA	NA	NA	NA	NA	NA	NA	NA	NA	NA	NA	NA	NA	NA	NA	NA	NA	NA	NA	NA	NA	NA
AT1G04330			0.77	0.88	0.56	0.42	0.74	0.17	0.63	0.14	0.17	0.69	0.71	0.41	0.686248	0.912286	0.451914	0.996618	1.20691	0.972938	0.214796	0.45825	0.396062	0.911817	0.664023	0.837076	0.520667	1.01526	0.608061	0.789234	-0.290186	0.956843	0.761681	0.88161	-0.810853	1.01483	0.42429	0.99964
AT1G04340		HR-like lesion-inducing protein-related	25.24	26.23	23.62	23.43	29	30.34	23.49	27.52	24.56	23.4	29.07	26.12	-0.163985	0.128789	0.202918	0.982042	-0.0433249	0.130068	0.739062	0.875724	0.0288054	0.132596	0.82802	0.926594	0.12066	0.128566	0.347985	0.572376	0.19279	0.131123	0.141482	0.324104	0.0721303	0.13238	0.585839	0.99964
AT1G04350		2-oxoglutarate (2OG) and Fe(II)-dependent oxygenase superfamily protein	27.88	37.87	35.36	38.78	29.42	32.41	29.5	25.93	27.76	26.96	31.98	31.07	-0.0256544	0.151437	0.865477	0.997032	0.283552	0.152333	0.0626882	0.213448	0.239248	0.152879	0.117595	0.316528	0.309206	0.152184	0.0421755	0.139666	0.264902	0.152731	0.0828411	0.22425	-0.0443041	0.153619	0.773039	0.99964
AT1G04360		RING/U-box superfamily protein	0.82	0.63	0.78	0.7	0.82	0.66	0.34	0.56	0.28	0.26	0.42	0.3	0.0177016	0.458279	0.969188	0.999539	0.894163	0.500229	0.0738554	0.238077	1.28291	0.543436	0.018239	0.0888459	0.876461	0.499457	0.0792887	0.220534	1.2652	0.542726	0.0197426	0.0785876	0.388743	0.578585	0.501656	0.99964
AT1G04370	ATERF14|ERF14	Ethylene-responsive element binding factor 14	0	0	0	0	0	0	0	0.57	0	0	0	0	0.042611	4.40736	0.992286	NA	-0.974447	4.40736	0.825018	NA	-0.242447	4.40736	0.956131	NA	-1.01706	4.40746	0.817503	NA	-0.285058	4.40746	0.948432	NA	0.732	4.40746	0.868093	0.99964
AT1G04380		2-oxoglutarate (2OG) and Fe(II)-dependent oxygenase superfamily protein	0.06	0.15	0.06	0	0.05	0.52	0.11	0.1	0.06	0.06	0	0	-1.00534	1.43195	0.482631	0.996618	-0.0145745	1.50634	0.99228	NA	1.9503	1.79807	0.27807	0.531889	0.990768	1.43192	0.48899	0.699275	2.95564	1.73619	0.0886859	0.235153	1.96488	1.79804	0.274487	0.99964
AT1G04390		BTB/POZ domain-containing protein	3.03	3.14	3.25	3.21	3.44	3.2	3.77	3.23	3.39	3.57	3.48	3.65	-0.0746513	0.134626	0.579231	0.996618	-0.119201	0.134743	0.376346	0.628338	-0.121892	0.137302	0.374664	0.626539	-0.0445493	0.133462	0.738532	0.870459	-0.047241	0.136045	0.728406	0.859825	-0.00269171	0.13616	0.984228	0.99964
AT1G04400	AT-PHH1|ATCRY2|CRY2|FHA|PHH1	cryptochrome 2	70.65	66.39	79.85	78.44	70.62	78.13	75.42	70.75	70.23	75.59	84.59	81.02	-0.0765869	0.0964735	0.427274	0.996618	0.0343974	0.096619	0.721833	0.86667	-0.0806127	0.096728	0.404622	0.651751	0.110984	0.0965199	0.250202	0.468101	-0.00402586	0.096629	0.966767	0.985937	-0.11501	0.0967743	0.234662	0.99964
AT1G04410	c-NAD-MDH1	Lactate/malate dehydrogenase family protein	712.46	749.27	769.01	658.47	692.48	724.56	865.72	839.67	789.07	853.99	811.85	816.39	0.0871007	0.0587883	0.138447	0.956173	-0.15822	0.0587433	0.00707239	0.0451483	-0.0853741	0.0588209	0.146662	0.363316	-0.245321	0.0587548	2.97545e-05	0.000392067	-0.172475	0.0588323	0.00337185	0.0196813	0.0728462	0.0587874	0.215291	0.99964
AT1G04420		NAD(P)-linked oxidoreductase superfamily protein	105.96	104.24	104.51	119.17	108.99	95.36	91.02	109.17	97.06	101.51	103.7	103.75	-0.067796	0.120583	0.573956	0.996618	0.0831104	0.120772	0.491354	0.721758	0.0974083	0.12103	0.420918	0.665987	0.150906	0.120677	0.211118	0.422461	0.165204	0.120935	0.17192	0.368346	0.0142979	0.121124	0.906033	0.99964
AT1G04425		other RNA	13.3	8.99	10.25	2.17	14.99	11.07	8.05	11.63	14.41	8.22	8.15	9.43	0.175287	0.497481	0.724577	0.996618	-0.281455	0.48963	0.565404	0.774278	0.52821	0.515214	0.305257	0.560417	-0.456742	0.492507	0.353728	0.577838	0.352924	0.517949	0.495627	0.700841	0.809666	0.510412	0.112672	0.99964
AT1G04430		S-adenosyl-L-methionine-dependent methyltransferases superfamily protein	65.37	62.13	68.97	57.36	63.4	62.71	52.84	51.62	48.57	53.86	49.62	52.54	0.0919192	0.0642251	0.152372	0.965871	0.380918	0.0648217	4.1929e-09	2.90947e-07	0.391089	0.0653229	2.13722e-09	1.40002e-07	0.288999	0.0648948	8.45444e-06	0.000135108	0.29917	0.0653955	4.7671e-06	7.71332e-05	0.0101716	0.0659815	0.877485	0.99964
AT1G04440	CKL13	casein kinase like 13	28.15	31.83	31.95	31.49	32.91	31.11	35.85	32.61	32.35	32.36	34.39	37.42	-0.069023	0.0852574	0.418179	0.996618	-0.119224	0.0852801	0.162104	0.387513	-0.11294	0.0859305	0.188739	0.423364	-0.050201	0.0849874	0.55473	0.749731	-0.043917	0.0856401	0.608085	0.784598	0.006284	0.0856627	0.941522	0.99964
AT1G04445		C2H2-like zinc finger protein	0	0.27	0	0	0	0	0.57	0.24	0	0	0	0	1.00437	3.88423	0.795961	NA	-1.4272	3.79859	0.707127	NA	0.719316	3.88423	0.853081	NA	-2.43157	3.79867	0.5221	NA	-0.285059	3.8843	0.941498	NA	2.14651	3.79867	0.572026	0.99964
AT1G04450	RIC3	ROP-interactive CRIB motif-containing protein 3	0	0	0	0	0	0	0	0	0	0	0	0	NA	NA	NA	NA	NA	NA	NA	NA	NA	NA	NA	NA	NA	NA	NA	NA	NA	NA	NA	NA	NA	NA	NA	NA
AT1G04457		Pseudogene of AT2G33450; 50S ribosomal protein L28, chloroplast (CL28)	0	0	0	0	0	0	0	0	0	0	0	0	NA	NA	NA	NA	NA	NA	NA	NA	NA	NA	NA	NA	NA	NA	NA	NA	NA	NA	NA	NA	NA	NA	NA	NA
AT1G04470		Protein of unknown function (DUF810)	0	0.02	0.02	0	0	0	0	0	0	0	0	0	1.88856	4.36893	0.665544	NA	1.83329	4.36893	0.674763	NA	1.6035	4.36893	0.713601	NA	-0.0552702	4.40746	0.989995	NA	-0.285058	4.40746	0.948432	NA	-0.229788	4.40746	0.95842	0.99964
AT1G04480		Ribosomal protein L14p/L23e family protein	359.65	284.11	330.22	312.46	419.58	361.83	356.11	378.99	385.16	417.79	383.14	334.55	-0.215888	0.12611	0.0869134	0.89366	-0.277933	0.126108	0.02753	0.122091	-0.121531	0.126487	0.336645	0.593085	-0.0620449	0.125867	0.622055	0.797559	0.0943575	0.126246	0.454817	0.669531	0.156402	0.126245	0.215391	0.99964
AT1G04490		Protein of unknown function (DUF3527)	1.35	1.21	0.83	0.7	0.5	0.66	0.64	0.56	0.67	0.71	1.32	0.79	0.823431	0.421744	0.0508857	0.819987	0.809644	0.423479	0.0558904	0.198362	0.365269	0.414925	0.378683	0.629883	-0.0137868	0.447734	0.975435	0.988164	-0.458162	0.439653	0.297365	0.519731	-0.444375	0.441317	0.313968	0.99964
AT1G04500		CCT motif family protein	0.04	0.42	0.18	0.04	0.19	0.21	0.42	0.04	0	0	0.12	0.1	0.559227	1.23108	0.649645	0.996618	0.519014	1.23206	0.673568	0.840051	1.66241	1.351	0.218508	0.462896	-0.0402124	1.25523	0.974443	0.987723	1.10318	1.37215	0.42141	0.640975	1.14339	1.37303	0.404986	0.99964
AT1G04501			0	0	0	0	0	0	0	0	0	0	0	0	NA	NA	NA	NA	NA	NA	NA	NA	NA	NA	NA	NA	NA	NA	NA	NA	NA	NA	NA	NA	NA	NA	NA	NA
AT1G04510	MAC3A	MOS4-associated complex 3A	36.98	35.56	36.55	31.9	40.6	38.04	36.04	38.86	37.73	37.76	37.6	36.11	-0.0250819	0.0732834	0.732157	0.996618	-0.0349574	0.073419	0.633978	0.8171	0.0347521	0.0743567	0.640235	0.822493	-0.00987554	0.0732294	0.892724	0.953079	0.059834	0.0741694	0.419827	0.639741	0.0697095	0.0743034	0.348155	0.99964
AT1G04520	PDLP2	plasmodesmata-located protein 2	13.64	13.12	13.96	10.05	15.73	16.66	9.28	10.37	8.99	10.03	10.94	10.05	-0.0596699	0.138996	0.66771	0.996618	0.506357	0.143325	0.000410987	0.00483881	0.464219	0.145006	0.00136769	0.012336	0.566027	0.142745	7.32998e-05	0.000842175	0.523889	0.144432	0.000286469	0.00265561	-0.0421378	0.148603	0.776748	0.99964
AT1G04530	TPR4	Tetratricopeptide repeat (TPR)-like superfamily protein	80.12	76.92	89.09	86.48	99.86	97.55	79.82	74.72	77.93	79.74	75.94	82.05	-0.223514	0.0644513	0.000524452	0.127749	0.0804864	0.065255	0.217421	0.461539	0.118263	0.065985	0.073089	0.234145	0.304	0.0646864	2.60676e-06	4.82845e-05	0.341777	0.0654228	1.74979e-07	4.17833e-06	0.0377769	0.0662147	0.568324	0.99964
AT1G04540		Calcium-dependent lipid-binding (CaLB domain) family protein	1.65	1.23	1.68	1.43	1.64	1.75	2.07	1.75	1.81	1.58	1.59	1.34	-0.0937128	0.249788	0.707534	0.996618	-0.299304	0.246832	0.22529	0.471543	0.0734862	0.260487	0.777859	0.900205	-0.205591	0.243829	0.39913	0.621247	0.167199	0.257644	0.516368	0.716478	0.37279	0.254779	0.143415	0.99964
AT1G04550	BDL|IAA12	AUX/IAA transcriptional regulator family protein	24.22	23.42	25.41	24.75	29.99	28.82	26.75	27.41	26.93	25.36	25.06	25.72	-0.209799	0.0861457	0.0148753	0.581483	-0.15887	0.0867668	0.0671009	0.223466	0.00852205	0.0894573	0.924105	0.969234	0.0509294	0.0852201	0.550093	0.746678	0.218321	0.0879578	0.0130606	0.0574998	0.167392	0.0885663	0.0587556	0.99964
AT1G04555			7.54	7.95	8.16	5.17	6.47	8.7	8.98	8.13	10.56	10.65	10.5	9.93	0.204629	0.193604	0.290535	0.996618	-0.245395	0.188184	0.192228	0.428557	-0.316508	0.190213	0.0961194	0.278094	-0.450025	0.190616	0.0182306	0.0749586	-0.521137	0.192619	0.00681947	0.0345109	-0.0711126	0.187171	0.703995	0.99964
AT1G04560		AWPM-19-like family protein	0	0	0	0	0	0.32	0	0	0	0	0	0	-2.44053	4.32581	0.572632	NA	-0.0126445	4.40736	0.997711	NA	-0.242432	4.40736	0.956133	NA	2.42789	4.32592	0.574632	NA	2.1981	4.32592	0.611367	NA	-0.229788	4.40746	0.95842	0.99964
AT1G04570		Major facilitator superfamily protein	6	9.28	8.32	4.92	5.39	7.34	5.03	4.42	5.34	5.87	4.47	5.02	0.417024	0.18507	0.0242383	0.676135	0.689123	0.187654	0.00024038	0.00310031	0.679356	0.189715	0.000342366	0.00405962	0.272098	0.189922	0.151947	0.343111	0.262332	0.191958	0.171747	0.368128	-0.0097666	0.194451	0.959942	0.99964
AT1G04580	AAO4|AO4|ATAO-4|ATAO2	aldehyde oxidase 4	0.13	0.12	0.07	0	0	0.01	0	0.01	0.02	0.01	0.02	0.03	4.4536	1.44176	0.00200834	0.257944	3.50387	1.31518	0.00771792	0.0481171	2.27545	1.10068	0.0387053	0.152867	-0.949724	1.7396	0.585104	0.772193	-2.17815	1.58366	0.169012	0.364225	-1.22842	1.46936	0.403142	0.99964
AT1G04590			16.74	16.83	15.5	12.2	18.44	17.77	19.05	18.21	17.68	19.03	19.57	17.5	0.0161949	0.120311	0.892922	0.997032	-0.161994	0.119587	0.175541	0.405103	-0.120034	0.121307	0.322413	0.579387	-0.178189	0.119419	0.135666	0.31813	-0.136229	0.121142	0.260782	0.480716	0.0419597	0.120422	0.727512	0.99964
AT1G04600	ATXIA|XIA	myosin XI A	1.17	1.49	1.92	0.87	1.31	1.59	3.76	2.52	2.55	2.88	2.14	2.81	0.294195	0.227671	0.196291	0.981694	-0.919366	0.220531	3.06103e-05	0.00056746	-0.717348	0.222594	0.00127003	0.0116632	-1.21356	0.22263	5.00827e-08	1.48507e-06	-1.01154	0.224675	6.72352e-06	0.000105335	0.202018	0.217436	0.35284	0.99964
AT1G04610	YUC3	YUCCA 3	0.08	0.28	0.16	0.1	0.21	0.23	0.08	0.13	0.04	0	0.05	0	-0.0702471	0.901379	0.937881	0.999539	1.00283	0.988794	0.310489	0.565718	3.44012	1.43545	0.0165508	0.0829824	1.07308	0.983044	0.275014	0.496621	3.51037	1.4315	0.0141974	0.0612661	2.43729	1.48809	0.101451	0.99964
AT1G04620	HCAR	coenzyme F420 hydrogenase family / dehydrogenase, beta subunit family	25.2	26.06	28.27	24.07	25.06	26.41	23.38	23.08	23.64	24.98	27.51	27.91	0.0586144	0.0822497	0.476069	0.996618	0.187315	0.0831564	0.024287	0.111477	0.0545648	0.0836764	0.514341	0.739202	0.1287	0.0832291	0.122023	0.296059	-0.00404959	0.0837486	0.961434	0.982965	-0.13275	0.0846393	0.116783	0.99964
AT1G04625		Polynucleotidyl transferase, ribonuclease H-like superfamily protein	0	0	0	0	0	0	0	0	0	0	0	0	NA	NA	NA	NA	NA	NA	NA	NA	NA	NA	NA	NA	NA	NA	NA	NA	NA	NA	NA	NA	NA	NA	NA	NA
AT1G04630	MEE4	GRIM-19 protein	63.34	63.6	68.52	58.19	66.73	64.57	66.72	68.66	67.6	75.04	73.98	76.71	0.000607819	0.0847039	0.994275	0.999539	-0.107752	0.0844217	0.20183	0.441153	-0.120922	0.0856698	0.158101	0.379939	-0.10836	0.084184	0.198032	0.4058	-0.121529	0.0854355	0.15489	0.344175	-0.0131697	0.0851557	0.877094	0.99964
AT1G04635	AtPOP5|EMB1687|POP5	ribonuclease P family protein / Rpp14 family protein	6.73	5.83	6.28	4.99	8.72	5.66	6.73	5.54	6.4	8.66	5.53	6.6	-0.0835504	0.284945	0.769357	0.996618	-0.0464601	0.286789	0.871305	0.944389	-0.0644149	0.291386	0.825043	0.92496	0.0370903	0.284267	0.896189	0.954554	0.0191354	0.288904	0.947191	0.977956	-0.0179548	0.290723	0.950755	0.99964
AT1G04640	LIP2	lipoyltransferase 2	51.82	54.71	56.1	64.83	62.1	53.1	51.34	58.81	55.07	54.34	58.26	58	-0.186522	0.122191	0.126891	0.944181	-0.0464319	0.122806	0.705363	0.85828	0.0231445	0.123901	0.851819	0.937734	0.14009	0.122092	0.251211	0.469265	0.209666	0.123193	0.0887689	0.235283	0.0695763	0.123804	0.574124	0.99964
AT1G04645		Plant self-incompatibility protein S1 family	0.95	0.31	2.3	0	1.88	0.37	0.33	0.83	0.69	1.16	0	3.29	0.485609	1.2649	0.701045	0.996618	0.611648	1.28123	0.633085	0.816834	-0.322991	1.22744	0.792441	0.908659	0.126039	1.31268	0.923507	0.967059	-0.808599	1.26023	0.521113	0.72115	-0.934639	1.27662	0.464096	0.99964
AT1G04650			2.55	1.9	2.65	1.7	2.36	1.95	2.71	2.74	2.38	2.59	2.57	2.3	0.234304	0.175529	0.181927	0.979306	-0.12755	0.172049	0.458474	0.69585	-0.0143544	0.176009	0.935001	0.973672	-0.361855	0.174331	0.0379233	0.128732	-0.248659	0.178241	0.162993	0.35573	0.113196	0.174814	0.517294	0.99964
AT1G04660		glycine-rich protein	2.32	2.82	2.27	0.4	2.28	1.9	1.12	2.4	2.59	1.29	1.6	1.05	0.724575	0.450809	0.107993	0.931243	0.2737	0.444193	0.53778	0.755354	0.993457	0.463632	0.0321314	0.133331	-0.450876	0.454627	0.32132	0.54541	0.268882	0.473637	0.570242	0.758675	0.719757	0.467345	0.123536	0.99964
AT1G04670			0	0	0	0.13	0	0	0	0.13	0	0	0	0	-0.919167	4.40736	0.834797	NA	-0.974437	4.40736	0.82502	NA	-0.242438	4.40736	0.956132	NA	-0.0552702	4.40746	0.989995	NA	0.676729	4.40746	0.877971	NA	0.732	4.40746	0.868093	0.99964
AT1G04680		Pectin lyase-like superfamily protein	68.47	66.98	65.31	51.16	63.02	60.41	56.22	54.21	53.3	50.68	52.54	47.27	0.194892	0.0660016	0.00314866	0.313719	0.306147	0.0663613	3.96251e-06	9.94682e-05	0.483044	0.0674041	7.70017e-13	1.37587e-10	0.111255	0.0666478	0.0950581	0.250428	0.288152	0.0676862	2.07024e-05	0.00027918	0.176897	0.068037	0.00932205	0.99964
AT1G04684			0	0	0	0	0	0	0	0	0	0	0	0	NA	NA	NA	NA	NA	NA	NA	NA	NA	NA	NA	NA	NA	NA	NA	NA	NA	NA	NA	NA	NA	NA	NA	NA
AT1G04690	KAB1|KV-BETA1	potassium channel beta subunit 1	104.2	108.23	118.5	97.33	112.89	115.95	125.59	118.16	127.25	127.52	125.33	123.51	0.00629934	0.0596697	0.915923	0.99768	-0.164295	0.0594833	0.00574409	0.038731	-0.117277	0.0599758	0.0505357	0.18399	-0.170595	0.0594193	0.0040913	0.0232927	-0.123576	0.0599123	0.039149	0.130541	0.0470187	0.0597266	0.431146	0.99964
AT1G04700		PB1 domain-containing protein tyrosine kinase	0.67	0.57	0.51	0.51	0.69	0.64	0.26	0.37	0.31	0.42	0.38	0.53	-0.0706915	0.279845	0.80057	0.997032	0.92677	0.309079	0.00271321	0.0216864	0.465098	0.300992	0.122294	0.324016	0.997461	0.306951	0.00115575	0.00842304	0.53579	0.298806	0.0729568	0.205409	-0.461672	0.326346	0.157166	0.99964
AT1G04710	KAT1|PKT4	peroxisomal 3-ketoacyl-CoA thiolase 4	15.86	13.97	14.81	12.47	13.71	15.81	15.48	16.88	13.72	16.33	17.03	14.32	0.0787534	0.120888	0.514752	0.996618	-0.0436293	0.120528	0.717364	0.864317	-0.0265978	0.121998	0.827414	0.926368	-0.122383	0.120733	0.310743	0.534061	-0.105351	0.1222	0.38862	0.613663	0.0170315	0.121844	0.888833	0.99964
AT1G04720		pre-tRNA	0	0	0	0	0	0	0	0	0	0	0	0	NA	NA	NA	NA	NA	NA	NA	NA	NA	NA	NA	NA	NA	NA	NA	NA	NA	NA	NA	NA	NA	NA	NA	NA
AT1G04730	CTF18	P-loop containing nucleoside triphosphate hydrolases superfamily protein	3.64	3.67	3.17	2.16	4.14	3.09	2.85	2.99	2.92	3	3.04	3.7	0.166256	0.178793	0.352436	0.996618	0.278679	0.180315	0.122223	0.325467	0.173121	0.181542	0.34028	0.596599	0.112423	0.181308	0.535211	0.735193	0.00686486	0.182528	0.969999	0.987587	-0.105559	0.184019	0.566218	0.99964
AT1G04750	AT|ATVAMP721|VAMP721|VAMP7B	vesicle-associated membrane protein 721	95.68	104.26	97.65	74.49	100.29	101.27	115.07	113.08	111.98	115.44	108.28	114.58	0.0980011	0.0769295	0.202696	0.982042	-0.198992	0.0764867	0.00927769	0.0554363	-0.111813	0.0770968	0.146977	0.363704	-0.296993	0.076597	0.000105605	0.00114721	-0.209814	0.0772063	0.00657615	0.0335146	0.0871785	0.0767651	0.256102	0.99964
AT1G04760	ATVAMP726|VAMP726	vesicle-associated membrane protein 726	4.74	3.31	4.4	2.71	4.24	4.12	3.88	3.76	3.38	5.66	5.39	4.46	0.128753	0.334798	0.700557	0.996618	0.0995409	0.335587	0.766759	0.890166	-0.22672	0.332697	0.49558	0.72494	-0.0292119	0.338118	0.931152	0.970629	-0.355473	0.335249	0.288997	0.511454	-0.326261	0.336038	0.331595	0.99964
AT1G04770		Tetratricopeptide repeat (TPR)-like superfamily protein	22.89	22.99	22.76	22.73	25.34	27.87	25.56	22.9	26.16	28.72	30.01	26.45	-0.161794	0.100173	0.10628	0.928676	-0.123858	0.100726	0.218827	0.463503	-0.236973	0.101453	0.0195021	0.0932673	0.0379367	0.0994867	0.702962	0.849284	-0.075179	0.100223	0.453185	0.668505	-0.113116	0.100775	0.261668	0.99964
AT1G04778			0	0	0	0	0	0	0	0	0	0	0	0	NA	NA	NA	NA	NA	NA	NA	NA	NA	NA	NA	NA	NA	NA	NA	NA	NA	NA	NA	NA	NA	NA	NA	NA
AT1G04780		Ankyrin repeat family protein	21.46	23.22	22.64	20.61	21.17	22.47	25.18	21.37	23.09	23.17	22.43	25.3	0.0592668	0.0809407	0.464031	0.996618	-0.027795	0.0808626	0.731049	0.871273	-0.0106907	0.0816013	0.895766	0.956382	-0.0870618	0.0809092	0.281908	0.504265	-0.0699575	0.0816474	0.391542	0.616253	0.0171043	0.08157	0.833911	0.99964
AT1G04790		RING/U-box superfamily protein	12.13	10.3	11.09	10.61	12.43	10.78	12.59	11.14	11.76	10.79	12.87	12.68	-0.0232032	0.10802	0.82992	0.997032	-0.0661369	0.108097	0.540651	0.75753	-0.0472225	0.109489	0.66625	0.838437	-0.0429337	0.107753	0.690303	0.842045	-0.0240193	0.109149	0.825825	0.917106	0.0189143	0.109225	0.86252	0.99964
AT1G04800		glycine-rich protein	194.99	187.49	163.7	243.6	204.36	187.85	160.12	186.99	162.17	127.33	144.24	115.55	-0.267261	0.156545	0.0877764	0.898627	0.0689657	0.156877	0.660215	0.832426	0.586379	0.15781	0.000202615	0.00263628	0.336227	0.156626	0.0318185	0.112987	0.853641	0.157561	6.03209e-08	1.65599e-06	0.517413	0.15789	0.00104898	0.992433
AT1G04810		26S proteasome regulatory complex, non-ATPase subcomplex, Rpn2/Psmd1 subunit	20.94	21.68	21.88	17.78	22.42	21.08	23.06	23.52	22.93	24.25	24.41	24.44	0.0720319	0.0636368	0.257668	0.996618	-0.087172	0.0633287	0.168667	0.396469	-0.117433	0.0639577	0.0663417	0.220187	-0.159204	0.0634208	0.0120636	0.0544657	-0.189465	0.0640489	0.00309511	0.0184082	-0.0302612	0.0637427	0.634972	0.99964
AT1G04820	TOR2|TUA4	tubulin alpha-4 chain	274.24	242.05	254.9	222.39	286.81	257.52	215.32	244.5	234.43	237.13	245.34	224.83	0.000924947	0.0842872	0.991244	0.999539	0.158912	0.084385	0.0596754	0.20662	0.193157	0.0845253	0.0223009	0.102787	0.157988	0.0843675	0.0611221	0.183075	0.192233	0.0845078	0.0229221	0.0882541	0.034245	0.0846054	0.685653	0.99964
AT1G04830		Ypt/Rab-GAP domain of gyp1p superfamily protein	8.84	9.83	8.54	7.91	9.77	10.23	9.7	6.7	10.23	10.03	9.65	9.21	-0.0442416	0.152623	0.771912	0.996618	0.0477806	0.153648	0.75582	0.884711	-0.0202527	0.154875	0.895959	0.956406	0.0920223	0.153069	0.54772	0.744872	0.0239889	0.154301	0.876452	0.94429	-0.0680333	0.155315	0.661361	0.99964
AT1G04840		Tetratricopeptide repeat (TPR)-like superfamily protein	1.02	0.85	0.81	0.4	0.92	0.85	0.74	1.13	0.88	0.93	0.77	1.15	0.310242	0.352901	0.379335	0.996618	-0.0310064	0.34533	0.928456	0.970548	-0.0276701	0.351418	0.937241	0.974661	-0.341249	0.352488	0.332987	0.558101	-0.337913	0.358454	0.345837	0.570759	0.00333635	0.351003	0.992416	0.99964
AT1G04850		ubiquitin-associated (UBA)/TS-N domain-containing protein	72.68	79.03	79.03	57.84	75.3	80.09	89.96	89.72	87.45	91.67	80.9	90.36	0.10833	0.0808528	0.180295	0.979306	-0.206529	0.0804502	0.0102535	0.059803	-0.121307	0.0809605	0.134043	0.343101	-0.314859	0.0805612	9.29405e-05	0.0010296	-0.229637	0.0810709	0.00461781	0.0253411	0.0852216	0.0806694	0.290772	0.99964
AT1G04860	ATUBP2|UBP2	ubiquitin-specific protease 2	11.89	10.87	12.55	11.16	12.32	11.34	11.83	11.67	11.78	11.71	12.03	13.41	0.0109751	0.0868947	0.899492	0.997097	0.021991	0.0871698	0.800827	0.907758	-0.0100617	0.0880313	0.909002	0.962536	0.0110159	0.0870457	0.899294	0.955687	-0.0210368	0.0879084	0.81087	0.910253	-0.0320527	0.0881803	0.716239	0.99964
AT1G04870	ATPRMT10|PRMT10	protein arginine methyltransferase 10	30.42	30.4	30.51	23.8	34.97	32.25	30.28	33.61	30.62	36.03	32.34	32.58	0.000964623	0.102964	0.992525	0.999539	-0.0457625	0.103003	0.65684	0.83066	-0.07794	0.103684	0.452226	0.690736	-0.0467271	0.102869	0.649658	0.816808	-0.0789047	0.10355	0.446064	0.662154	-0.0321776	0.10359	0.756086	0.99964
AT1G04880		HMG (high mobility group) box protein with ARID/BRIGHT DNA-binding domain	0.08	0	0.09	0.04	0.32	0.13	0	0.15	0.19	0.22	0.18	0.42	-1.48673	1.18067	0.207948	0.985251	-1.00254	1.21437	0.409051	0.656903	-2.20617	1.16107	0.0574185	0.199526	0.484183	1.06751	0.650142	0.816945	-0.719441	1.00646	0.474718	0.685965	-1.20362	1.0458	0.249767	0.99964
AT1G04890		Protein of unknown function, DUF593	0	0	0	0	0	0	0	0	0	0	0	0	NA	NA	NA	NA	NA	NA	NA	NA	NA	NA	NA	NA	NA	NA	NA	NA	NA	NA	NA	NA	NA	NA	NA	NA
AT1G04900		Protein of unknown function (DUF185)	6.56	4.98	7.83	4.77	8.36	5.94	7.16	7.96	6.53	8.35	8.03	8.3	0.0164313	0.188347	0.930481	0.999441	-0.160011	0.187519	0.39349	0.64352	-0.287446	0.188242	0.126761	0.331518	-0.176442	0.187325	0.346242	0.571051	-0.303877	0.188049	0.106106	0.266999	-0.127435	0.18722	0.496081	0.99964
AT1G04910		O-fucosyltransferase family protein	19.25	21.77	19	18.21	19.66	22.43	25.22	21.02	21.38	24.22	23.32	26.55	-0.0134041	0.0999772	0.893346	0.997032	-0.157738	0.0996556	0.113461	0.311552	-0.235532	0.100243	0.0187927	0.0909447	-0.144333	0.0994343	0.146628	0.334993	-0.222128	0.100023	0.0263662	0.0974836	-0.0777942	0.0997011	0.435229	0.99964
AT1G04920	ATSPS3F|SPS3F	sucrose phosphate synthase 3F	1.27	1.24	1.25	1.14	1.78	1.41	1.33	1.24	1.32	0.98	1.33	1.42	-0.202502	0.201303	0.314436	0.996618	-0.0274482	0.20463	0.893295	0.954523	0.0841954	0.210488	0.689155	0.850371	0.175054	0.201081	0.383992	0.606955	0.286698	0.207039	0.166128	0.359881	0.111644	0.210275	0.595461	0.99964
AT1G04930		hydroxyproline-rich glycoprotein family protein	4.34	4.37	3.89	4.16	5.13	4.3	4.77	4.61	3.74	3.9	4.33	3.84	-0.124207	0.191045	0.515599	0.996618	-0.0617754	0.192794	0.748649	0.880487	0.136224	0.200276	0.496389	0.725575	0.0624312	0.190276	0.742829	0.872899	0.260431	0.197852	0.188077	0.390179	0.197999	0.199542	0.321066	0.99964
AT1G04940	atTIC20|AtTic20-I|TIC20|Tic20-I	translocon at the inner envelope membrane of chloroplasts 20	77.87	68.11	79.05	69.37	80.44	76.25	65.01	72.2	71.46	70.89	73.43	69.33	-0.0283847	0.0850576	0.738597	0.996618	0.0971268	0.0855221	0.256085	0.507462	0.148431	0.0863503	0.0856256	0.258716	0.125511	0.0853509	0.141417	0.327465	0.176816	0.0861808	0.0402006	0.13319	0.051304	0.0866392	0.553745	0.99964
AT1G04945		HIT-type Zinc finger family protein	5.43	4.7	5.31	3.83	6.22	5.72	6.78	8.2	6.08	8.42	7.61	8.48	-0.0552718	0.171223	0.746842	0.996618	-0.478526	0.167958	0.00438469	0.0315268	-0.605112	0.16881	0.000337624	0.00401027	-0.423254	0.166922	0.0112242	0.0515838	-0.54984	0.167778	0.0010485	0.00773665	-0.126586	0.164445	0.441434	0.99964
AT1G04950	ATTAF6|EMB2781|TAF6|TAFII59	TATA BOX ASSOCIATED FACTOR II 59	11.41	10.74	11.89	11.12	12.68	12.56	11.59	11.43	11.34	12.19	13.36	12.51	-0.112181	0.0917256	0.221329	0.989875	-0.001055	0.0927826	0.990928	0.996782	-0.100673	0.0936843	0.282557	0.535922	0.111126	0.0918102	0.226132	0.440469	0.011508	0.0927213	0.901225	0.956042	-0.0996175	0.0937671	0.288057	0.99964
AT1G04960		Protein of unknown function (DUF1664)	15.89	16.72	15.99	16.82	15.43	16.91	18.16	14.99	16.89	19.18	18.43	18.46	-0.0420958	0.115838	0.716303	0.996618	-0.0413774	0.1162	0.721775	0.86667	-0.157918	0.116949	0.176917	0.407123	0.000718415	0.115667	0.995044	0.997174	-0.115822	0.11642	0.319802	0.543679	-0.11654	0.11678	0.318307	0.99964
AT1G04970		lipid-binding serum glycoprotein family protein	18.62	18.39	20.23	19.83	18.94	21.16	22.31	19.41	22.47	20.52	21.94	23.74	-0.0734313	0.10301	0.475935	0.996618	-0.124938	0.103041	0.22532	0.471543	-0.113516	0.104324	0.276544	0.529998	-0.0515067	0.10245	0.61514	0.793256	-0.0400847	0.103739	0.699201	0.843266	0.011422	0.10377	0.912354	0.99964
AT1G04980	ATPDI10|ATPDIL2-2|PDI10|PDIL2-2	PDI-like 2-2	20.99	19.34	23.71	14.27	26.59	26.14	45.11	44.88	44.51	52.19	37.24	42.56	-0.0594202	0.167053	0.722068	0.996618	-1.0666	0.165218	1.07732e-10	1.14286e-08	-0.97996	0.165708	3.34387e-09	2.01478e-07	-1.00718	0.164937	1.01889e-09	4.56916e-08	-0.920539	0.165428	2.62778e-08	7.84811e-07	0.0866374	0.163575	0.596356	0.99964
AT1G04985			29.24	31.91	32.79	33.09	32.54	29.45	36.31	27.01	31.41	34.62	31.96	31.66	-0.0537716	0.128538	0.675705	0.996618	-0.0284894	0.128928	0.825115	0.922043	0.00926708	0.130326	0.943313	0.976918	0.0252822	0.128479	0.843999	0.928533	0.0630387	0.129882	0.627425	0.798174	0.0377565	0.130267	0.77194	0.99964
AT1G04990		Zinc finger C-x8-C-x5-C-x3-H type family protein	19.81	27.96	23.96	14.15	17.32	24.3	36.99	29.29	31.75	34.14	34.8	38.27	0.390456	0.162739	0.0164275	0.590194	-0.422019	0.16089	0.00871532	0.0528859	-0.48863	0.161219	0.00243867	0.0195461	-0.812475	0.161868	5.18427e-07	1.17823e-05	-0.879086	0.162195	5.96182e-08	1.64095e-06	-0.066611	0.16034	0.677822	0.99964
AT1G05000	AtPFA-DSP1|PFA-DSP1	Phosphotyrosine protein phosphatases superfamily protein	2.14	1.69	1.65	1.4	1.48	0.72	1.39	1.74	2.3	2.1	2.98	2.61	0.579087	0.375296	0.122827	0.940107	-0.000792733	0.359864	0.998242	0.999866	-0.401022	0.355845	0.259761	0.512515	-0.579879	0.375607	0.122626	0.296824	-0.980109	0.371758	0.00837872	0.0405288	-0.400229	0.356174	0.261144	0.99964
AT1G05010	ACO4|EAT1|EFE	ethylene-forming enzyme	175.02	202.49	192.41	171.6	194.89	196.42	240.77	273.73	226.9	248.98	243.25	290.94	0.00202558	0.0905681	0.982157	0.999539	-0.381343	0.0903666	2.44354e-05	0.000468854	-0.386738	0.0905032	1.92684e-05	0.00036464	-0.383368	0.0903379	2.1985e-05	0.000303183	-0.388764	0.0904745	1.73168e-05	0.000239284	-0.00539567	0.0902729	0.952338	0.99964
AT1G05020		ENTH/ANTH/VHS superfamily protein	0.43	0.33	0.32	0.62	0.45	0.47	0.38	0.38	0.41	0.48	0.36	0.47	-0.535968	0.404082	0.184712	0.979306	-0.104717	0.419845	0.803036	0.909318	-0.224542	0.424089	0.596481	0.796729	0.431251	0.400352	0.2814	0.503569	0.311427	0.404801	0.441696	0.658316	-0.119824	0.420537	0.775696	0.99964
AT1G05030		Major facilitator superfamily protein	10.96	10.22	12.13	12.14	11	10.18	11.22	10.72	10.15	12.15	13.36	13.75	-0.0252092	0.129972	0.846208	0.997032	0.0603185	0.130841	0.644795	0.823916	-0.168858	0.130851	0.196892	0.43498	0.0855278	0.130442	0.512033	0.71835	-0.143649	0.130452	0.270827	0.491666	-0.229176	0.131318	0.0809497	0.99964
AT1G05040			0.11	0.21	0.13	0	0	0	0.11	0.14	0.12	0	0	0.57	2.88411	1.99408	0.148083	0.962496	-0.00353385	1.76615	0.998404	NA	-0.256775	1.7638	0.884252	NA	-2.88764	1.9951	0.147794	NA	-3.14088	1.99302	0.11504	NA	-0.253242	1.76495	0.885908	0.99964
AT1G05055	ATGTF2H2|GTF2H2	general transcription factor II H2	10.85	10.12	11.89	11.56	12.2	10.8	10.05	10.14	11.03	10.86	8.93	11.97	-0.0952763	0.135137	0.480788	0.996618	0.0763771	0.136789	0.5766	0.780924	0.111631	0.139027	0.422005	0.666724	0.171653	0.135828	0.206319	0.416163	0.206908	0.138082	0.134019	0.313241	0.0352542	0.139699	0.800764	0.99964
AT1G05060			18.97	22.49	19.25	18.62	20.34	23.87	29.8	23.7	24.5	23.98	23.59	27.03	-0.0678895	0.128289	0.596673	0.996618	-0.374303	0.126722	0.00313965	0.0242438	-0.216512	0.129281	0.0939864	0.274431	-0.306414	0.125927	0.0149637	0.0642671	-0.148622	0.128502	0.247446	0.465959	0.157791	0.126938	0.213847	0.99964
AT1G05061		Pseudogene of AT2G32630; pentatricopeptide (PPR) repeat-containing protein	0.37	0.14	0.33	0.2	0.28	0.16	0.52	0.33	0.34	0.4	0.22	0.28	0.348815	0.860427	0.685185	0.996618	-0.535461	0.799298	0.502912	0.730571	-0.0670768	0.848549	0.936994	0.974513	-0.884276	0.826613	0.284728	0.507225	-0.415892	0.874327	0.634309	0.802434	0.468384	0.814242	0.565129	0.99964
AT1G05065	CLE20	CLAVATA3/ESR-RELATED 20	32.89	0	0	0	0	0	0	11.11	0	0	0	84.13	1.92604	3.56524	0.589041	NA	0.908977	3.56524	0.798758	NA	-0.214102	3.51721	0.951461	NA	-1.01706	3.61604	0.778508	NA	-2.14014	3.56869	0.548707	NA	-1.12308	3.56869	0.752987	0.99964
AT1G05070		Protein of unknown function (DUF1068)	22.09	25.24	22.94	19.59	20.73	26.39	22.96	22.36	18.75	22.25	21.51	20.74	0.0515662	0.133636	0.699594	0.996618	0.10287	0.134488	0.444333	0.684696	0.205671	0.137494	0.134693	0.343916	0.0513036	0.134556	0.702995	0.849284	0.154104	0.137561	0.2626	0.482785	0.102801	0.138388	0.457576	0.99964
AT1G05080		F-box/RNI-like/FBD-like domains-containing protein	0	0	0	0	0	0	0	0	0	0	0	0	NA	NA	NA	NA	NA	NA	NA	NA	NA	NA	NA	NA	NA	NA	NA	NA	NA	NA	NA	NA	NA	NA	NA	NA
AT1G05085			0	0	0	0	0	0	0	0	0	0	0	0	NA	NA	NA	NA	NA	NA	NA	NA	NA	NA	NA	NA	NA	NA	NA	NA	NA	NA	NA	NA	NA	NA	NA	NA
AT1G05090		dentin sialophosphoprotein-related	2.81	2.9	2.47	2.6	2.8	2.47	2.4	2.35	1.46	2.29	1.55	3.72	0.0445118	0.265852	0.867031	0.997032	0.410974	0.270617	0.128849	0.336306	0.177288	0.270579	0.51233	0.737856	0.366462	0.270636	0.175711	0.376703	0.132776	0.270598	0.623656	0.795478	-0.233686	0.275281	0.395937	0.99964
AT1G05100	MAPKKK18	mitogen-activated protein kinase kinase kinase 18	1.35	0.78	1.04	0.66	0.63	0.64	0.74	0.5	0.71	0.54	1.54	0.78	0.684869	0.477006	0.151068	0.965453	0.710542	0.480496	0.139202	0.352784	0.253925	0.471182	0.589948	0.792627	0.0256731	0.501633	0.959183	0.981922	-0.430944	0.492719	0.381778	0.6073	-0.456617	0.496099	0.357355	0.99964
AT1G05120		Helicase protein with RING/U-box domain	9.44	10.48	11.59	8.59	11.75	12.57	12.29	10.44	11.58	12.11	12.74	13.81	-0.0606083	0.112308	0.589429	0.996618	-0.102694	0.112377	0.3608	0.614169	-0.230357	0.112823	0.0411761	0.159704	-0.0420861	0.111933	0.706922	0.8513	-0.169749	0.112381	0.130924	0.30844	-0.127663	0.11245	0.256258	0.99964
AT1G05135		pseudogene of unknown protein	3.36	1.78	1.33	2.99	2.1	1.89	2.48	3.26	3.48	1.97	1.31	1.48	-0.140927	0.367962	0.701725	0.996618	-0.505219	0.364047	0.165203	0.390992	0.508698	0.386176	0.187748	0.42189	-0.364292	0.361238	0.313237	0.536789	0.649625	0.383529	0.0903016	0.237952	1.01392	0.379775	0.00758994	0.99964
AT1G05136			0	0	0	0	0	0	0	0	0	0	0	0	NA	NA	NA	NA	NA	NA	NA	NA	NA	NA	NA	NA	NA	NA	NA	NA	NA	NA	NA	NA	NA	NA	NA	NA
AT1G05140		Peptidase M50 family protein	52.42	52.46	60.92	61.5	54.57	54.98	47.47	49.66	47.75	49.51	52.21	52.26	-0.0718692	0.105165	0.494357	0.996618	0.195905	0.105794	0.0640606	0.216721	0.175227	0.106277	0.0991936	0.283936	0.267774	0.105591	0.0112139	0.0515483	0.247097	0.106075	0.0198352	0.078835	-0.0206773	0.106699	0.846339	0.99964
AT1G05150		Calcium-binding tetratricopeptide family protein	19.86	18.07	20.43	16.71	22.21	21.98	16.53	16.56	15.87	16.08	17.21	15.79	-0.0614809	0.0840839	0.464666	0.996618	0.271737	0.0853315	0.00145008	0.0132349	0.313765	0.0864069	0.000282054	0.0034613	0.333218	0.085034	8.90466e-05	0.000994434	0.375246	0.0861131	1.31502e-05	0.000189018	0.0420273	0.0873317	0.630348	0.99964
AT1G05160	ATKAO1|CYP88A3|KAO1	cytochrome P450, family 88, subfamily A, polypeptide 3	5.57	7.4	6.6	5.36	7.61	6.89	7.13	6.34	6.16	6.68	6.47	8.19	-0.0223473	0.143948	0.876628	0.997032	0.0105408	0.144632	0.941901	0.976381	-0.056678	0.145969	0.697802	0.855212	0.0328881	0.144146	0.819523	0.915386	-0.0343308	0.145487	0.813455	0.911502	-0.0672189	0.146163	0.645596	0.99964
AT1G05170		Galactosyltransferase family protein	19.01	19.41	21.09	17.99	18.45	19.14	17.92	17.17	18.89	19.47	18.22	21.67	0.082072	0.0928855	0.376922	0.996618	0.14959	0.0934899	0.109584	0.305714	0.0648344	0.0942565	0.491547	0.721517	0.0675178	0.0936695	0.471027	0.683622	-0.0172376	0.0944346	0.855163	0.933187	-0.0847555	0.0950292	0.372452	0.99964
AT1G05180	AXR1	NAD(P)-binding Rossmann-fold superfamily protein	19.58	19.57	24.51	16.35	23.6	22.01	28.07	24.68	28.31	26.83	27.14	29.72	0.0348795	0.110415	0.752083	0.996618	-0.338159	0.109455	0.002005	0.017091	-0.329701	0.110169	0.00276547	0.0215813	-0.373039	0.109428	0.00065207	0.00529603	-0.36458	0.110143	0.000932774	0.00703808	0.00845848	0.10918	0.938248	0.99964
AT1G05190	emb2394	Ribosomal protein L6 family	575.76	517.81	540.49	593.84	578.95	529.61	452.08	508.38	512.53	501.17	527.89	506.48	-0.0963111	0.106876	0.367508	0.996618	0.125094	0.106979	0.24227	0.491328	0.171325	0.107103	0.109682	0.303406	0.221405	0.106931	0.0384011	0.130034	0.267636	0.107055	0.0124197	0.0552806	0.0462303	0.107158	0.666163	0.99964
AT1G05200	ATGLR3.4|GLR3.4|GLUR3	glutamate receptor 3.4	20.33	20.61	20.58	21.9	19.23	19.14	21.02	19.06	19.58	21.35	22.71	22.39	0.0149414	0.102168	0.88373	0.997032	0.0662732	0.102397	0.517491	0.740597	-0.0454708	0.102663	0.657828	0.833115	0.0513319	0.102342	0.615969	0.793683	-0.0604122	0.102608	0.556017	0.748075	-0.111744	0.102836	0.277202	0.99964
AT1G05205			50.71	51.05	44.99	38.21	54.91	51.55	59.02	53.78	60.73	64.24	72.26	61.97	-0.0357583	0.150869	0.812645	0.997032	-0.349231	0.149073	0.0191455	0.0945007	-0.303466	0.151028	0.0445008	0.168654	-0.313472	0.14845	0.0347176	0.120696	-0.267708	0.150413	0.0751053	0.209263	0.0457645	0.148611	0.758121	0.99964
AT1G05210		Transmembrane protein 97, predicted	13.41	11.53	12.94	12.65	17.65	13.71	9.77	11.96	10.58	11.69	13.21	11.33	-0.254715	0.180019	0.157089	0.967048	0.17839	0.1861	0.337773	0.592949	0.155805	0.18928	0.410425	0.656496	0.433105	0.182677	0.0177457	0.0733722	0.41052	0.185916	0.0272376	0.0996669	-0.022585	0.191809	0.906268	0.99964
AT1G05220		Transmembrane protein 97, predicted	0.28	0.67	0.67	0.54	0.27	0.61	0.4	0.46	0.63	0.62	0.43	0.93	0.0238677	0.847195	0.977524	0.999539	-0.0206143	0.847998	0.980606	0.993458	-0.230848	0.849506	0.785819	0.904923	-0.044482	0.846554	0.958095	0.981597	-0.254716	0.848065	0.763911	0.882782	-0.210234	0.848866	0.804394	0.99964
AT1G05230	HDG2	homeodomain GLABROUS 2	10.17	9.66	10.12	9.03	10.58	11.24	9.69	9.25	9.31	9.23	8.99	9.86	-0.0653443	0.0869584	0.452386	0.996618	0.11836	0.0883944	0.180572	0.412109	0.162841	0.0903167	0.0713877	0.231072	0.183704	0.0877809	0.0363711	0.125102	0.228186	0.0897164	0.0109776	0.0502281	0.0444817	0.091109	0.62539	0.99964
AT1G05240		Peroxidase superfamily protein	0	0	0	0.05	0.05	0	0	0.05	0	0.12	0	0.21	-1.8019	2.45632	0.463206	NA	-0.974461	2.52397	0.699435	NA	-3.35637	2.32817	0.149406	NA	0.827439	2.45634	0.736223	NA	-1.55447	2.25467	0.490544	NA	-2.38191	2.32819	0.306273	0.99964
AT1G05250	AtPRX1|PRX2	Peroxidase superfamily protein	0.1	0	0.06	0	0	0.11	0	0	0.06	0	0	0	0.630807	2.84939	0.824795	NA	1.50476	2.91358	0.60553	NA	2.23677	2.91358	0.442664	NA	0.873957	2.97149	0.768671	NA	1.60596	2.97149	0.588883	NA	0.732003	3.0331	0.809293	0.99964
AT1G05260	RCI3|RCI3A	Peroxidase superfamily protein	0.6	0.78	0.66	0.54	0.85	1.26	1.34	1.17	0.89	1.21	0.61	0.69	-0.366811	0.473343	0.438377	0.996618	-0.746389	0.463436	0.107277	0.301184	-0.255074	0.488557	0.601603	0.799661	-0.379578	0.446763	0.395537	0.618181	0.111737	0.47277	0.813164	0.911382	0.491315	0.462851	0.288464	0.99964
AT1G05270		TraB family protein	28.6	27.95	31.07	26.29	30.2	32.29	30.87	26.69	28.17	30.01	28.73	28.78	-0.033146	0.0842743	0.69409	0.996618	0.0323149	0.0848669	0.703373	0.85678	0.0687456	0.0863231	0.425814	0.669791	0.0654609	0.0845074	0.438566	0.655974	0.101892	0.0859697	0.235937	0.452551	0.0364307	0.0865507	0.673815	0.99964
AT1G05280		Protein of unknown function (DUF604)	0	0	0	0	0	0	0	0	0	0	0	0	NA	NA	NA	NA	NA	NA	NA	NA	NA	NA	NA	NA	NA	NA	NA	NA	NA	NA	NA	NA	NA	NA	NA	NA
AT1G05290		CCT motif family protein	0	0	0	0.12	0	0	0	0.06	0.15	0	0	0.08	-1.86169	2.95965	0.529333	NA	-2.52417	2.90087	0.384224	NA	-1.20424	3.02304	0.690369	NA	-0.662476	2.83479	0.815222	NA	0.657453	2.95968	0.824208	NA	1.31993	2.90091	0.649105	0.99964
AT1G05291		Protein of unknown function (DUF1218)	0	0	0	0	0	0	0	0	0	0	0	0	NA	NA	NA	NA	NA	NA	NA	NA	NA	NA	NA	NA	NA	NA	NA	NA	NA	NA	NA	NA	NA	NA	NA	NA
AT1G05300	ZIP5	zinc transporter 5 precursor	15.07	17.31	15.8	16.83	15.18	17.92	11.64	12.91	11.8	11.9	8.97	12.71	-0.074623	0.140474	0.595264	0.996618	0.40555	0.143639	0.00475164	0.0334762	0.580863	0.146861	7.64695e-05	0.00117842	0.480173	0.143052	0.000788955	0.00619419	0.655486	0.146287	7.43503e-06	0.000115176	0.175313	0.149328	0.240389	0.99964
AT1G05310		Pectin lyase-like superfamily protein	4.25	5.02	5.74	5.74	6.06	4.49	3.4	4.33	3.97	3.89	4.47	5.24	-0.149314	0.206154	0.468894	0.996618	0.350484	0.21333	0.100399	0.289674	0.215602	0.214827	0.315567	0.571781	0.499798	0.211186	0.0179511	0.0740737	0.364916	0.212698	0.0862257	0.230488	-0.134882	0.21966	0.539183	0.99964
AT1G05320			15.59	16.57	16.86	15.56	15.56	15.29	13.61	13.77	13.12	13.39	14.45	15.71	0.0688238	0.089799	0.443426	0.996618	0.294033	0.0909697	0.00122837	0.011571	0.238912	0.0918087	0.00926051	0.0543439	0.225209	0.0910665	0.0133976	0.0592027	0.170088	0.0919046	0.0642118	0.1869	-0.0551211	0.0930488	0.55359	0.99964
AT1G05330			0	0	0	0	0	0	0	0	0.62	0	1.18	0	0.0426203	4.40736	0.992284	NA	-0.974437	4.40736	0.82502	NA	-1.20422	4.40736	0.784676	NA	-1.01706	4.40746	0.817503	NA	-1.24685	4.40746	0.777258	NA	-0.229788	4.40746	0.95842	0.99964
AT1G05340			6.77	4.06	6.55	3.12	4.09	5.06	13.27	8.18	9.04	8.42	10.78	14.87	0.46552	0.314575	0.138917	0.956535	-0.868544	0.292187	0.00295326	0.0232024	-0.876083	0.294907	0.00297113	0.0228422	-1.33406	0.302081	1.00427e-05	0.000156155	-1.3416	0.304712	1.06837e-05	0.000157442	-0.00753849	0.281541	0.978639	0.99964
AT1G05350		NAD(P)-binding Rossmann-fold superfamily protein	25.75	23.58	27.51	22.59	29.25	27.81	27.3	31.12	29.82	33.34	27.88	34.16	-0.0612886	0.104995	0.559401	0.996618	-0.196129	0.104744	0.0611437	0.209985	-0.247274	0.105359	0.0189269	0.0913384	-0.134841	0.104378	0.196411	0.40387	-0.185985	0.104995	0.0764988	0.211819	-0.0511444	0.104745	0.625354	0.99964
AT1G05360	KMS2		8.34	7.38	9.25	7.72	9.23	9.07	9	6.8	7.33	8.05	7.83	8.65	-0.0722785	0.134011	0.589648	0.996618	0.118015	0.136129	0.385976	0.636051	0.089703	0.138116	0.516032	0.740142	0.190294	0.135193	0.159258	0.353457	0.161981	0.137194	0.237731	0.454447	-0.0283125	0.139263	0.838899	0.99964
AT1G05370		Sec14p-like phosphatidylinositol transfer family protein	1.7	1.06	1.58	1.16	1.51	1.77	0.88	0.77	1.16	1.12	1.52	0.93	-0.0392549	0.327776	0.904672	0.997638	0.636344	0.348093	0.067537	0.224554	0.363659	0.346639	0.294133	0.548396	0.675599	0.346343	0.0510972	0.160371	0.402914	0.344881	0.242699	0.460406	-0.272685	0.364246	0.45408	0.99964
AT1G05380		Acyl-CoA N-acyltransferase with RING/FYVE/PHD-type zinc finger protein	10.94	10.67	11.28	10.28	12.06	11.5	12.42	10.63	10.41	10.58	12.35	11.61	-0.0448196	0.0843859	0.595332	0.996618	-0.000646712	0.0847421	0.993911	0.998285	-0.00443699	0.0856189	0.95867	0.983178	0.0441728	0.0844401	0.600886	0.783356	0.0403826	0.08532	0.635994	0.803647	-0.00379028	0.0856723	0.964712	0.99964
AT1G05385	LPA19|Psb27-H1	photosystem II 11 kDa protein-related	46.22	46.21	50.25	54.85	47.63	46.74	38.9	38.17	39.38	34.15	38.62	43.27	-0.123768	0.135767	0.36197	0.996618	0.240641	0.137888	0.0809511	0.252927	0.389705	0.140355	0.00549368	0.036549	0.364408	0.13713	0.00787497	0.039265	0.513472	0.139611	0.000235186	0.00225368	0.149064	0.141674	0.292727	0.99964
AT1G05390		pre-tRNA	0	0	0	0	0	0	0	0	0	0	0	0	NA	NA	NA	NA	NA	NA	NA	NA	NA	NA	NA	NA	NA	NA	NA	NA	NA	NA	NA	NA	NA	NA	NA	NA
AT1G05400			0.56	0.37	0.71	1	0.6	0.92	1.3	0.77	0.45	0.77	0	0.3	-0.682838	0.680898	0.315934	0.996618	-0.655653	0.683671	0.337549	0.592619	0.575202	0.763706	0.451347	0.690105	0.0271844	0.653092	0.966798	0.984661	1.25804	0.736458	0.0875935	0.233186	1.23086	0.739022	0.0958094	0.99964
AT1G05410		Protein of unknown function (DUF1423)	8.62	8.76	9.74	7.76	8.55	8.97	9.47	8.81	9.25	9.16	10.55	9.38	0.0890393	0.114824	0.43808	0.996618	-0.0132574	0.114416	0.907756	0.96089	-0.0284304	0.116406	0.807048	0.916828	-0.102297	0.114826	0.372989	0.596644	-0.11747	0.116808	0.314577	0.538328	-0.015173	0.116407	0.896293	0.99964
AT1G05420	ATOFP12|OFP12	ovate family protein 12	3.75	3.28	3.96	2.57	2.29	3.57	2.76	1.99	3.21	2.34	3.7	3.21	0.335121	0.375306	0.371895	0.996618	0.410079	0.379849	0.280327	0.534674	0.360287	0.38673	0.35153	0.607342	0.0749579	0.388542	0.847021	0.930067	0.0251656	0.395272	0.949236	0.978906	-0.0497923	0.399588	0.900833	0.99964
AT1G05430			35.13	34.74	34.25	31.46	31.94	35.76	34.54	31.49	30.85	33.71	35.11	34.03	0.0479339	0.0926049	0.604725	0.996618	0.0917346	0.0931696	0.324822	0.579463	0.0954703	0.0946246	0.313004	0.568593	0.0438007	0.0931986	0.638375	0.80815	0.0475364	0.0946531	0.615515	0.7897	0.00373566	0.0952056	0.968701	0.99964
AT1G05440		C-8 sterol isomerases	2.61	2.58	1.94	1.2	2.98	2.3	2.01	2.39	2.53	1.91	2.54	2	0.151892	0.286824	0.596412	0.996618	0.0488049	0.286069	0.864534	0.941108	0.228266	0.293645	0.436949	0.679032	-0.103088	0.287829	0.720227	0.85952	0.0763739	0.295359	0.795959	0.901208	0.179461	0.294627	0.542448	0.99964
AT1G05450		Bifunctional inhibitor/lipid-transfer protein/seed storage 2S albumin superfamily protein	0.38	0.77	0.71	0	0.1	0.82	0	0.09	0	0	0	0	0.530846	1.74559	0.761047	0.996618	2.7044	2.00531	0.17746	NA	3.4364	2.00531	0.086593	NA	2.17355	2.03469	0.285409	NA	2.90555	2.03469	0.153289	NA	0.732005	2.26144	0.746173	0.99964
AT1G05460	SDE3	P-loop containing nucleoside triphosphate hydrolases superfamily protein	6.91	6.72	6.65	5.77	7.17	6.46	7.33	6.46	6.57	6.62	7.83	6.84	0.0605195	0.100958	0.548871	0.996618	0.016463	0.101038	0.870566	0.944041	-0.00266754	0.102429	0.979223	0.991006	-0.0440565	0.101147	0.663149	0.825457	-0.0631871	0.102536	0.537736	0.735492	-0.0191305	0.102615	0.852107	0.99964
AT1G05470	CVP2	DNAse I-like superfamily protein	6.05	4.72	4.77	4.07	5.78	5.77	4.18	3.52	3.79	3.87	4.79	4.3	-0.00469437	0.14806	0.974707	0.999539	0.456955	0.152195	0.00267826	0.0214662	0.331768	0.153211	0.0303546	0.127875	0.46165	0.151881	0.00236926	0.0150591	0.336462	0.152899	0.0277677	0.10119	-0.125188	0.156906	0.424958	0.99964
AT1G05490	chr31	chromatin remodeling 31	0.56	0.79	0.8	0.13	0.9	0.93	0.45	0.29	0.43	0.33	0.42	0.46	0.17003	0.447747	0.704134	0.996618	0.90993	0.45833	0.0471093	0.177137	0.889502	0.462172	0.0542779	0.192304	0.7399	0.459525	0.107367	0.271027	0.719471	0.463357	0.120486	0.291679	-0.0204282	0.473591	0.965594	0.99964
AT1G05500	ATSYTE|NTMC2T2.1|NTMC2TYPE2.1|SYT5|SYTE	Calcium-dependent lipid-binding (CaLB domain) family protein	32.31	33.9	36.72	30.1	37.23	37.53	34.54	34.52	31.25	34.96	36.39	31.52	-0.0323533	0.082836	0.696115	0.996618	0.0489554	0.083185	0.556189	0.768423	0.0655668	0.0838842	0.434429	0.676641	0.0813086	0.0830033	0.327292	0.552065	0.0979201	0.0837039	0.242066	0.459628	0.0166114	0.0840493	0.843327	0.99964
AT1G05510		Protein of unknown function (DUF1264)	0	0	0	0	0	0	0	0	0	0	0	0	NA	NA	NA	NA	NA	NA	NA	NA	NA	NA	NA	NA	NA	NA	NA	NA	NA	NA	NA	NA	NA	NA	NA	NA
AT1G05520		Sec23/Sec24 protein transport family protein	20.81	19.13	22.34	17.63	21.29	20.23	21.98	20.79	19.37	19.94	20.79	22.05	0.0677482	0.080028	0.397243	0.996618	0.0186123	0.0800593	0.816164	0.916905	0.0526919	0.0810522	0.515629	0.739923	-0.0491358	0.0801448	0.539818	0.73871	-0.0150563	0.0811366	0.852784	0.932015	0.0340795	0.0811675	0.674583	0.99964
AT1G05530	UGT2|UGT75B2	UDP-glucosyl transferase 75B2	0.15	0.05	0.06	0.14	0.24	0.11	0.15	0.14	0.06	0	0.15	0	-0.935839	1.1782	0.427021	0.996618	-0.461295	1.21722	0.704706	NA	1.0337	1.47604	0.483728	0.715402	0.474544	1.13029	0.674599	0.832634	1.96954	1.40521	0.161036	0.353042	1.49499	1.43809	0.298539	0.99964
AT1G05540		Protein of unknown function (DUF295)	2.64	2.3	1.83	2.74	3.01	2.11	1.59	1.15	1.48	1.19	1.38	1.42	-0.238086	0.289754	0.411256	0.996618	0.693894	0.312884	0.0265728	0.119357	0.845625	0.326163	0.0095241	0.0555461	0.93198	0.307973	0.00247673	0.0155939	1.08371	0.321456	0.000748245	0.00586791	0.151731	0.342451	0.657712	0.99964
AT1G05550		Protein of unknown function (DUF295)	0.17	0.21	0.12	0	0.05	0.24	0.17	0.3	0	0.18	0.08	0	0.869768	1.31945	0.509775	0.996618	0.0585752	1.25402	0.962744	NA	0.966613	1.36614	0.479226	0.712178	-0.811193	1.32407	0.540108	0.738834	0.0968448	1.43071	0.946033	0.977474	0.908037	1.3706	0.507645	0.99964
AT1G05560	UGT1|UGT75B1	UDP-glucosyltransferase 75B1	15.11	13.86	18.49	19.9	14.94	16.45	12.86	16.93	16.28	14.45	17.43	16.69	-0.143444	0.171918	0.404069	0.996618	0.0450422	0.172758	0.794306	0.904697	0.0351752	0.173635	0.839462	0.93267	0.188486	0.172143	0.273543	0.495083	0.178619	0.173023	0.301909	0.525032	-0.00986697	0.173858	0.954742	0.99964
AT1G05562		Potential natural antisense gene, locus overlaps with AT1G05560	3.15	4.56	4.56	2.52	4.61	2.44	0.42	1.94	1.33	1.17	1.15	1.31	0.341973	0.370762	0.356345	0.996618	1.69129	0.395716	1.91995e-05	0.000381393	1.8304	0.406851	6.82957e-06	0.000149954	1.34932	0.398452	0.000708157	0.0056628	1.48842	0.409513	0.000278391	0.00259336	0.139104	0.432235	0.747585	0.99964
AT1G05570	ATGSL06|ATGSL6|CALS1|GSL06|GSL6	callose synthase 1	18.8	22.47	23.32	14.99	21.57	22.85	33.39	26.74	30.75	31.73	29.12	32.9	0.129407	0.117294	0.269907	0.996618	-0.464245	0.116895	7.14292e-05	0.00113853	-0.476835	0.117041	4.61988e-05	0.000768732	-0.593652	0.11697	3.87022e-07	9.17826e-06	-0.606242	0.117117	2.26228e-07	5.16982e-06	-0.01259	0.116717	0.914101	0.99964
AT1G05575			10.26	11.71	13.93	7.55	9.21	7.53	11.01	10.37	9.9	10.6	12.35	14.26	0.429884	0.295908	0.14629	0.960623	0.00661972	0.285556	0.981505	0.993593	0.076072	0.293771	0.795673	0.910663	-0.423264	0.29637	0.153246	0.345252	-0.353812	0.304293	0.244937	0.462706	0.0694523	0.294236	0.813399	0.99964
AT1G05577		Domain of unknown function (DUF966)	0	0.13	0.1	0.04	0	0.19	0.05	0	0.05	0	0.13	0	-0.014987	1.75921	0.993203	0.999539	1.24245	1.92299	0.518214	NA	0.946888	1.91132	0.620311	NA	1.25743	1.91869	0.512237	NA	0.961875	1.907	0.613986	NA	-0.295558	2.05905	0.885863	0.99964
AT1G05580	ATCHX23|CHX23	cation/H+ exchanger 23	0	0	0	0	0	0	0	0	0	0	0	0	NA	NA	NA	NA	NA	NA	NA	NA	NA	NA	NA	NA	NA	NA	NA	NA	NA	NA	NA	NA	NA	NA	NA	NA
AT1G05590	ATHEX3|HEXO2	beta-hexosaminidase 2	10.73	11.09	11.49	9.83	11.61	11.21	8.49	8.74	8.58	9.65	8.95	9.15	0.0207795	0.0951207	0.827075	0.997032	0.380677	0.0982167	0.000106237	0.00157352	0.325341	0.0997664	0.00111009	0.0105082	0.359897	0.0980777	0.000243013	0.00233083	0.304562	0.0996296	0.00223609	0.0142214	-0.0553357	0.10259	0.589618	0.99964
AT1G05600	EMB3101	Tetratricopeptide repeat (TPR)-like superfamily protein	4.3	4.44	4.89	4.03	5.11	4.53	4.2	4.38	4.46	4.75	5.29	5.18	-0.0209755	0.153219	0.891111	0.997032	0.0673555	0.155085	0.664061	0.834704	-0.0856804	0.156149	0.583205	0.787778	0.088331	0.154285	0.56697	0.759343	-0.0647049	0.155354	0.677044	0.829839	-0.153036	0.157195	0.330284	0.99964
AT1G05610	APS2	ADP-glucose pyrophosphorylase small subunit 2	0.33	0.56	0.75	0.63	0.52	0.39	0.09	0.17	0.16	0.34	0.2	0.64	0.0416467	0.574071	0.942167	0.999539	1.95436	0.708625	0.00581623	0.0391003	0.515083	0.608823	0.397535	0.645898	1.91272	0.708599	0.00694866	0.0356674	0.473436	0.608792	0.436767	0.654014	-1.43928	0.737034	0.0508433	0.99964
AT1G05615		Domain of unknown function (DUF313)	0	0	0	0	0	0	0	0	0	0	0	0	NA	NA	NA	NA	NA	NA	NA	NA	NA	NA	NA	NA	NA	NA	NA	NA	NA	NA	NA	NA	NA	NA	NA	NA
AT1G05620	NSH2|URH2	uridine-ribohydrolase 2	11.77	11.65	14.37	9.85	13.22	14.23	12.79	14.29	11.55	12.68	12.4	14.4	0.00071321	0.142717	0.996013	0.999539	-0.0440109	0.142814	0.757954	0.885873	-0.00689391	0.145018	0.962084	0.984287	-0.0447241	0.142495	0.753624	0.87908	-0.00760712	0.144704	0.958074	0.981952	0.037117	0.144799	0.797693	0.99964
AT1G05630	5PTASE13|AT5PTASE13	Endonuclease/exonuclease/phosphatase family protein	15.14	14.01	14.75	14.21	17.56	15.03	15.7	17.56	15.71	17.85	14.88	17.48	-0.096087	0.0970637	0.322205	0.996618	-0.138027	0.0971059	0.155199	0.37719	-0.132456	0.0977239	0.175286	0.404944	-0.04194	0.0967584	0.664687	0.826102	-0.0363692	0.0973787	0.708789	0.849028	0.0055708	0.0974207	0.9544	0.99964
AT1G05640		Ankyrin repeat family protein	2.42	2.39	2.78	1.69	2.36	2.36	2.72	2.3	2.07	2.46	2.04	2.47	0.239018	0.206498	0.247076	0.996618	0.105657	0.205141	0.606521	0.799603	0.180346	0.210822	0.392306	0.641547	-0.13336	0.208417	0.522255	0.725182	-0.0586713	0.214011	0.783969	0.893753	0.0746892	0.212702	0.72548	0.99964
AT1G05650		Pectin lyase-like superfamily protein	0	0	0	0	0	0	0	0	0	0	0	0	NA	NA	NA	NA	NA	NA	NA	NA	NA	NA	NA	NA	NA	NA	NA	NA	NA	NA	NA	NA	NA	NA	NA	NA
AT1G05660		Pectin lyase-like superfamily protein	0	0	0	0	0	0	0	0	0	0	0	0	NA	NA	NA	NA	NA	NA	NA	NA	NA	NA	NA	NA	NA	NA	NA	NA	NA	NA	NA	NA	NA	NA	NA	NA
AT1G05670		Pentatricopeptide repeat (PPR-like) superfamily protein	2.65	2.54	2.69	2.61	3.39	2.69	2.23	2.7	2.84	2.87	3.18	2.9	-0.14682	0.152813	0.336662	0.996618	0.0389265	0.155291	0.80207	0.908567	-0.116157	0.156136	0.45691	0.694461	0.185747	0.153392	0.225923	0.440187	0.0306633	0.154248	0.842425	0.926206	-0.155083	0.156703	0.322338	0.99964
AT1G05675		UDP-Glycosyltransferase superfamily protein	1.5	1.81	1.47	0.95	1.58	1.04	2.3	3.15	1.98	2.97	2.16	3.37	0.415963	0.3134	0.184423	0.979306	-0.639877	0.292342	0.0286118	0.125673	-0.764561	0.293998	0.00930693	0.0545545	-1.05584	0.302137	0.000474815	0.00407853	-1.18052	0.303739	0.000101641	0.00110299	-0.124684	0.28196	0.65834	0.99964
AT1G05680	UGT74E2	Uridine diphosphate glycosyltransferase 74E2	0.13	0.08	0.19	0.04	0.17	0.14	0	0.47	0.36	0.05	0.38	0.28	0.241097	1.11201	0.828355	0.997032	-1.05838	1.04153	0.309544	0.565067	-0.70682	1.06771	0.507975	0.734891	-1.29947	1.05764	0.219201	0.431757	-0.947917	1.08344	0.381619	0.607232	0.351557	1.01096	0.728031	0.99964
AT1G05690	BT3	BTB and TAZ domain protein 3	2.27	2.91	3.87	2.8	2.46	3.47	2.78	2.68	2.65	1.88	3.76	2.54	0.0319851	0.260785	0.902385	0.99763	0.158531	0.263149	0.546882	0.762242	0.224662	0.267583	0.401134	0.648541	0.126546	0.263022	0.630429	0.803193	0.192677	0.267458	0.471278	0.683433	0.0661311	0.269764	0.806345	0.99964
AT1G05700		Leucine-rich repeat transmembrane protein kinase protein	0	0	0	0	0	0	0	0	0	0	0	0.03	0.042611	4.40736	0.992286	NA	-0.0126593	4.40736	0.997708	NA	-1.20423	4.40736	0.784674	NA	-0.0552702	4.40746	0.989995	NA	-1.24685	4.40746	0.777258	NA	-1.19158	4.40746	0.786888	0.99964
AT1G05710		basic helix-loop-helix (bHLH) DNA-binding superfamily protein	6.84	8.62	6.95	1.16	10.38	8.27	6.44	7.14	6.97	6.32	6.78	7.54	0.206547	0.606758	0.733548	0.996618	0.0751324	0.606417	0.901398	0.958323	0.240221	0.608564	0.69304	0.852664	-0.131414	0.607184	0.828651	0.919274	0.033674	0.609329	0.955928	0.98111	0.165088	0.608989	0.786325	0.99964
AT1G05720		selenoprotein family protein	46.53	53.43	54.94	38.1	50.09	54.71	71.21	56.91	56.92	75.44	60.1	69.11	0.0855775	0.12237	0.484344	0.996618	-0.300282	0.120984	0.0130644	0.0714665	-0.322754	0.121832	0.00806907	0.048958	-0.38586	0.121186	0.00145235	0.0101288	-0.408332	0.122033	0.000819637	0.00631312	-0.0224721	0.120642	0.852233	0.99964
AT1G05730		Eukaryotic protein of unknown function (DUF842)	1.23	1.69	1.56	0.99	1.89	1.7	2.17	1.66	2.15	3.18	2.08	2.47	-0.0359951	0.343777	0.91661	0.99768	-0.417222	0.335262	0.213328	0.456124	-0.7258	0.333455	0.0295101	0.125211	-0.381226	0.332862	0.252085	0.470288	-0.689805	0.331043	0.0371842	0.125803	-0.308579	0.32219	0.338187	0.99964
AT1G05740		Eukaryotic protein of unknown function (DUF842)	0	0	0	0	0	0	0	0	0	0	0	0	NA	NA	NA	NA	NA	NA	NA	NA	NA	NA	NA	NA	NA	NA	NA	NA	NA	NA	NA	NA	NA	NA	NA	NA
AT1G05750	CLB19|PDE247	Tetratricopeptide repeat (TPR)-like superfamily protein	2.56	2.18	2.41	2.31	3.17	1.98	2.85	2.96	2.47	3.21	3.12	2.93	-0.0730207	0.178053	0.681728	0.996618	-0.193879	0.177467	0.274621	0.528783	-0.317742	0.178468	0.0750133	0.238174	-0.120859	0.176321	0.493062	0.703059	-0.244721	0.177329	0.167574	0.362029	-0.123863	0.17674	0.483417	0.99964
AT1G05760	RTM1	Mannose-binding lectin superfamily protein	7.28	9.03	9.14	13	13.44	12.82	8.11	8.48	6.98	9.21	7.14	9.23	-0.689811	0.229207	0.00261628	0.29205	0.0168246	0.242435	0.944672	0.97761	0.0933039	0.249719	0.708676	0.860898	0.706635	0.229872	0.00211187	0.0137867	0.783115	0.237542	0.000978156	0.00730077	0.0764793	0.250331	0.759975	0.99964
AT1G05770		Mannose-binding lectin superfamily protein	1.89	2.51	3.25	2.74	4.21	2.58	2.71	2.46	3	2.09	2.11	2.83	-0.375998	0.36761	0.306395	0.996618	-0.154674	0.375257	0.680206	0.843265	0.198096	0.39617	0.617055	0.808772	0.221323	0.363015	0.542073	0.740547	0.574094	0.384594	0.135508	0.315795	0.352771	0.39191	0.368049	0.99964
AT1G05780		Vacuolar ATPase assembly integral membrane protein VMA21-like domain	5.86	10.05	11.59	8.9	10.52	10.97	9.5	7.58	7.9	11.12	7.9	11.63	-0.205989	0.240647	0.392009	0.996618	0.0622439	0.24563	0.799955	0.907607	-0.0912987	0.246959	0.711612	0.862464	0.268233	0.241928	0.267546	0.488457	0.11469	0.243277	0.637328	0.804108	-0.153543	0.248207	0.536176	0.99964
AT1G05785		Got1/Sft2-like vescicle transport protein family	7.2	11.74	10.63	8.97	10.44	13.38	13.27	9.93	8.84	9.92	8.59	9.53	-0.18592	0.224415	0.407407	0.996618	-0.170221	0.225353	0.450037	0.689814	0.157301	0.234141	0.501697	0.730295	0.0156986	0.222226	0.943682	0.975422	0.343221	0.231132	0.137556	0.318561	0.327522	0.232044	0.158106	0.99964
AT1G05790		lipase class 3 family protein	8.92	8.93	10.19	7.89	9.32	9.67	10.8	8.43	9.16	9.23	9.51	11.04	0.0618872	0.112594	0.582559	0.996618	0.0137245	0.112649	0.90303	0.959174	-0.0272504	0.113827	0.810794	0.919127	-0.0481627	0.112761	0.669289	0.828893	-0.0891376	0.113938	0.434016	0.651779	-0.0409749	0.113992	0.719256	0.99964
AT1G05800	DGL	alpha/beta-Hydrolases superfamily protein	0	0	0.05	0.09	0.05	0	0	0.04	0.06	0.15	0.07	0.12	-1.44135	1.87564	0.442215	0.996618	-0.912971	1.96524	0.642247	NA	-2.67985	1.78438	0.133139	NA	0.528379	1.7796	0.766536	NA	-1.2385	1.5776	0.432423	NA	-1.76688	1.68314	0.293834	0.99964
AT1G05805		basic helix-loop-helix (bHLH) DNA-binding superfamily protein	30.58	29.27	31.53	35	30.34	33.23	34.75	33.15	33.82	36.06	38.46	36.79	-0.134363	0.103966	0.196229	0.981694	-0.153261	0.104098	0.140947	0.355811	-0.213874	0.104698	0.0410753	0.159372	-0.018898	0.103486	0.855101	0.933127	-0.0795113	0.10409	0.444944	0.661309	-0.0606133	0.104222	0.560849	0.99964
AT1G05810	ARA|ARA-1|ATRAB11D|ATRABA5E|RABA5E	RAB GTPase homolog A5E	7.65	6.73	7.37	6.9	6.35	6.62	6.45	6.85	6.47	6.05	5.95	6.27	0.0921523	0.199191	0.643627	0.996618	0.107247	0.20037	0.59248	0.790714	0.33117	0.209253	0.113506	0.309912	0.0150949	0.201161	0.940184	0.974452	0.239017	0.210011	0.255071	0.474176	0.223922	0.21113	0.288876	0.99964
AT1G05820	ATSPPL5|SPPL5	SIGNAL PEPTIDE PEPTIDASE-LIKE 5	0.9	0.67	0.7	1.21	0.83	1.49	0.9	0.67	0.51	0.63	0.8	0.57	-0.633786	0.362449	0.0803567	0.888692	0.0991496	0.382629	0.795537	0.905419	0.247045	0.396307	0.533043	0.752887	0.732935	0.366111	0.0452905	0.147039	0.88083	0.380384	0.0205782	0.081119	0.147895	0.399659	0.711343	0.99964
AT1G05830	ATX2|SDG30	trithorax-like protein 2	9.6	9.59	9.97	9.34	11.02	9.69	10.88	9.57	9.68	10.34	10.12	10.88	-0.0486091	0.0831084	0.558623	0.996618	-0.0229566	0.0834671	0.783287	0.8989	-0.041936	0.0844675	0.619559	0.809607	0.0256525	0.0830729	0.757478	0.881541	0.00667305	0.084078	0.93674	0.973452	-0.0189794	0.0844326	0.822144	0.99964
AT1G05835		PHD finger protein	49.93	61.44	62.41	24.44	60.8	67.41	36.14	35.45	38.47	35.39	47.59	34.53	0.132094	0.234926	0.573925	0.996618	0.498978	0.237746	0.0358362	0.147584	0.692494	0.241461	0.00413162	0.0291776	0.366883	0.238237	0.123562	0.298146	0.5604	0.241944	0.0205454	0.0810207	0.193517	0.244683	0.42901	0.99964
AT1G05840		Eukaryotic aspartyl protease family protein	14.05	16.95	16.13	14.71	15.46	19.49	17.13	16.37	16.12	17.47	17.71	18.35	-0.0834906	0.107896	0.439044	0.996618	-0.0660997	0.108282	0.541569	0.758032	-0.11552	0.109289	0.290505	0.544297	0.0173909	0.107623	0.871628	0.94139	-0.0320299	0.108637	0.76812	0.885617	-0.0494208	0.10902	0.650319	0.99964
AT1G05850	ATCTL1|CTL1|ELP|ELP1|ERH2|HOT2|POM1	Chitinase family protein	483.5	469.69	527.32	477.57	449.39	460.99	404.04	409.35	410.89	426.65	425.6	371.77	0.0696951	0.0923765	0.450568	0.996618	0.275936	0.0924492	0.00283827	0.0224505	0.34235	0.0925478	0.000216311	0.00277959	0.206241	0.0924559	0.0257012	0.0965671	0.272654	0.0925545	0.00322036	0.0190083	0.0664134	0.0926271	0.473376	0.99964
AT1G05860			7.94	7.61	10.31	7.67	7.87	9.09	6.96	7.47	8.29	9.5	7.81	6.98	0.0441256	0.175642	0.801641	0.997032	0.173291	0.177624	0.32926	0.584139	0.148242	0.18009	0.410418	0.656496	0.129165	0.177639	0.467152	0.680219	0.104117	0.180105	0.563204	0.753958	-0.0250484	0.182038	0.890556	0.99964
AT1G05870		Protein of unknown function (DUF1685)	37.26	41.7	43.66	32.07	41.77	51.68	38.52	36.95	37.65	42.87	41.37	40.44	-0.059545	0.110649	0.590477	0.996618	0.0857188	0.1116	0.442434	0.683381	0.01156	0.112421	0.9181	0.966403	0.145264	0.11114	0.191202	0.39727	0.071105	0.111965	0.525385	0.724721	-0.0741588	0.112905	0.511292	0.99964
AT1G05880	ARI12|ATARI12	RING/U-box superfamily protein	0.8	0.56	0.97	0.14	1.53	0.9	2.15	2.12	3	2.15	2.55	2.09	-0.113916	0.473584	0.809911	0.997032	-1.64037	0.452614	0.000289854	0.00361639	-1.48151	0.456372	0.00116922	0.0109808	-1.52645	0.448747	0.000669983	0.00541324	-1.3676	0.452537	0.00251059	0.0155753	0.158853	0.430543	0.712158	0.99964
AT1G05890	ARI5|ATARI5	RING/U-box superfamily protein	22.44	24.27	24.85	22.89	26.7	28.24	29.17	25.88	28.44	28.61	30.35	30.79	-0.127961	0.0728536	0.0790181	0.888692	-0.20499	0.0727921	0.004861	0.0341163	-0.260137	0.0733919	0.000393364	0.00455999	-0.077029	0.0721969	0.286003	0.508666	-0.132176	0.0728016	0.0694366	0.19783	-0.0551473	0.07274	0.448366	0.99964
AT1G05894			0.41	0.25	0.54	0.45	0.17	0.81	0.28	0.2	0.16	0.19	0.13	0.4	-0.267517	0.664904	0.687434	0.996618	0.907358	0.726814	0.211883	0.454352	0.785599	0.734781	0.284997	0.53821	1.17488	0.716173	0.100903	0.260055	1.05312	0.724257	0.145928	0.3306	-0.121759	0.781479	0.876186	0.99964
AT1G05900	ATNTH2|NTH2	endonuclease III 2	11.77	12.19	13.19	13.61	11.08	13.95	12.22	11.68	10.88	12.16	13.35	12.72	-0.0823923	0.134903	0.541365	0.996618	0.0917231	0.136563	0.501804	0.730036	0.0210601	0.137857	0.878582	0.948159	0.174115	0.135703	0.19947	0.407773	0.103452	0.137005	0.45019	0.665982	-0.070663	0.13864	0.61027	0.99964
AT1G05910		cell division cycle protein 48-related / CDC48-related	11.37	11.8	11.5	9.65	12.73	11.62	13.81	12.59	11.68	14.08	13.06	13.51	0.0288015	0.0850692	0.734937	0.996618	-0.112089	0.0847884	0.186172	0.419975	-0.168457	0.0854004	0.0485464	0.178878	-0.140891	0.0847398	0.0963872	0.252676	-0.197258	0.0853522	0.0208268	0.0819432	-0.0563677	0.0850724	0.507596	0.99964
AT1G05920		Domain of unknown function (DUF313)	0	0	0	0	0	0	0	0	0	0	0	0	NA	NA	NA	NA	NA	NA	NA	NA	NA	NA	NA	NA	NA	NA	NA	NA	NA	NA	NA	NA	NA	NA	NA	NA
AT1G05925			0	0	0	0	0	0	0	0	0	0	0	0	NA	NA	NA	NA	NA	NA	NA	NA	NA	NA	NA	NA	NA	NA	NA	NA	NA	NA	NA	NA	NA	NA	NA	NA
AT1G05930		Domain of unknown function (DUF313)	0	0	0	0	0	0	0	0	0	0	0	0	NA	NA	NA	NA	NA	NA	NA	NA	NA	NA	NA	NA	NA	NA	NA	NA	NA	NA	NA	NA	NA	NA	NA	NA
AT1G05940	CAT9	cationic amino acid transporter 9	22.88	23.36	25.59	23.22	22.71	23.32	29.05	25.32	24.07	25.48	27.95	26.21	0.0361902	0.0948658	0.702841	0.996618	-0.115945	0.0945571	0.220127	0.465139	-0.0820444	0.095484	0.390204	0.639551	-0.152135	0.0945353	0.107552	0.271409	-0.118235	0.0954624	0.215514	0.427419	0.0339006	0.0951557	0.721642	0.99964
AT1G05950			4.91	4.64	3.96	1.88	4.47	3.84	3.5	3.37	4.2	3.59	3.49	4.47	0.422894	0.226041	0.061363	0.862071	0.305047	0.225498	0.176128	0.405837	0.294179	0.22762	0.196214	0.434098	-0.117847	0.228608	0.606206	0.787795	-0.128715	0.230702	0.576894	0.763995	-0.010868	0.230169	0.96234	0.99964
AT1G05960		ARM repeat superfamily protein	15.83	16.92	16.47	15.85	17.25	16.52	18.22	16.93	17.26	16.66	19.26	20.23	-0.0184851	0.0792064	0.815467	0.997032	-0.0672759	0.0792345	0.395841	0.645827	-0.123767	0.0797559	0.120705	0.321658	-0.0487908	0.0790593	0.537142	0.736624	-0.105282	0.0795819	0.185857	0.387277	-0.0564911	0.0796099	0.477953	0.99964
AT1G05970		RNA-binding (RRM/RBD/RNP motifs) family protein	8.06	7.87	10.55	7.2	9.37	9.55	9.34	8.87	8.93	10.17	9.01	9.03	-0.0142075	0.182811	0.938053	0.999539	-0.0759253	0.18272	0.677755	0.841979	-0.0261912	0.187218	0.888741	0.953425	-0.0617178	0.181857	0.734327	0.867655	-0.0119837	0.186376	0.948732	0.978765	0.0497341	0.186286	0.789487	0.99964
AT1G05980		pre-tRNA	0	0	0	0	0	0	0	0	0	0	0	0	NA	NA	NA	NA	NA	NA	NA	NA	NA	NA	NA	NA	NA	NA	NA	NA	NA	NA	NA	NA	NA	NA	NA	NA
AT1G05990	RHS1	EF hand calcium-binding protein family	0	0	0	0	0	0	0	0.18	0	0	0	0	0.042611	4.40736	0.992286	NA	-0.974447	4.40736	0.825018	NA	-0.242447	4.40736	0.956131	NA	-1.01706	4.40746	0.817503	NA	-0.285058	4.40746	0.948432	NA	0.732	4.40746	0.868093	0.99964
AT1G06000		UDP-Glycosyltransferase superfamily protein	27.75	32.2	31.34	21.48	33.44	30.55	45.35	46.79	40.84	44.46	37.26	45.4	0.0935955	0.119332	0.432848	0.996618	-0.538229	0.117965	5.05167e-06	0.00012229	-0.410695	0.11876	0.000543806	0.00593996	-0.631824	0.118111	8.82334e-08	2.47471e-06	-0.504291	0.118905	2.22407e-05	0.000297793	0.127533	0.117532	0.277882	0.99964
AT1G06002		Potential natural antisense gene, locus overlaps with AT1G06000	5.51	3.31	4.77	2.51	2.74	2.36	4.24	3.94	1	5.6	8.51	2.91	0.796958	0.448355	0.0754837	0.884194	0.538386	0.445075	0.226413	0.472654	-0.242502	0.437997	0.57981	0.785421	-0.258572	0.455332	0.570119	0.761543	-1.03946	0.448416	0.0204454	0.0807337	-0.780888	0.445136	0.0793845	0.99964
AT1G06010			35.37	32.19	29.96	26.74	32	34.12	33.08	31.67	35.8	35.84	33.43	32.26	0.0270988	0.149557	0.856216	0.997032	-0.115464	0.148819	0.437826	0.680152	0.0489725	0.152586	0.748248	0.882996	-0.142563	0.14868	0.33763	0.562953	0.0218737	0.15245	0.885911	0.947779	0.164437	0.151726	0.278465	0.99964
AT1G06020		pfkB-like carbohydrate kinase family protein	0.22	0.21	0	0.2	0.35	0.55	0.15	0.73	0.43	0.24	0.22	0.38	-1.29284	0.973988	0.184387	0.979306	-1.58103	0.963384	0.100773	0.290119	-0.830014	1.02123	0.416358	0.661545	-0.288188	0.846588	0.733547	0.867177	0.462826	0.911878	0.611768	0.78693	0.751014	0.900543	0.404306	0.99964
AT1G06030		pfkB-like carbohydrate kinase family protein	0	0.07	0.25	0	0	0.08	0.08	0	0	0	0.11	0	1.96182	2.4534	0.423923	NA	1.90655	2.4534	0.437097	NA	1.67676	2.4534	0.494327	NA	-0.0552706	2.62572	0.983206	NA	-0.28506	2.62572	0.913548	NA	-0.229789	2.62572	0.930263	0.99964
AT1G06040	BBX24|STO	B-box zinc finger family protein	184.73	196.13	205.62	218.63	194.29	208.35	187.62	184	178.17	178.21	190.12	183.08	-0.114442	0.0905298	0.20618	0.984568	0.0866108	0.0907361	0.339813	0.594914	0.160411	0.0910283	0.0780341	0.243831	0.201053	0.0906169	0.026506	0.098758	0.274853	0.0909095	0.00249974	0.0155219	0.0737999	0.0911149	0.41796	0.99964
AT1G06050		Protein of unknown function (DUF1336)	6.03	5.85	6.96	7.33	7.05	7.44	9.55	8.8	8.23	10.05	11.58	11.09	-0.237227	0.151654	0.117755	0.939801	-0.503362	0.149399	0.00075375	0.00788461	-0.72331	0.149502	1.31063e-06	3.67596e-05	-0.266136	0.145767	0.0678853	0.197871	-0.486083	0.145872	0.00086141	0.00657864	-0.219948	0.143526	0.125411	0.99964
AT1G06060		LisH and RanBPM domains containing protein	17.57	20.87	20.63	17.69	18.94	24.91	19.93	19.98	20.45	20.39	19.92	22.45	-0.0748927	0.123169	0.543157	0.996618	-0.0427757	0.123742	0.729579	0.870326	-0.0136954	0.125591	0.913165	0.964098	0.032117	0.122984	0.793979	0.901891	0.0611974	0.124845	0.624002	0.795528	0.0290804	0.12541	0.816629	0.99964
AT1G06070		Basic-leucine zipper (bZIP) transcription factor family protein	12.53	11.94	13.84	10.16	13.04	12.69	13	12.5	12.57	14.3	13.72	14.37	0.0862404	0.0970805	0.374358	0.996618	0.0184561	0.0970046	0.849105	0.934418	-0.0829496	0.0978988	0.396828	0.645203	-0.0677843	0.097294	0.485993	0.696817	-0.16919	0.0981856	0.0848585	0.227979	-0.101406	0.0981105	0.301329	0.99964
AT1G06080	ADS1|AtADS1	delta 9 desaturase 1	5.47	4.58	4.4	6.22	12.05	14.09	1.02	1.53	1.02	1.83	0.86	0.75	-1.15322	0.293641	8.5898e-05	0.0350067	2.0002	0.342181	5.05181e-09	3.32337e-07	2.10394	0.355046	3.10737e-09	1.91117e-07	3.15343	0.335043	4.8676e-21	2.34629e-18	3.25717	0.348172	8.35699e-21	3.09313e-18	0.103738	0.389983	0.790234	0.99964
AT1G06090		Fatty acid desaturase family protein	3.17	1.9	2.03	1.85	3.54	3.39	1.4	2.86	1.73	1.34	1.63	1.76	-0.301741	0.351296	0.390376	0.996618	0.220494	0.361893	0.54234	0.75864	0.671972	0.380428	0.0773358	0.242282	0.522235	0.356152	0.14256	0.329011	0.973713	0.374971	0.00941052	0.0444816	0.451478	0.384917	0.240826	0.99964
AT1G06100		Fatty acid desaturase family protein	2.87	3.12	2.09	0.5	3.94	2.84	0.66	2.95	1.58	1.5	1.78	1.68	0.183404	0.568187	0.746856	0.996618	0.600913	0.577267	0.297893	0.553745	0.799531	0.588248	0.174091	0.403217	0.417509	0.579406	0.471167	0.683707	0.616127	0.590347	0.296638	0.518898	0.198618	0.599091	0.740242	0.99964
AT1G06110	SKIP16	SKP1/ASK-interacting protein 16	22	24.95	26.96	21.61	25.1	28.9	27.36	23.61	24.89	26.36	27.93	25.99	-0.0424967	0.0976265	0.663346	0.996618	-0.0324716	0.0979081	0.740151	0.876194	-0.0511463	0.0988652	0.604923	0.801616	0.0100251	0.0975551	0.918151	0.964892	-0.00864964	0.0985156	0.930036	0.970442	-0.0186747	0.0987947	0.850073	0.99964
AT1G06120		Fatty acid desaturase family protein	0	0	0	0	0	0	0	0	0	0	0	0	NA	NA	NA	NA	NA	NA	NA	NA	NA	NA	NA	NA	NA	NA	NA	NA	NA	NA	NA	NA	NA	NA	NA	NA
AT1G06130	GLX2-4	glyoxalase 2-4	27.3	30.8	29.62	23.18	25.82	30.13	31.91	31.41	30.14	33.44	32.48	31.49	0.136956	0.0913987	0.134018	0.952795	-0.0936364	0.0905833	0.301274	0.556567	-0.0831943	0.0917439	0.364507	0.617653	-0.230592	0.0910418	0.011315	0.0519206	-0.22015	0.0921965	0.0169479	0.06999	0.0104421	0.0913882	0.909031	0.99964
AT1G06135			0	0	0	0	0	0	0	0	0	0	0	0	NA	NA	NA	NA	NA	NA	NA	NA	NA	NA	NA	NA	NA	NA	NA	NA	NA	NA	NA	NA	NA	NA	NA	NA
AT1G06137			0	0	0	0	0	0	0	0	0	0	0	0	NA	NA	NA	NA	NA	NA	NA	NA	NA	NA	NA	NA	NA	NA	NA	NA	NA	NA	NA	NA	NA	NA	NA	NA
AT1G06140	MEF3	Pentatricopeptide repeat (PPR) superfamily protein	1.41	0.98	0.92	1.21	1.18	1.39	1.31	1.6	1.04	1.32	1.12	1.77	-0.193763	0.319948	0.544775	0.996618	-0.253468	0.319869	0.42812	0.672448	-0.277959	0.324781	0.392089	0.641379	-0.0597047	0.314033	0.849213	0.930866	-0.0841959	0.319036	0.791851	0.898929	-0.0244911	0.318956	0.938794	0.99964
AT1G06148		Unknown gene	0.3	0.34	0.24	0.08	0.16	0.23	0.29	0.28	0.34	0.23	0.12	0.37	0.304266	0.82522	0.712344	0.996618	-0.426351	0.776516	0.582967	0.78419	-0.348361	0.79624	0.661743	0.835967	-0.730618	0.798504	0.3602	0.583819	-0.652628	0.817697	0.424796	0.644047	0.0779901	0.768516	0.919168	0.99964
AT1G06149	CPuORF8	conserved peptide upstream open reading frame 8	5.92	6.44	6.91	6.22	7.23	6.6	5.66	5.89	5.6	5.34	5.37	6.44	-0.0631544	0.109584	0.564404	0.996618	0.188868	0.111728	0.0909461	0.272314	0.234882	0.114025	0.039406	0.154749	0.252022	0.111049	0.0232396	0.0894997	0.298036	0.113359	0.00856043	0.0412249	0.0460142	0.115434	0.690173	0.99964
AT1G06150	EMB1444	basic helix-loop-helix (bHLH) DNA-binding superfamily protein	8.02	8.36	8.58	7.85	9.21	8.58	7.72	7.81	7.87	7.08	7.4	8.03	-0.0366766	0.0843778	0.663801	0.996618	0.0831718	0.0854253	0.330245	0.585068	0.203523	0.0878744	0.0205548	0.0970258	0.119848	0.0849711	0.158404	0.352392	0.240199	0.087433	0.00600994	0.0311966	0.120351	0.0884443	0.173591	0.99964
AT1G06160	ORA59	octadecanoid-responsive Arabidopsis AP2/ERF 59	2.64	7.07	7.1	4.36	2.41	4.36	5.89	4.59	2.7	4.36	4.15	6.9	0.537554	0.391419	0.169644	0.975869	0.314636	0.389256	0.418917	0.665577	0.19466	0.390695	0.618314	0.808947	-0.222918	0.39508	0.572594	0.763226	-0.342894	0.396497	0.387144	0.612207	-0.119976	0.394362	0.760955	0.99964
AT1G06170		basic helix-loop-helix (bHLH) DNA-binding superfamily protein	0.26	0.52	0.5	0.34	0.32	0.54	0.26	0.23	0.2	0.32	0.69	0.71	0.0806481	0.555758	0.884621	0.997032	0.89927	0.60685	0.138376	0.351665	-0.311657	0.551167	0.571768	0.779315	0.818621	0.608383	0.178442	0.380631	-0.392305	0.552855	0.477953	0.687953	-1.21093	0.604193	0.045048	0.99964
AT1G06180	ATMYB13|ATMYBLFGN|MYB13	myb domain protein 13	6.35	8.41	8.88	2.62	10.97	14.58	7.1	6.58	8.46	5.68	10.34	7.96	-0.234796	0.382837	0.539674	0.996618	0.0632074	0.385305	0.869696	0.943501	0.063736	0.387251	0.86927	0.945026	0.298004	0.383449	0.43706	0.654583	0.298532	0.385403	0.438577	0.655778	0.000528627	0.387855	0.998913	0.999868
AT1G06190	RHON1	Rho termination factor	87.77	83.71	83.14	80.28	86.62	77.45	81.86	84.92	80.75	81.29	93.55	88.17	0.0409065	0.0836702	0.624912	0.996618	0.0436446	0.0837706	0.602366	0.797788	0.0258527	0.0841456	0.758662	0.88935	0.00273808	0.083768	0.973925	0.987455	-0.0150538	0.0841431	0.858011	0.934749	-0.0177919	0.0842428	0.832733	0.99964
AT1G06200		Peptidase S24/S26A/S26B/S26C family protein	69.75	73.71	79.37	67.28	77.16	84.91	79.18	79.08	75.15	81.77	88.04	87.15	-0.0662495	0.0699379	0.343506	0.996618	-0.0906954	0.0700579	0.195466	0.433302	-0.127252	0.0708123	0.0723307	0.232795	-0.0244459	0.0696524	0.725611	0.862123	-0.0610025	0.0704111	0.386284	0.611342	-0.0365565	0.0705304	0.604242	0.99964
AT1G06210		ENTH/VHS/GAT family protein	28.61	33.46	33.19	22.66	27.65	32.44	32.23	30.09	28.38	31.73	30.88	32.76	0.195565	0.0973317	0.0445097	0.796951	0.0730294	0.0970845	0.451916	0.691178	0.0585958	0.0979624	0.549742	0.764629	-0.122535	0.097657	0.20957	0.420222	-0.136969	0.0985298	0.164491	0.357761	-0.0144335	0.0982856	0.883248	0.99964
AT1G06220	CLO|GFA1|MEE5	Ribosomal protein S5/Elongation factor G/III/V family protein	33.11	29.64	28.55	24.37	32.38	30.13	27.67	28.02	27.74	27.59	30.51	30.14	0.0747239	0.0802768	0.351943	0.996618	0.153881	0.0805236	0.0560039	0.19858	0.11442	0.0809041	0.157282	0.37876	0.0791572	0.0805774	0.325915	0.550774	0.0396965	0.0809577	0.623896	0.795528	-0.0394607	0.0812024	0.626999	0.99964
AT1G06225	CLE3	CLAVATA3/ESR-RELATED 3	0	0	0	0	0	0	0	0	0	0	0	0	NA	NA	NA	NA	NA	NA	NA	NA	NA	NA	NA	NA	NA	NA	NA	NA	NA	NA	NA	NA	NA	NA	NA	NA
AT1G06230	GTE4	global transcription factor group E4	22.55	21.91	21.19	19.6	24.46	22.9	24.42	21.34	20.17	22.91	23.6	24.68	-0.0337261	0.0775702	0.663721	0.996618	0.0161422	0.0778507	0.835738	0.927571	-0.050407	0.0783142	0.519802	0.742517	0.0498683	0.0776563	0.520765	0.724033	-0.0166809	0.0781209	0.830916	0.919626	-0.0665493	0.0783995	0.395966	0.99964
AT1G06240		Protein of unknown function DUF455	10.62	11.55	10.77	12.83	10.94	10.8	11.23	12.75	12.68	11.74	11.82	13.06	-0.0951956	0.141669	0.50161	0.996618	-0.150512	0.141686	0.288103	0.542574	-0.0818087	0.143733	0.56924	0.777722	-0.0553166	0.140788	0.694388	0.843882	0.0133869	0.142847	0.925336	0.968369	0.0687035	0.142865	0.630589	0.99964
AT1G06250		alpha/beta-Hydrolases superfamily protein	0.44	0.41	0.27	0.58	0.32	0.46	0.3	0.26	0.23	0.26	0.07	0.5	-0.308825	0.632677	0.625462	0.996618	0.516331	0.67834	0.446556	0.686661	0.494983	0.693144	0.475158	0.709058	0.825156	0.663701	0.21377	0.424936	0.803808	0.678825	0.236367	0.452791	-0.021348	0.721573	0.976398	0.99964
AT1G06260		Cysteine proteinases superfamily protein	0.58	0.22	0.25	0.54	0.47	0.16	0.29	0.59	0	0.08	0.58	0.41	-0.223823	0.951612	0.81405	0.997032	0.184107	0.975862	0.850358	0.934665	0.199271	0.991815	0.840765	0.933247	0.40793	0.963007	0.671857	0.830832	0.423094	0.979169	0.665673	0.823251	0.0151636	1.00275	0.987935	0.99964
AT1G06265		other RNA	2.09	3.03	2.46	3.68	3.52	3.13	3.42	4.06	2.94	3.29	3.97	3.49	-0.258333	0.183988	0.160296	0.968052	-0.170389	0.185857	0.359262	0.612845	-0.111491	0.190139	0.557631	0.769699	0.0879437	0.1817	0.628382	0.801605	0.146842	0.186077	0.430027	0.648277	0.0588983	0.187926	0.753968	0.99964
AT1G06270		Pentatricopeptide repeat (PPR) superfamily protein	3.47	2.88	3.48	2.61	4.08	4.39	3.69	4.1	3.77	4.54	4.41	4.08	-0.174915	0.200085	0.382006	0.996618	-0.235263	0.200027	0.239533	0.487879	-0.341807	0.201818	0.0903328	0.267284	-0.0603475	0.19671	0.759007	0.882527	-0.166892	0.19853	0.400551	0.624368	-0.106545	0.198472	0.591389	0.99964
AT1G06280	LBD2	LOB domain-containing protein 2	0	0	0	0	0	0	0	0	0.19	0	0	0.23	0.0426203	4.40736	0.992284	NA	-0.974437	4.40736	0.82502	NA	-1.20422	4.40736	0.784676	NA	-1.01706	4.40746	0.817503	NA	-1.24685	4.40746	0.777258	NA	-0.229788	4.40746	0.95842	0.99964
AT1G06290	ACX3|ATACX3	acyl-CoA oxidase 3	33.98	36.07	36.62	32.29	34.05	36.66	38.63	38.92	35.51	40.1	37.08	41.12	0.0417978	0.0724119	0.563789	0.996618	-0.0690701	0.0722899	0.339345	0.594445	-0.0856672	0.0728219	0.239438	0.488124	-0.110868	0.0722881	0.125105	0.300643	-0.127465	0.0728201	0.0800477	0.218702	-0.0165971	0.0726988	0.819413	0.99964
AT1G06310	ACX6	acyl-CoA oxidase 6	0.06	0.08	0	0.05	0	0	0.03	0.11	0.07	0	0.04	0	1.30503	1.77334	0.461783	0.996618	-0.501948	1.55813	0.747341	NA	1.94333	1.87386	0.299701	NA	-1.80698	1.73866	0.298669	NA	0.638302	2.02646	0.752773	NA	2.44528	1.84107	0.184119	0.99964
AT1G06320			0.16	0	0	0	0	0	0	0	0	0	0	0	1.00435	4.40736	0.819739	NA	0.949081	4.40736	0.829502	NA	0.719294	4.40736	0.870359	NA	-0.0552702	4.40746	0.989995	NA	-0.285058	4.40746	0.948432	NA	-0.229788	4.40746	0.95842	0.99964
AT1G06330		Heavy metal transport/detoxification superfamily protein	0	0	0	0	0	0	0	0	0	0	0	0	NA	NA	NA	NA	NA	NA	NA	NA	NA	NA	NA	NA	NA	NA	NA	NA	NA	NA	NA	NA	NA	NA	NA	NA
AT1G06340		Plant Tudor-like protein	0.13	0	0.31	0.12	0	0	0	0.12	0	0	0	0.17	1.5678	2.5638	0.54086	NA	1.51253	2.5638	0.555221	NA	1.28274	2.5638	0.616845	NA	-0.0552706	2.69953	0.983665	NA	-0.28506	2.69953	0.915903	NA	-0.229789	2.69953	0.932165	0.99964
AT1G06350	ADS4|AtADS4	Fatty acid desaturase family protein	1.8	3.42	1.98	0.76	1.88	2.9	1.57	1.43	0.88	1.37	1.5	1.06	0.404509	0.423301	0.339271	0.996618	0.882955	0.435854	0.0427847	0.16636	0.951387	0.444916	0.0324881	0.134542	0.478446	0.44192	0.278962	0.500914	0.546878	0.45086	0.225143	0.439023	0.0684315	0.462666	0.882416	0.99964
AT1G06360		Fatty acid desaturase family protein	55.37	54.55	47.94	46.75	70.26	59.92	32.98	29.85	30.49	34.57	40.88	29.66	-0.172758	0.129915	0.183592	0.979306	0.753381	0.132653	1.35226e-08	7.63217e-07	0.665241	0.133222	5.92971e-07	1.90255e-05	0.926139	0.132207	2.46633e-12	2.07804e-10	0.837999	0.132778	2.76708e-10	1.29759e-08	-0.0881397	0.135458	0.515253	0.99964
AT1G06370			1.43	1.19	1.06	1.47	1.16	1.34	1.3	0.96	1.47	0.94	0.93	1	-0.126933	0.339072	0.70814	0.996618	-0.000717832	0.343928	0.998335	0.999866	0.440383	0.367175	0.23038	0.476528	0.126216	0.339421	0.710001	0.853045	0.567316	0.362958	0.118044	0.287407	0.441101	0.367498	0.23003	0.99964
AT1G06380		Ribosomal protein L1p/L10e family	11.53	10.22	10.33	9.72	13.28	12.7	11.54	12.08	11.29	11.67	11	11.55	-0.172765	0.15183	0.25517	0.996618	-0.144041	0.152781	0.345785	0.600531	-0.0152173	0.157397	0.92298	0.968638	0.0287234	0.150233	0.848375	0.930582	0.157547	0.154925	0.309188	0.532935	0.128824	0.155857	0.408491	0.99964
AT1G06390	ATGSK1|ATSK2-3|ATSK22|BIL2|GSK1|SK22	GSK3/SHAGGY-like protein kinase 1	29.25	31.12	34.28	28.02	32.9	34.83	33.14	32.55	28.11	31.87	33.17	32.99	-0.0275776	0.0840695	0.742887	0.996618	0.0133639	0.0844314	0.874235	0.945944	0.0142985	0.0853716	0.866988	0.943992	0.0409415	0.084178	0.626707	0.800798	0.041876	0.085121	0.622749	0.794827	0.000934574	0.0854784	0.991277	0.99964
AT1G06400	ARA-2|ARA2|ATRAB11E|ATRABA1A	Ras-related small GTP-binding family protein	42.49	41.6	43.46	36.21	41.43	49.1	44.34	40.78	41.73	44.23	42.48	47.35	-0.0101866	0.0913892	0.911249	0.99768	-0.0102175	0.0916699	0.911251	0.962557	0.00483092	0.0929895	0.958568	0.983178	-3.09851e-05	0.0914126	0.99973	0.999798	0.0150175	0.0927358	0.871354	0.941145	0.0150485	0.0930124	0.871471	0.99964
AT1G06410	ATTPS7|ATTPSA|TPS7|TPS7	trehalose-phosphatase/synthase 7	40.78	39.08	44.2	43.44	45.34	44.08	42.62	40.84	40.28	41.45	43.02	41.08	-0.10882	0.0702414	0.121327	0.940107	0.023953	0.070525	0.734129	0.873044	0.0457411	0.0709574	0.519169	0.742176	0.132773	0.0703053	0.0589563	0.178288	0.154561	0.0707391	0.0288929	0.104332	0.0217881	0.0710207	0.759007	0.99964
AT1G06420			4.86	4.96	4.89	1.78	5.8	6.32	4.63	4.11	5.46	3.74	3.68	3.21	0.0985818	0.316072	0.755119	0.996618	0.039415	0.316064	0.900757	0.957926	0.54452	0.327704	0.0965886	0.279023	-0.0591667	0.316745	0.85182	0.932042	0.445939	0.32836	0.174439	0.371707	0.505105	0.328353	0.123975	0.99964
AT1G06430	FTSH8	FTSH protease 8	45.13	53.41	59.47	46.7	45.15	62.02	61.12	61.82	66.53	69.24	62.75	60.32	0.0295022	0.123071	0.81055	0.997032	-0.248721	0.122869	0.0429406	0.166679	-0.221073	0.123114	0.072545	0.23328	-0.278223	0.122855	0.0235347	0.0903826	-0.250576	0.123101	0.0417972	0.136994	0.0276478	0.122898	0.822006	0.99964
AT1G06440		Ubiquitin carboxyl-terminal hydrolase family protein	1.54	1.39	1.26	1	1.88	1.27	1.79	2.06	1.99	2.53	1.98	1.78	0.011229	0.288999	0.969006	0.999539	-0.474408	0.280387	0.0906508	0.271711	-0.52593	0.283689	0.0637538	0.214622	-0.485637	0.27964	0.0824488	0.226988	-0.537159	0.28295	0.0576405	0.172722	-0.0515216	0.274149	0.850929	0.99964
AT1G06450		Polynucleotidyl transferase, ribonuclease H-like superfamily protein	5.49	4.95	6.2	4.91	5.43	5.88	5.45	6.03	5.6	5.64	6.03	7.94	0.0186116	0.173286	0.914468	0.99768	-0.044162	0.173205	0.798746	0.907237	-0.166066	0.174587	0.341504	0.597733	-0.0627736	0.172904	0.716564	0.857287	-0.184678	0.174288	0.289322	0.511777	-0.121904	0.174208	0.484075	0.99964
AT1G06460	ACD31.2|ACD32.1	alpha-crystallin domain 32.1	238	257.23	275.15	260.12	200.83	223.51	253.71	235.82	227.37	261.53	254.25	275.35	0.133814	0.121071	0.26905	0.996618	0.0974778	0.121084	0.420793	0.666311	0.0332971	0.121172	0.783476	0.903427	-0.0363367	0.121127	0.764186	0.884777	-0.100517	0.121215	0.406964	0.629582	-0.0641807	0.121227	0.596511	0.99964
AT1G06470		Nucleotide/sugar transporter family protein	17.48	17.17	18.18	17.42	17.75	19.6	19.31	18.56	17.26	18.98	19.78	20.76	-0.0641567	0.0865448	0.458504	0.996618	-0.0522536	0.0868907	0.547592	0.762512	-0.10578	0.0878469	0.228534	0.475013	0.0119031	0.0863482	0.890358	0.951751	-0.0416235	0.0873104	0.633554	0.801983	-0.0535267	0.0876532	0.541422	0.99964
AT1G06475			6.1	6.84	3.11	4.23	3.88	7.09	3.63	3.51	5.99	6.03	4.22	4.97	0.0650343	0.437133	0.881732	0.997032	0.219093	0.442919	0.620842	0.808711	0.228359	0.450469	0.6122	0.805725	0.154059	0.443483	0.728304	0.864035	0.163325	0.451024	0.717263	0.853967	0.00926626	0.456634	0.98381	0.99964
AT1G06480		pre-tRNA	0	0	0	0	0	0	0	0	0	0	0	0	NA	NA	NA	NA	NA	NA	NA	NA	NA	NA	NA	NA	NA	NA	NA	NA	NA	NA	NA	NA	NA	NA	NA	NA
AT1G06490	ATGSL07|atgsl7|CalS7|gsl07|GSL07|GSL7	glucan synthase-like 7	1.71	1.97	1.85	2.12	2.67	1.91	1.57	1.44	1.78	1.61	1.85	1.66	-0.280718	0.149248	0.0599883	0.858136	0.241366	0.153759	0.116468	0.315888	0.177119	0.155387	0.254345	0.506491	0.522084	0.151482	0.00056789	0.00473478	0.457837	0.153134	0.00279186	0.0170147	-0.0642475	0.157534	0.683396	0.99964
AT1G06500			24.64	25.54	28.24	19.5	30.84	25.23	23.85	20.11	23.31	22.99	27.79	26.3	-0.013137	0.138857	0.924626	0.998958	0.18241	0.141297	0.196713	0.434962	0.144816	0.143431	0.312661	0.568168	0.195547	0.140796	0.164874	0.361317	0.157953	0.142939	0.269141	0.489814	-0.0375942	0.14531	0.795854	0.99964
AT1G06510			23.29	21	26.71	25.06	26.65	22.83	23.8	27.11	25.06	25.56	30.5	28.53	-0.101558	0.125337	0.417779	0.996618	-0.112741	0.125567	0.369264	0.621986	-0.178178	0.126429	0.158741	0.380719	-0.0111827	0.124841	0.928624	0.969392	-0.0766195	0.125707	0.542188	0.738608	-0.0654368	0.125937	0.603341	0.99964
AT1G06515		Protein of unknown function (DUF3317)	27.04	34.21	29.3	33.76	32.42	33.34	34.99	30.04	27.85	30.23	37.25	32.57	-0.194684	0.151292	0.19816	0.981694	-0.0979478	0.152444	0.520538	0.742817	-0.0348686	0.15497	0.821977	0.924201	0.0967366	0.150617	0.520698	0.72402	0.159816	0.153173	0.296777	0.518922	0.0630792	0.154311	0.682701	0.99964
AT1G06520	ATGPAT1|GPAT1|sn-2-GPAT1	glycerol-3-phosphate acyltransferase 1	0.64	0.53	0.67	0.43	0.39	0.26	0.35	0.45	0.07	0.23	0.5	0.48	0.735056	0.516715	0.154865	0.965871	1.03947	0.532345	0.0508649	0.186033	0.695686	0.527045	0.186843	0.42049	0.304411	0.552672	0.581772	0.77011	-0.0393693	0.547568	0.942683	0.975719	-0.34378	0.562341	0.540976	0.99964
AT1G06530	PMD2	Tropomyosin-related	72.52	69.75	68.71	63.49	74.53	70.65	79.26	84.15	75.96	73.82	74.23	79.44	-0.00735512	0.0796661	0.92644	0.999217	-0.200504	0.0792422	0.0113977	0.0647072	-0.0291409	0.0806247	0.717772	0.865863	-0.193149	0.0790741	0.0145808	0.0630799	-0.0217857	0.0804595	0.78657	0.895291	0.171363	0.0800398	0.0322764	0.99964
AT1G06540			0	0	0	0	0	0	0.65	0.53	0	0.85	0	0	0.0426235	4.20381	0.99191	NA	-1.78568	4.17044	0.668523	NA	-1.20422	4.20381	0.774526	NA	-1.82831	4.17053	0.661106	NA	-1.24685	4.2039	0.766777	NA	0.581459	4.17053	0.889118	0.99964
AT1G06550		ATP-dependent caseinolytic (Clp) protease/crotonase family protein	26.2	27.18	26.4	23.47	28.43	28.01	23.28	21.94	20.64	23.06	26.19	23.66	-0.0122589	0.0823729	0.881694	0.997032	0.281723	0.0841489	0.000814241	0.00841743	0.203307	0.0850457	0.0168224	0.0838221	0.293982	0.0839012	0.000458494	0.00395143	0.215566	0.0848006	0.0110208	0.0503924	-0.0784152	0.0865268	0.364802	0.99964
AT1G06560		NOL1/NOP2/sun family protein	7.8	7.02	6.93	6.88	9.44	6.97	7.78	7.97	6.96	8.46	8.35	7.82	-0.10635	0.135889	0.43385	0.996618	-0.0508884	0.136687	0.70967	0.860363	-0.112657	0.137988	0.414258	0.659624	0.0554615	0.135621	0.682581	0.837052	-0.00630686	0.136932	0.963264	0.983854	-0.0617683	0.137724	0.653797	0.99964
AT1G06570	HPD|HPPD|PDS1	phytoene desaturation 1	17.9	17.44	19.13	19.76	16.76	21.91	22.21	19.28	19.98	20.57	19.85	21.05	-0.120602	0.118178	0.307485	0.996618	-0.169215	0.118221	0.152332	0.372863	-0.107309	0.119621	0.36968	0.62245	-0.0486129	0.117473	0.679005	0.835484	0.013293	0.118882	0.910969	0.960898	0.061906	0.118925	0.602684	0.99964
AT1G06580		Pentatricopeptide repeat (PPR) superfamily protein	1.57	1.93	1.14	1.22	1.24	1.68	1.27	1.42	1.31	1.42	1.31	1.49	0.166966	0.262918	0.525395	0.996618	0.231447	0.265362	0.383102	0.63351	0.206442	0.269949	0.444424	0.684672	0.0644808	0.267661	0.809629	0.910932	0.0394755	0.27221	0.884696	0.94736	-0.0250052	0.274571	0.927437	0.99964
AT1G06590			4.03	3.58	4.05	4.04	4.72	4.19	4.1	4.14	3.96	4.07	3.53	4.66	-0.157965	0.12918	0.221396	0.989875	-0.0462343	0.130575	0.723278	0.867676	-0.0132001	0.133067	0.92098	0.967519	0.11173	0.128892	0.386023	0.608792	0.144764	0.131416	0.270647	0.491561	0.0330342	0.132788	0.803535	0.99964
AT1G06610		pre-tRNA	0	0	0	0	0	0	0	0	0	0	0	0	NA	NA	NA	NA	NA	NA	NA	NA	NA	NA	NA	NA	NA	NA	NA	NA	NA	NA	NA	NA	NA	NA	NA	NA
AT1G06620		2-oxoglutarate (2OG) and Fe(II)-dependent oxygenase superfamily protein	3.41	4.18	4.59	2.18	3.92	3.44	10.63	8.48	7.99	8.04	8.03	9.59	0.343791	0.209921	0.101482	0.928267	-1.15826	0.191621	1.49877e-09	1.20989e-07	-1.00463	0.194986	2.57273e-07	9.11539e-06	-1.50205	0.19725	2.63819e-14	3.59749e-12	-1.34842	0.20052	1.7604e-11	1.10235e-09	0.153626	0.181273	0.396727	0.99964
AT1G06630		F-box/RNI-like superfamily protein	6.66	6.55	7.09	6.16	7.16	8.31	6.25	5.14	6.95	7.31	6.19	7.71	-0.109451	0.154114	0.477583	0.996618	0.163037	0.157579	0.300841	0.55606	0.00793929	0.158473	0.960044	0.983563	0.272487	0.156084	0.0808496	0.223854	0.11739	0.156986	0.454595	0.669443	-0.155097	0.160389	0.33354	0.99964
AT1G06640		2-oxoglutarate (2OG) and Fe(II)-dependent oxygenase superfamily protein	53.93	58.6	55.93	33.45	53.08	51.41	73.02	69.58	68.46	65.49	84.28	66.18	0.285784	0.122498	0.0196504	0.617219	-0.324794	0.121543	0.0075345	0.0471913	-0.28622	0.121968	0.018941	0.0913786	-0.610578	0.122012	5.60785e-07	1.26067e-05	-0.572004	0.122434	2.9839e-06	5.11981e-05	0.0385738	0.121479	0.750837	0.99964
AT1G06645		2-oxoglutarate (2OG) and Fe(II)-dependent oxygenase superfamily protein	5.34	6.47	7.08	6.74	5.42	7.78	9.04	8.11	6.92	7.79	8.58	9.22	-0.101156	0.18238	0.579138	0.996618	-0.356701	0.180453	0.0480756	0.179592	-0.365888	0.182619	0.0451176	0.170334	-0.255545	0.178863	0.153086	0.34508	-0.264732	0.181049	0.143683	0.327265	-0.0091867	0.179107	0.959093	0.99964
AT1G06650		2-oxoglutarate (2OG) and Fe(II)-dependent oxygenase superfamily protein	46.58	54.87	58.22	53.4	50.06	54.81	69.86	63.21	67.51	66.42	61.63	72.34	-0.0115944	0.100902	0.908518	0.99768	-0.330839	0.100374	0.000980483	0.00968155	-0.259255	0.101	0.0102616	0.0586736	-0.319244	0.100251	0.00145022	0.0101173	-0.247661	0.100877	0.0140858	0.0608876	0.0715834	0.100349	0.475632	0.99964
AT1G06660	JASON		2.1	2.33	2.07	1.37	2.36	2.49	1.57	2	2.18	2.4	1.61	2.43	0.0697028	0.258529	0.787458	0.996618	0.187302	0.26163	0.474051	0.708753	0.0700073	0.263824	0.790735	0.907657	0.117599	0.262078	0.653635	0.819198	0.000304551	0.264268	0.99908	0.999841	-0.117294	0.267302	0.660801	0.99964
AT1G06670	NIH	nuclear DEIH-boxhelicase	15.81	14.15	13.73	11.56	15.94	14.52	14.19	14.52	13.59	14.6	14.3	14.84	0.0599485	0.08528	0.48208	0.996618	0.0725155	0.0854367	0.396013	0.645859	0.0601929	0.0859607	0.48378	0.715418	0.012567	0.0854733	0.88311	0.947597	0.000244359	0.0859972	0.997733	0.99924	-0.0123226	0.0861525	0.886264	0.99964
AT1G06680	OE23|OEE2|PSBP-1|PSII-P	photosystem II subunit P-1	4962.74	4791.13	5214.96	5383.19	4334.05	4462.45	3935.61	4297.64	4239.44	4293.25	4524.72	4253.16	0.0395464	0.119392	0.74047	0.996618	0.253077	0.119401	0.0340425	0.142456	0.268407	0.119409	0.0245892	0.110118	0.213531	0.1194	0.0737179	0.209682	0.228861	0.119409	0.0552871	0.16765	0.01533	0.119417	0.897853	0.99964
AT1G06690		NAD(P)-linked oxidoreductase superfamily protein	54.3	59.11	63.41	63.57	49.79	54.82	45.18	49.06	44.06	48.6	45.42	48.21	0.0399277	0.127277	0.753744	0.996618	0.352331	0.127956	0.00589555	0.0394373	0.382528	0.128545	0.00292204	0.0225401	0.312403	0.127952	0.0146235	0.0632119	0.3426	0.128541	0.00769206	0.0379062	0.0301968	0.129213	0.81522	0.99964
AT1G06700		Protein kinase superfamily protein	46.49	46.81	48	44.42	46.92	51.9	48.06	48.49	46.18	46.46	48.85	47.58	-0.0397195	0.0666973	0.551497	0.996618	-0.00851443	0.0669779	0.898843	0.957115	0.0537475	0.0680198	0.429426	0.672665	0.031205	0.0667195	0.639995	0.809446	0.093467	0.0677653	0.16781	0.362388	0.062262	0.0680415	0.360161	0.99964
AT1G06710	MTSF1	Tetratricopeptide repeat (TPR)-like superfamily protein	3.14	2.46	2.47	1.98	2.46	2.54	3.03	2.5	2.75	2.58	3.07	3.2	0.208079	0.156182	0.182765	0.979306	-0.0108103	0.154508	0.944221	0.977409	-0.0658485	0.156321	0.673581	0.842295	-0.218889	0.156215	0.161153	0.356289	-0.273928	0.158008	0.0829844	0.224387	-0.0550381	0.156355	0.724832	0.99964
AT1G06720		P-loop containing nucleoside triphosphate hydrolases superfamily protein	12.87	11.38	11.69	8.59	14.91	12.21	14.39	12.02	12.2	12.86	12.89	12.75	0.0184494	0.129058	0.886327	0.997032	-0.0789206	0.12897	0.540583	0.75753	-0.036368	0.129674	0.779126	0.901219	-0.09737	0.128911	0.450053	0.665938	-0.0548174	0.129615	0.672351	0.826807	0.0425526	0.129527	0.742516	0.99964
AT1G06730		pfkB-like carbohydrate kinase family protein	9.7	10.05	9.04	10.98	11.57	9.56	9.5	8.83	9.58	10.12	10.18	9.39	-0.173126	0.122853	0.158772	0.967048	0.0600565	0.124652	0.629952	0.814864	0.0231365	0.126046	0.854362	0.939232	0.233182	0.123355	0.0587125	0.177758	0.196262	0.124764	0.115702	0.283571	-0.03692	0.126536	0.770459	0.99964
AT1G06740	MUG3	transposable element gene	2.62	2.52	2.56	1.91	3.06	2.68	2.67	2.52	2.26	2.56	3.02	2.15	0.0142428	0.181697	0.937519	0.999539	0.0642508	0.182986	0.725495	0.868279	0.0629781	0.186054	0.734992	0.875628	0.050008	0.182653	0.784249	0.896241	0.0487353	0.185727	0.793011	0.89951	-0.0012727	0.186989	0.994569	0.99964
AT1G06750		P-loop containing nucleoside triphosphate hydrolases superfamily protein	0.13	0	0.04	0	0.16	0.06	0.03	0.06	0	0.17	0.05	0.14	-0.37952	1.36833	0.781503	0.996618	0.803033	1.51235	0.595429	NA	-1.16211	1.33554	0.384222	0.634155	1.18255	1.4776	0.423524	0.64254	-0.782589	1.29606	0.545961	0.740806	-1.96514	1.44729	0.174523	0.99964
AT1G06760		winged-helix DNA-binding transcription factor family protein	237.25	234.3	246.81	183.65	220.05	235.4	226.75	247.26	268.86	261.85	238.64	207.1	0.150831	0.101699	0.138046	0.955466	-0.0627781	0.101591	0.536609	0.754896	0.0944473	0.101891	0.353954	0.609563	-0.213609	0.101669	0.0356387	0.12297	-0.0563838	0.101968	0.580295	0.766266	0.157225	0.10186	0.1227	0.99964
AT1G06770	DRIP1	DREB2A-interacting protein 1	5.73	6.15	8.08	4.27	5.86	7.22	7.9	7.44	6.32	7.48	6.81	7.9	0.160283	0.168605	0.341787	0.996618	-0.123743	0.166902	0.458446	0.69585	-0.0879952	0.168936	0.602451	0.800039	-0.284025	0.167826	0.090573	0.242452	-0.248278	0.169848	0.143806	0.327438	0.0357474	0.168158	0.831653	0.99964
AT1G06780	GAUT6	galacturonosyltransferase 6	6.42	8.5	7.62	5.88	8.14	7.74	8.96	7.52	6.83	7.36	6.65	9.47	0.0702558	0.154393	0.649076	0.996618	-0.0242286	0.154183	0.875133	0.946208	-0.00809679	0.155729	0.958534	0.983178	-0.0944844	0.154346	0.540431	0.739178	-0.0783526	0.15589	0.615235	0.789401	0.0161318	0.155683	0.917471	0.99964
AT1G06790		RNA polymerase Rpb7 N-terminal domain-containing protein	12.99	13.46	11.54	11.62	15.2	14.12	14.26	13.53	16.29	19.21	15.23	15.19	-0.113328	0.167584	0.498886	0.996618	-0.259739	0.166809	0.119447	0.3209	-0.338801	0.168156	0.0439252	0.167145	-0.146411	0.165318	0.375815	0.598871	-0.225473	0.166676	0.176132	0.37397	-0.0790622	0.165897	0.633666	0.99964
AT1G06800	PLA-I{gamma}1	alpha/beta-Hydrolases superfamily protein	4.84	5.57	4.77	4.11	4.02	5.31	6.15	5.52	4.49	5.02	5.04	5.38	0.185511	0.16033	0.24725	0.996618	-0.0585276	0.158392	0.711746	0.861437	0.0421262	0.161973	0.794801	0.910107	-0.244039	0.159897	0.126955	0.30382	-0.143385	0.163446	0.380344	0.605815	0.100654	0.161545	0.533238	0.99964
AT1G06810			0	0	0	0	0	0.21	0	0.17	0.21	0.21	0.3	0.26	-0.919195	2.43556	0.705872	NA	-1.88147	2.36184	0.425677	NA	-2.68902	2.28871	0.240033	NA	-0.962274	2.36186	0.683698	NA	-1.76982	2.28873	0.439358	NA	-0.80755	2.21011	0.714821	0.99964
AT1G06820	CCR2|CRTISO	carotenoid isomerase	22.94	19.58	22.07	22.1	21.01	19.91	19.57	17.48	18.59	18.43	19.02	21.47	0.016566	0.110223	0.880531	0.997032	0.228397	0.111153	0.0398976	0.158604	0.19991	0.111964	0.0741819	0.236735	0.211831	0.111071	0.0564988	0.172797	0.183344	0.111883	0.101272	0.257967	-0.0284872	0.112799	0.800617	0.99964
AT1G06830		Glutaredoxin family protein	14.26	13.21	11	42.5	43.9	16.71	5.56	10.7	8.5	8.62	11.7	12.64	-1.54563	0.396843	9.82758e-05	0.0371904	0.481171	0.420058	0.252008	0.502774	0.395342	0.423159	0.350168	0.605838	2.0268	0.405844	5.91297e-07	1.32209e-05	1.94097	0.409053	2.08465e-06	3.72487e-05	-0.0858292	0.431611	0.842374	0.99964
AT1G06840		Leucine-rich repeat protein kinase family protein	4.57	4.97	5.84	4.44	5.55	5.86	5.07	4.25	4.24	4.64	4.86	4.66	-0.0448615	0.122665	0.714572	0.996618	0.202624	0.12484	0.104575	0.296639	0.182089	0.126597	0.150337	0.36826	0.247485	0.124265	0.0464165	0.14964	0.226951	0.12603	0.0717396	0.202941	-0.0205345	0.128148	0.872691	0.99964
AT1G06850	AtbZIP52|bZIP52	basic leucine-zipper 52	5.77	5.53	6.67	6.73	5.79	7.66	6.3	6.14	5.97	7.04	6	6.87	-0.191622	0.163786	0.242018	0.996618	-0.041325	0.166023	0.803429	0.909548	-0.0898778	0.168236	0.593178	0.795009	0.150297	0.16346	0.357849	0.581691	0.101744	0.165708	0.539216	0.736276	-0.0485528	0.16792	0.772472	0.99964
AT1G06860		pre-tRNA	0	0	0	0	0	0	0	0	0	0	0	0	NA	NA	NA	NA	NA	NA	NA	NA	NA	NA	NA	NA	NA	NA	NA	NA	NA	NA	NA	NA	NA	NA	NA	NA
AT1G06870	Plsp2A	Peptidase S24/S26A/S26B/S26C family protein	14.16	12.07	14.39	11.2	15.62	14.07	14.11	15.18	12.8	14.42	12.67	14.94	-0.016979	0.120987	0.888393	0.997032	-0.0482387	0.121135	0.690465	0.849193	0.0145716	0.12293	0.905643	0.961495	-0.0312597	0.120802	0.795814	0.903006	0.0315506	0.122602	0.796915	0.901658	0.0628102	0.122748	0.60886	0.99964
AT1G06880		pre-tRNA	0	0	0	0	0	0	0	0	0	0	0	0	NA	NA	NA	NA	NA	NA	NA	NA	NA	NA	NA	NA	NA	NA	NA	NA	NA	NA	NA	NA	NA	NA	NA	NA
AT1G06890		nodulin MtN21 /EamA-like transporter family protein	40.27	42.68	44.33	34.34	40.08	45.03	45.22	42.15	41.58	44.88	45.64	49.65	0.0826697	0.0756021	0.274181	0.996618	-0.0151718	0.0754669	0.840668	0.930443	-0.0660419	0.0761069	0.38553	0.635206	-0.0978416	0.0756035	0.195617	0.402797	-0.148712	0.0762423	0.051115	0.158721	-0.05087	0.0761083	0.503884	0.99964
AT1G06900		Insulinase (Peptidase family M16) family protein	16.09	15.16	14.58	13.92	17.55	15.5	13.65	14.19	12.65	13.93	14.72	15.08	-0.0375433	0.0824033	0.648674	0.996618	0.19915	0.0833993	0.0169442	0.0866552	0.132823	0.084042	0.114006	0.310684	0.236694	0.0831497	0.00441891	0.0247475	0.170367	0.0837943	0.0420372	0.137408	-0.0663273	0.0847739	0.433978	0.99964
AT1G06910	TRFL7	TRF-like 7	4.73	4.99	5.16	3.47	5.09	5.05	4.82	4.35	4.91	5.02	5.33	4.1	0.124126	0.17297	0.472994	0.996618	0.0861612	0.173207	0.618875	0.80703	0.110198	0.17683	0.533162	0.752893	-0.0379648	0.174239	0.827515	0.918983	-0.0139278	0.177841	0.937577	0.973647	0.0240371	0.178072	0.892623	0.99964
AT1G06920	ATOFP4|OFP4	ovate family protein 4	0	0	0	0	0	0	0.09	0	0	0	0	0	0.042611	4.40736	0.992286	NA	-0.974447	4.40736	0.825018	NA	-0.242447	4.40736	0.956131	NA	-1.01706	4.40746	0.817503	NA	-0.285058	4.40746	0.948432	NA	0.732	4.40746	0.868093	0.99964
AT1G06923			0	0	0.06	0	0.06	0	0	0	0	0	0	0	0.0425736	4.40736	0.992293	NA	0.949091	4.40736	0.8295	NA	0.719303	4.40736	0.870357	NA	0.906517	4.40746	0.837043	NA	0.676729	4.40746	0.877971	NA	-0.229788	4.40746	0.95842	0.99964
AT1G06925			0	0	0	0	0	0	0	0	0.53	0	0	0	0.042611	4.40736	0.992286	NA	-0.974447	4.40736	0.825018	NA	-0.242447	4.40736	0.956131	NA	-1.01706	4.40746	0.817503	NA	-0.285058	4.40746	0.948432	NA	0.732	4.40746	0.868093	0.99964
AT1G06930			0	0.07	0.08	0	0.14	0	0	0	0	0	0	0.09	0.112898	3.06005	0.970569	NA	1.83446	3.10644	0.554833	NA	0.642881	3.10644	0.836048	NA	1.72156	3.1149	0.580478	NA	0.529983	3.1149	0.864897	NA	-1.19158	3.16049	0.706156	0.99964
AT1G06950	ATTIC110|TIC110	translocon at the inner envelope membrane of chloroplasts 110	84.63	73.67	76.91	66.28	83.45	72.26	74.75	75.99	78.11	77.03	79.42	72.94	0.0806414	0.0787451	0.305796	0.996618	0.0610814	0.0787743	0.438105	0.680377	0.099318	0.0789878	0.208614	0.449715	-0.01956	0.0788006	0.803963	0.907677	0.0186766	0.0790141	0.813145	0.911382	0.0382366	0.0790432	0.628568	0.99964
AT1G06960		RNA-binding (RRM/RBD/RNP motifs) family protein	22.09	25.36	22.2	19.04	25.11	26.36	22.46	20.89	18.49	22.45	27.2	23.25	-0.0358935	0.127281	0.777943	0.996618	0.146015	0.129022	0.257759	0.508995	0.014562	0.129822	0.91069	0.963211	0.181909	0.128485	0.156835	0.35033	0.0504555	0.129288	0.696348	0.84139	-0.131453	0.131003	0.315649	0.99964
AT1G06970	ATCHX14|CHX14	cation/hydrogen exchanger 14	0.05	0.02	0.08	0.02	0.07	0.03	0	0	0	0.03	0.03	0	0.351057	1.46947	0.811183	0.997032	3.44969	1.7672	0.0509304	NA	1.36364	1.66606	0.41308	NA	3.09864	1.79014	0.0834605	NA	1.01259	1.69036	0.549149	NA	-2.08605	1.95473	0.285891	0.99964
AT1G06980			5.15	5.6	4.75	6.61	5.65	6.47	2.8	2.12	4.53	2.88	4.13	3.29	-0.313067	0.294373	0.287554	0.996618	0.696412	0.316333	0.0276995	0.122543	0.69687	0.323265	0.0311053	0.13009	1.00948	0.31086	0.00116473	0.00846498	1.00994	0.317911	0.00148915	0.0102372	0.000457804	0.338346	0.99892	0.999868
AT1G06990		GDSL-like Lipase/Acylhydrolase superfamily protein	0	0	0	0	0	0	0	0	0	0	0	0	NA	NA	NA	NA	NA	NA	NA	NA	NA	NA	NA	NA	NA	NA	NA	NA	NA	NA	NA	NA	NA	NA	NA	NA
AT1G07000	ATEXO70B2|EXO70B2	exocyst subunit exo70 family protein B2	21.91	21.42	22.56	16.01	20.12	24.49	21.81	26.73	25.61	28.52	23.01	29.41	0.120282	0.129707	0.353752	0.996618	-0.159813	0.129142	0.215901	0.459611	-0.232244	0.129541	0.0730015	0.234003	-0.280095	0.129351	0.0303587	0.109111	-0.352526	0.12975	0.00658855	0.0335546	-0.0724308	0.129185	0.575019	0.99964
AT1G07010	AtSLP1|SLP1	Calcineurin-like metallo-phosphoesterase superfamily protein	30.38	35.21	33.56	36.43	30.8	33.81	36	39.04	34.87	35.58	35.3	37.39	-0.0515638	0.114586	0.65271	0.996618	-0.146965	0.114494	0.199281	0.437989	-0.0568639	0.115404	0.622199	0.810886	-0.0954015	0.114241	0.403665	0.624992	-0.00530012	0.115153	0.963289	0.983854	0.0901014	0.115061	0.433585	0.99964
AT1G07020			29.51	28.53	33.73	25.24	31.33	34.82	37.72	37.13	42.69	42.52	44.9	47.77	-0.0422062	0.127132	0.7399	0.996618	-0.429437	0.124338	0.000552782	0.00614395	-0.466639	0.125896	0.000210105	0.00272348	-0.387231	0.1235	0.00171581	0.0117024	-0.424433	0.125068	0.000689792	0.00549474	-0.0372021	0.122227	0.760848	0.99964
AT1G07025		Mitochondrial substrate carrier family protein	0	0	0	0	0	0	0	0	0	0	0	0	NA	NA	NA	NA	NA	NA	NA	NA	NA	NA	NA	NA	NA	NA	NA	NA	NA	NA	NA	NA	NA	NA	NA	NA
AT1G07030		Mitochondrial substrate carrier family protein	19.65	19.17	19.72	17.58	20.01	18.85	25.71	23.19	23.95	27.14	25	26.44	0.0374821	0.0903459	0.678234	0.996618	-0.310912	0.08868	0.000454894	0.00526689	-0.357646	0.0896915	6.67688e-05	0.00104922	-0.348394	0.0886475	8.49084e-05	0.000953873	-0.395128	0.0896594	1.04816e-05	0.000154958	-0.0467342	0.0879805	0.595289	0.99964
AT1G07040			19.58	22.5	26.01	18.36	18.87	25.08	26.23	22.18	23.6	28.38	25.55	28.75	0.117034	0.12391	0.344912	0.996618	-0.0741206	0.123465	0.54828	0.762839	-0.21589	0.123762	0.0810902	0.249815	-0.191154	0.123722	0.122338	0.296484	-0.332924	0.124019	0.00726465	0.036318	-0.14177	0.123574	0.251279	0.99964
AT1G07050		CCT motif family protein	80	78.26	91.56	75.81	62.23	59.01	115.93	93.21	94.13	131.51	138.58	156.85	0.285276	0.141081	0.0431689	0.795446	-0.316514	0.139899	0.0236694	0.109446	-0.690842	0.139653	7.54232e-07	2.29897e-05	-0.60179	0.140485	1.83845e-05	0.000260996	-0.976119	0.14024	3.39486e-12	2.49523e-10	-0.374328	0.139051	0.00710201	0.99964
AT1G07051	MIR847A	MIR847a; miRNA	0	0	0	0	0	0	0	0	0	0	0	0	NA	NA	NA	NA	NA	NA	NA	NA	NA	NA	NA	NA	NA	NA	NA	NA	NA	NA	NA	NA	NA	NA	NA	NA
AT1G07060	ATDFO|DFO		0.26	0.49	0	0.12	0.12	0	0.27	0.46	0.59	0.14	0.2	0	1.60197	1.54234	0.298963	0.996618	-0.790745	1.24117	0.524064	NA	1.31261	1.54065	0.394223	0.643049	-2.39271	1.49373	0.109191	0.273797	-0.289354	1.75052	0.868711	0.939856	2.10336	1.49199	0.158608	0.99964
AT1G07070		Ribosomal protein L35Ae family protein	83.18	64.53	84.64	66.48	96.78	77.2	64.57	72.35	68.17	81.03	79.7	77.75	-0.121534	0.140756	0.387895	0.996618	0.0634108	0.141954	0.655092	0.829437	0.0698487	0.143319	0.625998	0.813688	0.184945	0.14117	0.190168	0.396256	0.191383	0.142542	0.179389	0.378673	0.00643796	0.143726	0.964272	0.99964
AT1G07080		Thioredoxin superfamily protein	88.48	93.7	100.14	94.85	86.76	100.62	110.06	103.35	104.65	110.57	105.86	108.56	-0.0255988	0.086144	0.766342	0.996618	-0.178753	0.085991	0.0376415	0.152961	-0.132211	0.0864766	0.126298	0.330778	-0.153154	0.0858725	0.0745043	0.211194	-0.106612	0.0863588	0.217006	0.429352	0.0465417	0.0862062	0.589274	0.99964
AT1G07090	LSH6	Protein of unknown function (DUF640)	14.81	18.85	18.91	12.44	12.69	15.92	20.82	18.45	20.89	21.33	19.71	19.29	0.330618	0.141765	0.0196923	0.617219	-0.217315	0.137393	0.113718	0.312031	-0.125075	0.140108	0.372015	0.624353	-0.547933	0.140154	9.24803e-05	0.00102615	-0.455693	0.142816	0.0014189	0.00984587	0.0922404	0.138477	0.505344	0.99964
AT1G07100		pre-tRNA	0	0	0	0	0	0	0	0	0	0	0	0	NA	NA	NA	NA	NA	NA	NA	NA	NA	NA	NA	NA	NA	NA	NA	NA	NA	NA	NA	NA	NA	NA	NA	NA
AT1G07110	ATF2KP|F2KP|FKFBP	fructose-2,6-bisphosphatase	62.5	61	64.6	67.36	59.95	60.67	54.29	52.16	52.62	52.51	57.15	56.48	-0.0164607	0.093372	0.860065	0.997032	0.260077	0.0937078	0.00551336	0.0376387	0.244292	0.0939668	0.00932861	0.0546661	0.276538	0.0936546	0.00314969	0.0189833	0.260753	0.0939138	0.00549453	0.0291341	-0.0157847	0.0942477	0.866992	0.99964
AT1G07119		other RNA	0.81	0.92	0	0.15	0.93	0.35	0.33	0.28	0.18	0	1.75	0.22	0.339115	1.27153	0.789701	0.997032	1.11635	1.34251	0.405671	0.654302	0.0565697	1.27191	0.964525	0.984873	0.777233	1.35885	0.567335	0.759535	-0.282545	1.28914	0.826514	0.91743	-1.05978	1.3592	0.435565	0.99964
AT1G07120			0.33	0.36	0.12	0.5	0.36	0.11	0.17	0.44	0.19	0.58	0.32	0.49	-0.311704	0.766137	0.684118	0.996618	0.00960243	0.7872	0.990267	0.996613	-0.706859	0.760957	0.352936	0.608567	0.321306	0.767589	0.675515	0.833218	-0.395156	0.740651	0.59367	0.775754	-0.716462	0.762419	0.34736	0.99964
AT1G07128		Potential natural antisense gene, locus overlaps with AT1G07130	0.36	3	1.07	0.54	0	1.24	2.2	1.04	2.59	1.53	1.57	2.75	1.34456	0.82429	0.102854	0.928267	-0.42158	0.765047	0.581599	0.78367	-0.315325	0.772169	0.683007	0.847897	-1.76614	0.816079	0.0304509	0.109348	-1.65988	0.822759	0.0436476	0.141357	0.106255	0.763398	0.889302	0.99964
AT1G07130	ATSTN1|STN1	Nucleic acid-binding, OB-fold-like protein	2.93	0.93	1.76	1.95	2.14	2.19	2.29	2.65	1.13	3.13	2.7	3.28	-0.185716	0.414133	0.653832	0.996618	-0.147124	0.41634	0.723808	0.867855	-0.610935	0.411204	0.137352	0.348143	0.0385919	0.410808	0.925156	0.967834	-0.425219	0.405602	0.29447	0.516639	-0.463811	0.407855	0.255456	0.99964
AT1G07135		glycine-rich protein	30.79	24.8	20.8	21.16	16.23	30.14	9.1	17.6	19.99	14.31	11.96	19.06	0.149594	0.296185	0.613508	0.996618	0.661473	0.299407	0.0271553	0.121061	0.856397	0.302749	0.00467325	0.0321588	0.511878	0.299878	0.0878304	0.237132	0.706803	0.303215	0.019752	0.0786096	0.194925	0.306364	0.524611	0.99964
AT1G07140	SIRANBP	Pleckstrin homology (PH) domain superfamily protein	135.76	122.49	136.66	128.61	145.2	128.92	140.98	147.56	159.74	172.85	165.46	175.57	-0.046467	0.0831849	0.576435	0.996618	-0.182152	0.083112	0.0284051	0.125035	-0.310118	0.0832133	0.000193939	0.00253613	-0.135685	0.0830207	0.102185	0.262191	-0.263651	0.083122	0.00151469	0.0103819	-0.127966	0.0830491	0.123354	0.99964
AT1G07150	MAPKKK13	mitogen-activated protein kinase kinase kinase 13	0.94	1.36	0.81	1.33	1.25	1.2	0.72	0.99	0.71	0.84	0.58	0.73	-0.295539	0.357275	0.408122	0.996618	0.361429	0.377568	0.338439	0.593608	0.594863	0.396233	0.133279	0.342014	0.656968	0.369305	0.0752514	0.212498	0.890402	0.388367	0.0218664	0.0851971	0.233434	0.407113	0.566381	0.99964
AT1G07160		Protein phosphatase 2C family protein	0.09	0.04	0.1	0	0	0.1	0.05	0.12	0.21	0.15	0.07	0.18	1.36302	1.4954	0.362047	0.996618	-0.702251	1.2087	0.561243	NA	-0.685028	1.22834	0.577058	0.783331	-2.06527	1.44203	0.152088	0.343392	-2.04804	1.45853	0.160264	0.352021	0.0172236	1.16277	0.988182	0.99964
AT1G07170		PHF5-like protein	34.69	34.44	29.41	25.56	31.77	35.69	40.19	29.02	37.79	36.25	44.85	35.63	0.00739277	0.171633	0.965643	0.999539	-0.233961	0.170149	0.16912	0.397023	-0.141818	0.17288	0.412029	0.657799	-0.241354	0.169841	0.155299	0.348174	-0.149211	0.172576	0.387254	0.612207	0.0921433	0.1711	0.590209	0.99964
AT1G07175			9.43	0	0	0	15.33	0	0	0	0	22.16	0	0	0.0425823	4.19405	0.991899	NA	0.9491	4.19405	0.820971	NA	-0.242476	4.19405	0.953897	NA	0.906518	4.19414	0.828879	NA	-0.285058	4.19414	0.945813	NA	-1.19158	4.19414	0.77633	0.99964
AT1G07180	ATNDI1|NDA1	alternative NAD(P)H dehydrogenase 1	30.43	30.31	29.08	33.16	26.69	26.36	27.95	27.43	27.97	27.19	26.45	27	0.0326568	0.127001	0.797072	0.997032	0.117953	0.127347	0.354323	0.60851	0.22322	0.12829	0.0818655	0.251419	0.0852965	0.127324	0.502912	0.710169	0.190563	0.128268	0.137367	0.31829	0.105267	0.12861	0.413076	0.99964
AT1G07190			0	0	0	0	0	0	0	0	0	0	0	0	NA	NA	NA	NA	NA	NA	NA	NA	NA	NA	NA	NA	NA	NA	NA	NA	NA	NA	NA	NA	NA	NA	NA	NA
AT1G07200	SMXL6	Double Clp-N motif-containing P-loop nucleoside triphosphate hydrolases superfamily protein	9.82	9.67	9.07	8.51	12.08	11.16	8.1	8.86	8.9	9.31	9.91	8.84	-0.112896	0.107353	0.292969	0.996618	0.179954	0.108987	0.0987096	0.286582	0.175427	0.110252	0.111577	0.306592	0.292849	0.108315	0.00685756	0.0353047	0.288323	0.109588	0.00851388	0.0410389	-0.00452639	0.111189	0.967528	0.99964
AT1G07210		Ribosomal protein S18	36.04	37.91	38.52	26.38	34.84	34.05	39.1	41.71	42.32	40.95	44.17	44.23	0.225956	0.086201	0.00876033	0.477121	-0.138186	0.08476	0.103035	0.294257	-0.126671	0.0858722	0.140182	0.352578	-0.364142	0.0856617	2.1289e-05	0.00029476	-0.352627	0.0867624	4.81797e-05	0.000587079	0.0115145	0.0853308	0.89266	0.99964
AT1G07220		Arabidopsis thaliana protein of unknown function (DUF821)	10.46	11.91	11.41	8.39	10.65	11.49	14.25	13.92	13.87	15.11	14.05	17.55	0.14287	0.113861	0.209561	0.985251	-0.306073	0.11131	0.00596421	0.0397784	-0.400358	0.112125	0.000356125	0.00418922	-0.448944	0.112037	6.14675e-05	0.000724708	-0.543228	0.112847	1.48057e-06	2.75722e-05	-0.0942848	0.110272	0.39254	0.99964
AT1G07230	NPC1	non-specific phospholipase C1	23.64	30.25	28.42	23.64	22.5	27.39	34.02	28.48	30.53	33.16	29.28	34.54	0.150615	0.115044	0.190468	0.981694	-0.162195	0.114465	0.156487	0.379138	-0.171826	0.114967	0.135027	0.344497	-0.312811	0.114725	0.00639899	0.0334338	-0.322442	0.115226	0.00513674	0.0276471	-0.00963099	0.114648	0.933053	0.99964
AT1G07240	UGT71C5	UDP-glucosyl transferase 71C5	21.44	23.11	25.06	23.01	20.67	24.05	25.88	23.73	21.64	25.41	23.45	25.33	0.0212903	0.107617	0.843175	0.997032	-0.0260404	0.107658	0.808873	0.912041	-0.0268528	0.108531	0.804583	0.915338	-0.0473306	0.107583	0.659978	0.823363	-0.0481431	0.108457	0.657121	0.817487	-0.000812472	0.108498	0.994025	0.99964
AT1G07250	UGT71C4	UDP-glucosyl transferase 71C4	38.88	36.51	41.57	39.94	35.15	40.15	45.37	40.61	38.29	37.73	36.15	38.52	0.000398808	0.103296	0.99692	0.999539	-0.080588	0.103248	0.43508	0.677654	0.124185	0.104388	0.234188	0.481384	-0.0809868	0.10315	0.432374	0.650444	0.123786	0.104292	0.235259	0.451626	0.204773	0.104244	0.0494879	0.99964
AT1G07260	UGT71C3	UDP-glucosyl transferase 71C3	1.82	2.17	1.86	1.16	1.63	1.93	2.53	2.76	1.83	1.95	2.17	2.37	0.313701	0.253256	0.215467	0.986018	-0.280175	0.243137	0.249184	0.499255	-0.0748048	0.251051	0.765729	0.89399	-0.593876	0.248763	0.0169718	0.0708366	-0.388506	0.256504	0.129868	0.306546	0.20537	0.246518	0.404797	0.99964
AT1G07270		Cell division control, Cdc6	1.38	1.24	1	1.17	1.17	0.97	0.68	0.95	0.56	0.61	0.64	0.78	0.112207	0.352488	0.750236	0.996618	0.718982	0.373869	0.0544693	0.194961	0.910419	0.392482	0.02036	0.0963916	0.606775	0.375548	0.106158	0.268956	0.798213	0.394082	0.0428161	0.139295	0.191438	0.413316	0.643239	0.99964
AT1G07280		Tetratricopeptide repeat (TPR)-like superfamily protein	85.5	100.91	98.82	92.08	69.61	81.69	82.03	79.99	84.49	85.05	86.74	85.96	0.204213	0.124271	0.100324	0.928267	0.223313	0.124327	0.0724667	0.235157	0.211808	0.124498	0.0888871	0.264835	0.0191002	0.124431	0.878004	0.944978	0.00759491	0.124601	0.951396	0.979656	-0.0115053	0.124657	0.926463	0.99964
AT1G07290	GONST2	golgi nucleotide sugar transporter 2	0.32	0.54	0.98	0.64	0.42	0.47	0.97	0.62	0.59	1.3	0.75	0.41	0.205561	0.607985	0.735286	0.996618	-0.27609	0.59034	0.640014	0.820653	-0.388932	0.59475	0.513149	0.738357	-0.481652	0.597793	0.420407	0.640247	-0.594494	0.602149	0.323502	0.547589	-0.112842	0.584328	0.846869	0.99964
AT1G07300		josephin protein-related	6.5	7.38	5.96	7.16	7.19	8.94	6.37	5.86	5.44	3.87	4.55	7.39	-0.262876	0.257917	0.308094	0.996618	0.122449	0.265677	0.644876	0.823916	0.435813	0.27859	0.117734	0.316754	0.385325	0.260591	0.139231	0.324022	0.69869	0.273743	0.0106996	0.0492496	0.313365	0.281067	0.264888	0.99964
AT1G07310		Calcium-dependent lipid-binding (CaLB domain) family protein	31.99	34.55	35.37	34.17	34.13	36.65	40.98	35.04	35.42	37.47	37.68	32.06	-0.061057	0.0988497	0.53679	0.996618	-0.125894	0.0988316	0.202726	0.442347	-0.00500195	0.100067	0.960134	0.983563	-0.064837	0.0984938	0.510355	0.717012	0.056055	0.0997339	0.574085	0.761685	0.120892	0.0997159	0.225373	0.99964
AT1G07320	EMB2784|PRPL4|RPL4	ribosomal protein L4	454.11	415.56	415.65	461.62	458.96	410.72	348.57	391.77	390.61	376.66	378.64	338.98	-0.0769286	0.108714	0.47918	0.996618	0.179929	0.108814	0.0982209	0.285705	0.304208	0.108956	0.00523772	0.0351903	0.256857	0.108779	0.0182124	0.0749133	0.381137	0.108921	0.00046663	0.00397543	0.124279	0.10902	0.254302	0.99964
AT1G07330			0.03	0.03	0.1	0.19	0.09	0.03	0	0.05	0	0.03	0.04	0	-1.08996	1.32191	0.409634	0.996618	1.38787	1.62607	0.393375	NA	1.09875	1.61248	0.495617	0.72494	2.47783	1.55575	0.111228	0.277307	2.18871	1.54154	0.15566	0.345361	-0.28912	1.80915	0.873031	0.99964
AT1G07340	ATSTP2|STP2	sugar transporter 2	0	0	0.04	0	0	0	0	0	0.04	0	0	0.1	1.00438	3.71002	0.786606	NA	-0.0126834	3.71002	0.997272	NA	-1.13569	3.6639	0.756585	NA	-1.01706	3.71008	0.783981	NA	-2.14007	3.66397	0.559163	NA	-1.12301	3.66397	0.759223	0.99964
AT1G07350	SR45a	RNA-binding (RRM/RBD/RNP motifs) family protein	18.48	17.79	14.63	15.37	18.09	16.91	22.37	26.69	24.22	22.97	24.47	25.86	0.00393296	0.121677	0.974214	0.999539	-0.522094	0.119551	1.25887e-05	0.000269064	-0.451271	0.120847	0.000188279	0.00247618	-0.526027	0.11934	1.04428e-05	0.000161528	-0.455204	0.120638	0.000161106	0.00163049	0.0708225	0.118494	0.550046	0.99964
AT1G07360	MAC5A	CCCH-type zinc fingerfamily protein with RNA-binding domain	42.92	43.91	44.82	36.03	42.85	44.05	43.1	43.59	40.72	44.43	42.96	47.05	0.0899559	0.0658255	0.171757	0.978147	0.05363	0.0658973	0.415735	0.662965	0.0370093	0.0666707	0.578823	0.784801	-0.0363259	0.0660524	0.582349	0.770559	-0.0529467	0.066824	0.428168	0.646698	-0.0166207	0.0668947	0.803777	0.99964
AT1G07370	ATPCNA1|PCNA1	proliferating cellular nuclear antigen 1	42.95	33.82	36.13	22.24	41.7	33.98	26.69	35.4	31.12	34.11	30.53	32.29	0.201465	0.171354	0.239707	0.996618	0.258935	0.171745	0.131637	0.341027	0.297862	0.172768	0.0846978	0.256957	0.0574709	0.172224	0.738607	0.870459	0.0963973	0.173244	0.577921	0.764463	0.0389264	0.17363	0.822609	0.99964
AT1G07380		Neutral/alkaline non-lysosomal ceramidase	4.8	5.9	6.08	4.52	4.82	5.46	6.57	5.17	5.76	6.24	5.57	5.89	0.172884	0.138603	0.212276	0.985634	-0.0421859	0.137271	0.758601	0.886128	-0.0178301	0.139482	0.898283	0.957506	-0.21507	0.138381	0.120141	0.293065	-0.190714	0.140575	0.174887	0.372318	0.0243558	0.139262	0.861165	0.99964
AT1G07390	AtRLP1|RLP1	receptor like protein 1	1.21	1.85	1.15	0.78	1.24	1.22	1.36	1.37	1.28	1.46	1.38	1.63	0.416324	0.228977	0.0690345	0.874464	0.0957376	0.224678	0.670028	0.838031	-0.0343958	0.226223	0.879153	0.948277	-0.320586	0.230526	0.164325	0.360688	-0.45072	0.232032	0.0520783	0.161024	-0.130133	0.227792	0.567808	0.99964
AT1G07400		HSP20-like chaperones superfamily protein	2.17	1.63	2.24	1.27	1.24	2.31	2.54	9.31	8.86	5.91	4.07	5.38	0.303332	0.487107	0.533468	0.996618	-1.8338	0.449584	4.5253e-05	0.000781018	-1.27267	0.45837	0.00549461	0.036549	-2.13713	0.457974	3.06386e-06	5.58528e-05	-1.576	0.466602	0.000731181	0.00576462	0.561131	0.427281	0.189095	0.99964
AT1G07410	ATRAB-A2B|ATRABA2B|RAB-A2B|RABA2b	RAB GTPase homolog A2B	3.1	3.28	4.05	3.02	4.13	3.06	2.66	2.96	1.54	2.59	2.63	2.61	-0.0209535	0.336003	0.950275	0.999539	0.468385	0.352364	0.18376	0.416575	0.492717	0.361993	0.173474	0.402552	0.489338	0.35079	0.163027	0.359254	0.513671	0.360461	0.154146	0.343194	0.0243326	0.375758	0.948368	0.99964
AT1G07420	ATSMO1|SMO2-1	sterol 4-alpha-methyl-oxidase 2-1	40.73	46.46	45.97	46.37	46	46.94	40.17	42.4	36.79	44.55	43.2	44.82	-0.0939837	0.0929132	0.311767	0.996618	0.144341	0.0940046	0.124668	0.329602	0.0709216	0.0946738	0.453788	0.69205	0.238325	0.0935316	0.010832	0.0501487	0.164905	0.0942041	0.0800301	0.218702	-0.0734197	0.0952806	0.440966	0.99964
AT1G07430	AIP1|AtAIP1|HAI2|HON	highly ABA-induced PP2C gene 2	6.94	10.81	10.07	4.98	4.09	11.72	11.65	5.4	9.65	10.6	8.64	10.27	0.422453	0.409367	0.302088	0.996618	0.0734092	0.408603	0.85742	0.937446	-0.0208364	0.408949	0.959364	0.983417	-0.349044	0.40958	0.394104	0.616954	-0.443289	0.409925	0.279523	0.500403	-0.0942456	0.409162	0.817829	0.99964
AT1G07440		NAD(P)-binding Rossmann-fold superfamily protein	35.42	44.27	48.49	43.41	24.98	35.58	25.16	28.87	24.67	25.74	29.6	23.85	0.248587	0.198158	0.209665	0.985251	0.680404	0.199665	0.000655071	0.00701237	0.769572	0.200952	0.000128338	0.00178887	0.431817	0.200156	0.0309748	0.110761	0.520985	0.20144	0.00970126	0.0456063	0.0891683	0.202923	0.660357	0.99964
AT1G07450		NAD(P)-binding Rossmann-fold superfamily protein	1.47	1.53	1.83	2.37	1.24	1.29	0.91	1.45	0.75	1.06	1.21	0.53	-0.0876129	0.459055	0.848639	0.997032	0.589641	0.482126	0.221329	0.466462	0.867901	0.505354	0.085904	0.259213	0.677254	0.478905	0.157311	0.350941	0.955514	0.502282	0.0571259	0.171502	0.27826	0.523451	0.595011	0.99964
AT1G07460		Concanavalin A-like lectin family protein	0	0	0	0	0	0	0	0	0	0	0	0	NA	NA	NA	NA	NA	NA	NA	NA	NA	NA	NA	NA	NA	NA	NA	NA	NA	NA	NA	NA	NA	NA	NA	NA
AT1G07470		Transcription factor IIA, alpha/beta subunit	20.15	21.93	21.17	16.1	19.66	21.29	24.13	19.09	21.24	21.55	22.17	22.14	0.141626	0.099534	0.154769	0.965871	-0.0198326	0.0989961	0.841217	0.930695	0.0112139	0.100421	0.911086	0.963277	-0.161458	0.0995107	0.104692	0.266513	-0.130412	0.100928	0.196314	0.401675	0.0310465	0.100398	0.757143	0.99964
AT1G07473			0	0.17	0.2	0	0	0	0	0.08	0	0.19	0.13	0	2.88968	2.36982	0.222705	NA	1.87262	2.36982	0.429415	NA	0.204895	2.22383	0.92659	NA	-1.01706	2.54541	0.689475	NA	-2.68479	2.41008	0.265287	NA	-1.66772	2.41008	0.488951	0.99964
AT1G07476			0	0	0	0	0	0	0	0	0	0.14	0	0	0.042611	4.40736	0.992286	NA	-0.0126593	4.40736	0.997708	NA	-1.20423	4.40736	0.784674	NA	-0.0552702	4.40746	0.989995	NA	-1.24685	4.40746	0.777258	NA	-1.19158	4.40746	0.786888	0.99964
AT1G07480		Transcription factor IIA, alpha/beta subunit	13.19	12.85	13.16	11.91	13.5	15.62	14.96	13.66	13.01	14.33	15.33	13.5	-0.0694445	0.10022	0.488357	0.996618	-0.0727741	0.100517	0.469066	0.705009	-0.0699104	0.101922	0.492764	0.722263	-0.00332965	0.0998865	0.973408	0.987204	-0.000465886	0.101301	0.996331	0.999002	0.00286377	0.101595	0.977512	0.99964
AT1G07485			0.33	0.66	0.22	0.36	0.69	1.9	0.47	0.2	0.57	0.6	0	0.21	-1.42388	1.00753	0.157587	0.967048	-0.0566506	1.0947	0.958728	0.983681	0.604641	1.20298	0.615231	0.807813	1.36723	1.00304	0.172857	0.373209	2.02852	1.12021	0.0701662	0.199552	0.661292	1.19922	0.581336	0.99964
AT1G07490	DVL9|RTFL3	ROTUNDIFOLIA like 3	4.53	5.41	7	7.06	4.28	7.71	4.16	3.65	3.75	2.78	3.42	2.05	-0.233164	0.33504	0.486473	0.996618	0.454647	0.352786	0.197491	0.43573	1.12344	0.388012	0.00378723	0.0273798	0.687811	0.34734	0.0476784	0.152387	1.3566	0.383067	0.00039799	0.00348065	0.668789	0.398682	0.0934447	0.99964
AT1G07500			0	0	0	0	0	0	0	0	0	0	0	0	NA	NA	NA	NA	NA	NA	NA	NA	NA	NA	NA	NA	NA	NA	NA	NA	NA	NA	NA	NA	NA	NA	NA	NA
AT1G07510	ftsh10	FTSH protease 10	14.54	14.99	13.64	13.29	14.22	15.31	15.37	15.87	15.37	16	16.82	15.57	0.00745004	0.080846	0.926578	0.999217	-0.0903344	0.0806851	0.262888	0.515026	-0.0992082	0.0816296	0.224234	0.469893	-0.0977844	0.0805398	0.224705	0.438543	-0.106658	0.081486	0.190564	0.393536	-0.00887378	0.0813264	0.913113	0.99964
AT1G07520		GRAS family transcription factor	4.63	4.54	5.14	3.93	4.29	4.66	6.57	5.48	5.92	5.44	5.7	7.1	0.143223	0.141179	0.310357	0.996618	-0.313115	0.137462	0.0227372	0.106447	-0.283415	0.13977	0.0425878	0.163497	-0.456338	0.138508	0.000985407	0.0074217	-0.426638	0.140798	0.00244446	0.0152701	0.0296995	0.137071	0.828464	0.99964
AT1G07530	ATGRAS2|GRAS2|SCL14	SCARECROW-like 14	14.58	16.86	16.25	13.99	14.82	18.23	17.16	16.01	15.49	17.28	15.83	18.22	0.016678	0.0982638	0.865225	0.997032	-0.0099608	0.098369	0.919344	0.966498	-0.0433993	0.0990622	0.661313	0.835693	-0.0266388	0.0982849	0.786363	0.897372	-0.0600773	0.0989788	0.54387	0.739248	-0.0334385	0.0990832	0.735756	0.99964
AT1G07540	TRFL2	TRF-like 2	0	0	0.04	0	0.06	0.04	0	0	0	0	0	0.04	-1.39333	3.01219	0.643677	NA	0.949108	3.12161	0.761094	NA	-0.242473	3.12161	0.938086	NA	2.34244	3.01223	0.436779	NA	1.15086	3.01223	0.702415	NA	-1.19158	3.12165	0.702672	0.99964
AT1G07550		Leucine-rich repeat protein kinase family protein	0	0	0	0	0	0	0	0	0	0	0	0	NA	NA	NA	NA	NA	NA	NA	NA	NA	NA	NA	NA	NA	NA	NA	NA	NA	NA	NA	NA	NA	NA	NA	NA
AT1G07560		Leucine-rich repeat protein kinase family protein	0	0	0	0	0	0	0	0	0	0	0	0	NA	NA	NA	NA	NA	NA	NA	NA	NA	NA	NA	NA	NA	NA	NA	NA	NA	NA	NA	NA	NA	NA	NA	NA
AT1G07570	APK1|APK1A	Protein kinase superfamily protein	7.11	5.98	7.85	7.54	8.48	11.28	6.87	6.37	5.29	6.42	5.12	5.76	-0.398203	0.167465	0.017415	0.600096	0.174733	0.172408	0.310828	0.566163	0.331287	0.17658	0.060637	0.207397	0.572936	0.169201	0.000708876	0.00566636	0.72949	0.17345	2.60209e-05	0.00034092	0.156554	0.178227	0.379727	0.99964
AT1G07580		pre-tRNA	0	0	0	0	0	0	0	0	0	0	0	0	NA	NA	NA	NA	NA	NA	NA	NA	NA	NA	NA	NA	NA	NA	NA	NA	NA	NA	NA	NA	NA	NA	NA	NA
AT1G07590		Tetratricopeptide repeat (TPR)-like superfamily protein	209.25	254.06	214.84	302.83	284.76	261.65	234.7	187.15	252.13	219.57	268.49	269.55	-0.342613	0.131491	0.00917116	0.48956	0.0262459	0.131571	0.841887	0.93113	-0.0926324	0.131596	0.481486	0.713568	0.368859	0.1315	0.00503156	0.0275387	0.249981	0.131526	0.0573512	0.172033	-0.118878	0.131606	0.366371	0.99964
AT1G07600	ATMT-2|ATMT-Q|ATMT1|LSR4|MT-Q|MT1|MT1A	metallothionein 1A	0	0	0	0	0	0	0	0	0	0	0	0	-0.522781	2.02094	0.795881	0.997032	-0.583298	2.0205	0.772818	NA	-0.809184	2.02103	0.688875	NA	-0.0605168	1.93624	0.975066	NA	-0.286403	1.93679	0.882441	NA	-0.225886	1.93633	0.907132	0.99964
AT1G07610	MT1C	metallothionein 1C	138.6	161.38	140.97	168.57	157.19	108.26	107.14	100.4	116.62	108.42	119.96	123.85	-0.138992	0.225788	0.538166	0.996618	0.224545	0.227243	0.323089	0.57795	0.504761	0.229652	0.0279537	0.120557	0.363538	0.226672	0.108758	0.273151	0.643753	0.229088	0.00495303	0.0268677	0.280215	0.230522	0.224148	0.99964
AT1G07615		GTP-binding protein Obg/CgtA	5.33	5.11	6.17	3.86	6.12	5.02	7.56	7.5	7.83	6.75	8.62	7.39	0.138308	0.161301	0.391195	0.996618	-0.459246	0.155952	0.00323171	0.0247284	-0.382415	0.158763	0.016009	0.0810102	-0.597554	0.157066	0.000142109	0.0014698	-0.520723	0.159858	0.00112435	0.00817716	0.0768314	0.154459	0.618891	0.99964
AT1G07620	ATOBGM|TRM32	GTP-binding protein Obg/CgtA	4.43	3.66	4.78	2.83	3.76	4.99	7.29	5.34	6.92	7.78	6.04	8.31	0.153748	0.195042	0.430533	0.996618	-0.589967	0.189799	0.00188116	0.0161695	-0.7224	0.190416	0.000148357	0.00202036	-0.743714	0.190839	9.73624e-05	0.00106944	-0.876148	0.191453	4.73248e-06	7.66328e-05	-0.132433	0.186109	0.476717	0.99964
AT1G07630	PLL5	pol-like 5	15.58	16.59	17.71	13.48	15.06	17.33	20.6	17.8	19.46	19.67	20.35	23.16	0.11619	0.0942441	0.217628	0.988093	-0.197257	0.0932519	0.0344033	0.143327	-0.275209	0.0938263	0.0033551	0.0250472	-0.313447	0.0935579	0.000807247	0.00630675	-0.391399	0.0941304	3.20973e-05	0.000408649	-0.0779525	0.0931369	0.402612	0.99964
AT1G07640	OBP2|URP3	Dof-type zinc finger DNA-binding family protein	24.82	28.27	30.44	34.6	29.63	31.49	29.34	30.03	27.55	34.92	35.79	31.47	-0.230822	0.120475	0.0553736	0.837072	-0.0663999	0.121163	0.583679	0.784719	-0.224745	0.12141	0.0641523	0.215543	0.164422	0.120307	0.171723	0.371495	0.00607672	0.120555	0.959799	0.982359	-0.158345	0.121243	0.191549	0.99964
AT1G07645	ATDSI-1VOC|DSI-1VOC	dessication-induced 1VOC superfamily protein	0	0	0	0	0	0	0	0	0	0	0	0	NA	NA	NA	NA	NA	NA	NA	NA	NA	NA	NA	NA	NA	NA	NA	NA	NA	NA	NA	NA	NA	NA	NA	NA
AT1G07650		Leucine-rich repeat transmembrane protein kinase	28.3	25.27	29.94	25.88	30.16	29.09	30.31	26.25	28.47	29.11	28.56	32.81	-0.0339104	0.0817987	0.678465	0.996618	-0.00171825	0.081959	0.983274	0.993918	-0.0522906	0.082304	0.52521	0.746744	0.0321921	0.0818265	0.694009	0.843695	-0.0183802	0.082172	0.823007	0.915497	-0.0505723	0.0823316	0.539049	0.99964
AT1G07660		Histone superfamily protein	35.78	39.97	36.37	31.18	45.3	39.56	44.62	38.34	41.17	40.79	43.64	39.36	-0.0842051	0.123559	0.495558	0.996618	-0.197854	0.123189	0.108251	0.303205	-0.0463736	0.125983	0.712804	0.863101	-0.113649	0.122293	0.352724	0.576797	0.0378315	0.125108	0.762354	0.881997	0.151481	0.124742	0.224613	0.99964
AT1G07670	ATECA4|ECA4	endomembrane-type CA-ATPase 4	23.25	23.75	24.28	18.99	24.6	25.07	26.03	26.97	25.68	28.45	23.69	24.64	0.0557149	0.0888918	0.530808	0.996618	-0.120749	0.0886819	0.173326	0.402694	-0.0474847	0.0892663	0.594765	0.795939	-0.176464	0.0887065	0.0466684	0.150224	-0.1032	0.0892908	0.247775	0.466113	0.073264	0.0890818	0.410829	0.99964
AT1G07680			0	0	0	0	0	0	0	0	0	0	0	0	NA	NA	NA	NA	NA	NA	NA	NA	NA	NA	NA	NA	NA	NA	NA	NA	NA	NA	NA	NA	NA	NA	NA	NA
AT1G07690			0	0	0	0	0	0	0	0	0	0	0	0	NA	NA	NA	NA	NA	NA	NA	NA	NA	NA	NA	NA	NA	NA	NA	NA	NA	NA	NA	NA	NA	NA	NA	NA
AT1G07700		Thioredoxin superfamily protein	73.12	77.12	81.9	84.37	79.22	82.25	77.36	82.94	78.38	81.68	86.41	91.51	-0.113206	0.0904986	0.210966	0.985251	-0.0538366	0.0907599	0.553063	0.76592	-0.0843778	0.0912501	0.355129	0.610286	0.0593695	0.090413	0.511407	0.717861	0.0288283	0.090905	0.751148	0.87427	-0.0305412	0.0911651	0.737618	0.99964
AT1G07702		snoRNA	0	0	0	0	0	0	0	0	0	0	0	0	NA	NA	NA	NA	NA	NA	NA	NA	NA	NA	NA	NA	NA	NA	NA	NA	NA	NA	NA	NA	NA	NA	NA	NA
AT1G07705	NOT2a	NOT2 / NOT3 / NOT5 family	17.18	16.85	16.7	14.48	18.1	16.85	20.26	17.24	19.56	19.34	17.71	18.82	0.0347606	0.0868739	0.689063	0.996618	-0.149155	0.0863573	0.0841341	0.259457	-0.0757981	0.0876773	0.387306	0.636816	-0.183916	0.0863237	0.0331274	0.116431	-0.110559	0.0876442	0.207147	0.416407	0.0733572	0.0871322	0.39984	0.99964
AT1G07710		Ankyrin repeat family protein	0.45	0.38	0.52	0.44	0.65	0.38	0.29	0.25	0.05	0.51	0.35	0.2	-0.147021	0.556334	0.791573	0.997032	1.16192	0.629435	0.0648961	0.218644	0.373952	0.59226	0.52778	0.748642	1.30894	0.623252	0.0357131	0.123186	0.520973	0.585685	0.373729	0.598954	-0.787969	0.655522	0.229345	0.99964
AT1G07720	KCS3	3-ketoacyl-CoA synthase 3	17.08	21.13	19.85	18.85	16.04	18.66	16.38	13.23	17.5	19.2	17.03	19.14	0.0969161	0.136909	0.479014	0.996618	0.31432	0.137935	0.0226815	0.10626	0.133906	0.138144	0.332386	0.588831	0.217404	0.138114	0.115466	0.284607	0.0369895	0.138322	0.789149	0.896986	-0.180414	0.139338	0.195392	0.99964
AT1G07725	ATEXO70H6|EXO70H6	exocyst subunit exo70 family protein H6	0.09	0.16	0.26	0.24	0.16	0	0	0.08	0	0.17	0.11	0	0.272642	1.17859	0.817059	0.997032	2.47481	1.35155	0.0670877	0.223464	0.888061	1.22064	0.466897	0.702328	2.20216	1.35785	0.104847	0.266692	0.615419	1.22762	0.616151	0.790099	-1.58674	1.39451	0.255183	0.99964
AT1G07728		other RNA	7.1	6.32	8.14	7.33	6.86	7.71	7.93	8.59	7.18	7.43	7.84	9.95	-0.0416918	0.149789	0.780754	0.996618	-0.135625	0.149525	0.364386	0.617312	-0.162079	0.151101	0.283426	0.536687	-0.0939331	0.14888	0.528084	0.729658	-0.120387	0.150462	0.423645	0.643115	-0.0264538	0.150199	0.860196	0.99964
AT1G07730		Disease resistance-responsive (dirigent-like protein) family protein	0	0.5	0	0	0	0	0	0	0	0	1	0	3.97148	4.27614	0.353017	0.996618	3.91621	4.27614	0.359757	NA	-0.836246	4.13074	0.839569	0.93267	-0.0552702	4.40746	0.989995	0.994891	-4.80772	4.26654	0.259809	0.479524	-4.75245	4.26654	0.265327	0.99964
AT1G07740		Tetratricopeptide repeat (TPR)-like superfamily protein	2	1.75	1.93	2.01	2.5	2.3	2.92	3.01	3.46	2.84	2.58	3.41	-0.271274	0.17659	0.124494	0.941234	-0.705539	0.172204	4.18344e-05	0.000734531	-0.578108	0.176319	0.00104264	0.0099865	-0.434265	0.167453	0.00950447	0.045308	-0.306834	0.171682	0.0739011	0.206909	0.127431	0.167167	0.445883	0.99964
AT1G07745	ATRAD51D|RAD51D|SSN1	homolog of RAD51 D	3.65	2.4	3.1	3.08	3.24	3.86	2.59	2.88	3.54	3.91	3.17	3.85	-0.166232	0.236979	0.483015	0.996618	-0.004075	0.240838	0.9865	0.995392	-0.196828	0.24155	0.415155	0.660444	0.162157	0.237154	0.494126	0.703848	-0.0305964	0.237876	0.897656	0.954119	-0.192753	0.241722	0.425208	0.99964
AT1G07747		Bifunctional inhibitor/lipid-transfer protein/seed storage 2S albumin superfamily protein	0	0	0	0	0	0	0	0	0	0	0	0	NA	NA	NA	NA	NA	NA	NA	NA	NA	NA	NA	NA	NA	NA	NA	NA	NA	NA	NA	NA	NA	NA	NA	NA
AT1G07750		RmlC-like cupins superfamily protein	31.24	38.7	36.38	27.68	27.59	36.57	44.24	33.01	32.76	36.84	32.47	37.67	0.197673	0.134895	0.142817	0.958095	-0.045701	0.134424	0.733873	0.872945	0.0597929	0.135336	0.658627	0.833824	-0.243374	0.134827	0.0710608	0.204169	-0.13788	0.135737	0.309729	0.533495	0.105494	0.135268	0.435457	0.99964
AT1G07760		pre-tRNA	0	0	0	0	0	0	0	0	0	0	0	0	NA	NA	NA	NA	NA	NA	NA	NA	NA	NA	NA	NA	NA	NA	NA	NA	NA	NA	NA	NA	NA	NA	NA	NA
AT1G07770	RPS15A	ribosomal protein S15A	558.97	515.47	543.02	472.99	651.26	591.36	545.99	555.3	550.84	588.98	600.57	577.49	-0.120432	0.0804639	0.134466	0.952795	-0.0850474	0.0805318	0.290936	0.545777	-0.0349002	0.0807587	0.665629	0.83819	0.0353846	0.0804138	0.659914	0.823334	0.0855317	0.080641	0.28885	0.511315	0.0501471	0.0807088	0.53438	0.99964
AT1G07780	PAI1|TRP6	phosphoribosylanthranilate isomerase 1	19.74	14.95	15.19	17.09	20.01	15.28	18.89	17.2	13.71	18.03	17.61	18.47	-0.0810244	0.157832	0.607702	0.996618	0.019565	0.158629	0.901839	0.958612	-0.0292636	0.159646	0.85456	0.939232	0.100589	0.15802	0.524411	0.726472	0.0517607	0.159041	0.744836	0.869955	-0.0488287	0.159832	0.759985	0.99964
AT1G07790	HTB1	Histone superfamily protein	103.34	93.59	88.59	70.98	106.2	83.88	85.18	89.46	96.63	92.67	85.04	84.21	0.0984851	0.131771	0.454824	0.996618	0.0243269	0.131732	0.853488	0.935871	0.219199	0.133057	0.0994759	0.284509	-0.0741582	0.131881	0.573905	0.763906	0.120713	0.133205	0.364817	0.590378	0.194872	0.133167	0.143367	0.99964
AT1G07795			0	0	0	0	0	0	0	0	0	0	0	0	NA	NA	NA	NA	NA	NA	NA	NA	NA	NA	NA	NA	NA	NA	NA	NA	NA	NA	NA	NA	NA	NA	NA	NA
AT1G07800		transposable element gene	0	0	0	0	0	0	0	0	0	0	0	0	NA	NA	NA	NA	NA	NA	NA	NA	NA	NA	NA	NA	NA	NA	NA	NA	NA	NA	NA	NA	NA	NA	NA	NA
AT1G07810	ACA3|ATECA1|ECA1	ER-type Ca2+-ATPase 1	14.91	15.77	15.54	12.05	14.8	16.92	16.57	13.92	14.71	16.31	14.77	14.98	0.0804831	0.0951285	0.397527	0.996618	0.0552877	0.0952241	0.561506	0.771496	0.0656129	0.0959669	0.494163	0.723904	-0.0251954	0.095328	0.791547	0.90051	-0.0148702	0.09607	0.87699	0.944385	0.0103252	0.0961646	0.914496	0.99964
AT1G07820		Histone superfamily protein	216.14	208.87	224.99	160.68	232.34	204.99	204.8	205.71	218.55	233.97	267.21	253.53	0.0673076	0.094453	0.476091	0.996618	-0.0213634	0.0943932	0.82095	0.919162	-0.104941	0.0947111	0.267858	0.520786	-0.0886711	0.0944445	0.347798	0.572249	-0.172248	0.0947623	0.0691118	0.197148	-0.0835773	0.0947027	0.377494	0.99964
AT1G07830		ribosomal protein L29 family protein	20.19	22.39	25.3	16.39	26.82	25.43	26.22	26.92	24.19	27.98	23	27.28	-0.039554	0.144603	0.784442	0.996618	-0.228598	0.143695	0.111641	0.308704	-0.132807	0.146101	0.363345	0.616642	-0.189044	0.143079	0.186416	0.391352	-0.0932532	0.145496	0.521565	0.721462	0.0957912	0.144593	0.507658	0.99964
AT1G07840		Sas10/Utp3/C1D family	16.1	14.85	16.64	14.85	17.99	18.63	15.68	16.82	16.79	17.5	18.39	15.28	-0.123847	0.111011	0.264579	0.996618	-0.0558286	0.11185	0.617684	0.806201	-0.0403322	0.113704	0.722805	0.868749	0.0680186	0.110714	0.538973	0.737964	0.083515	0.112586	0.458215	0.672812	0.0154963	0.113414	0.891319	0.99964
AT1G07850		Protein of unknown function (DUF604)	0.04	0	0.04	0	0	0	0	0	0	0.09	0	0	1.94376	3.7621	0.605387	NA	1.88849	3.7621	0.615683	NA	-0.0270854	3.73411	0.994213	NA	-0.0552704	3.81191	0.988432	NA	-1.97084	3.7843	0.602509	NA	-1.91557	3.7843	0.612723	0.99964
AT1G07860			0	0	0	0.42	0	0	0	0	0	0	0	0	-0.919176	4.40736	0.834796	NA	-0.0126593	4.40736	0.997708	NA	-0.242447	4.40736	0.956131	NA	0.906517	4.40746	0.837043	NA	0.676729	4.40746	0.877971	NA	-0.229788	4.40746	0.95842	0.99964
AT1G07870		Protein kinase superfamily protein	7.24	8.63	7.8	5.07	7.93	7.96	11.9	9.46	9.73	11.31	9.47	13.47	0.177533	0.164024	0.279093	0.996618	-0.384442	0.160656	0.0167133	0.0858196	-0.463522	0.161557	0.00411647	0.0290805	-0.561975	0.161685	0.000509434	0.00434171	-0.641055	0.16258	8.04652e-05	0.000905922	-0.07908	0.159182	0.619337	0.99964
AT1G07880	ATMPK13	Protein kinase superfamily protein	3.62	4.15	3.16	2.9	4.92	3.2	3.36	2.48	4.18	3.45	3.51	4.6	-0.0141913	0.252337	0.955151	0.999539	0.138417	0.25536	0.587786	0.787463	-0.028707	0.256352	0.910837	0.963259	0.152608	0.254588	0.548885	0.745898	-0.0145157	0.255583	0.954709	0.980928	-0.167124	0.258568	0.518056	0.99964
AT1G07885			0	0	0	0	0	0	0	0	0	0	0	0	NA	NA	NA	NA	NA	NA	NA	NA	NA	NA	NA	NA	NA	NA	NA	NA	NA	NA	NA	NA	NA	NA	NA	NA
AT1G07890	APX1|ATAPX01|ATAPX1|CS1|MEE6	ascorbate peroxidase 1	540.53	457	590.23	501.36	533.61	586.43	693.46	736.76	730.96	780.63	752.19	736.16	-0.0209932	0.0902884	0.81614	0.997032	-0.427213	0.0901905	2.17139e-06	6.05181e-05	-0.409852	0.0902588	5.60266e-06	0.000128316	-0.406219	0.0901697	6.63566e-06	0.000109679	-0.388859	0.0902381	1.63805e-05	0.000228786	0.0173605	0.09014	0.847276	0.99964
AT1G07900	LBD1	LOB domain-containing protein 1	4.9	4.94	6.6	1.15	2.68	3.78	12.51	10.13	10.45	13.53	8.59	14.23	1.06626	0.38284	0.00535036	0.402074	-1.13289	0.317014	0.000352055	0.00424603	-1.0642	0.321873	0.000945464	0.00919166	-2.19916	0.361609	1.18996e-09	5.25641e-08	-2.13047	0.365877	5.78321e-09	2.03512e-07	0.0686936	0.296306	0.816668	0.99964
AT1G07901			0	0	0	0	0	0	0	0	0	0	0	0	NA	NA	NA	NA	NA	NA	NA	NA	NA	NA	NA	NA	NA	NA	NA	NA	NA	NA	NA	NA	NA	NA	NA	NA
AT1G07910	AtRLG1|ATRNL|RNL	RNAligase	6.77	7.86	6.95	6.62	6.98	6.77	6.66	6.63	5.69	6.91	6.68	7.01	0.0787249	0.101658	0.43869	0.996618	0.20224	0.10261	0.048728	0.180961	0.143046	0.103615	0.167416	0.393479	0.123515	0.102785	0.229485	0.444393	0.0643212	0.103789	0.535433	0.733165	-0.059194	0.104721	0.571899	0.99964
AT1G07920		GTP binding Elongation factor Tu family protein	449	439.34	438.7	389.62	470.17	430.36	472.09	514.51	476.09	505.39	463.17	463.56	0.0311016	0.0701224	0.65738	0.996618	-0.131552	0.0700951	0.0605494	0.208577	-0.0429589	0.0701882	0.540503	0.758574	-0.162654	0.0700919	0.0203093	0.0811861	-0.0740605	0.070185	0.291325	0.513529	0.0885935	0.0701577	0.206669	0.99964
AT1G07930		GTP binding Elongation factor Tu family protein	350.45	327.59	329.71	283.2	339.23	311.82	360.69	393.32	359.5	397.7	352.71	340.8	0.0998044	0.0828792	0.228506	0.994734	-0.134603	0.0828268	0.104138	0.295857	-0.048516	0.0829278	0.558521	0.770237	-0.234407	0.0828448	0.00466245	0.02586	-0.14832	0.0829458	0.0737501	0.206761	0.086087	0.0828935	0.299026	0.99964
AT1G07940		GTP binding Elongation factor Tu family protein	368.79	373.39	373.46	313.2	370.7	354.57	390.81	409.55	390.94	400.52	366.86	367.34	0.093784	0.0606995	0.122333	0.940107	-0.0843561	0.0606569	0.164313	0.390124	0.0420268	0.0607985	0.48941	0.719841	-0.17814	0.0606759	0.00332551	0.0198069	-0.0517572	0.0608175	0.394756	0.618965	0.126383	0.060775	0.0375694	0.99964
AT1G07950	MED22B	Surfeit locus protein 5 subunit 22 of Mediator complex	22.29	23.34	25.31	20.83	28.15	28.25	29.05	23.61	26.28	29.17	30.96	29.01	-0.154311	0.122501	0.207789	0.985251	-0.194444	0.122638	0.112851	0.310847	-0.244934	0.124252	0.0486934	0.17933	-0.0401327	0.120849	0.739821	0.871022	-0.0906234	0.122487	0.459383	0.673716	-0.0504907	0.122623	0.68052	0.99964
AT1G07960	ATPDIL5-1|PDIL5-1	PDI-like 5-1	32.92	32.01	34.91	26.61	35.79	36.75	38.49	36.27	34.87	36.61	39.31	40.18	-0.0370258	0.100356	0.712169	0.996618	-0.169744	0.0998554	0.0891505	0.269072	-0.133739	0.101712	0.188548	0.423085	-0.132718	0.0992997	0.181373	0.384796	-0.0967133	0.101166	0.33908	0.564311	0.0360046	0.10067	0.720604	0.99964
AT1G07970			6.95	7.09	5.91	5.85	7.61	6.65	6.45	6.99	6.17	7.51	7.53	6.72	-0.0136566	0.12519	0.913134	0.99768	0.040671	0.125988	0.746835	0.879278	-0.0593499	0.126994	0.640253	0.822493	0.0543276	0.125594	0.665332	0.826362	-0.0456934	0.126603	0.71816	0.854495	-0.100021	0.127392	0.432371	0.99964
AT1G07980	NF-YC10	nuclear factor Y, subunit C10	18.95	18.88	19.05	15.9	18.48	18.29	17.39	22.47	23.32	19.06	22.37	19.01	0.087551	0.140278	0.532546	0.996618	-0.171779	0.138864	0.216075	0.459837	-0.00538491	0.14183	0.969714	0.986902	-0.259331	0.139199	0.0624587	0.186153	-0.0929359	0.142158	0.513271	0.713906	0.166395	0.140762	0.237168	0.99964
AT1G07985		Expressed protein	0.75	0.59	0.29	0.68	1.07	2.28	0.77	0.77	0.71	0.55	0.95	0.33	-1.26769	0.705961	0.0725439	0.878485	-0.47834	0.741626	0.518935	0.741409	-0.0146199	0.788442	0.985206	0.993788	0.789347	0.673853	0.24144	0.458021	1.25307	0.725058	0.083947	0.226049	0.46372	0.759827	0.541665	0.99964
AT1G07990		SIT4 phosphatase-associated family protein	21.48	20.36	22.41	19.71	21.31	21.8	23.24	21.95	22.45	24.17	23.48	25.28	0.0250937	0.0678808	0.711626	0.996618	-0.0548688	0.0678079	0.418411	0.665311	-0.120359	0.0683775	0.0783726	0.244606	-0.0799626	0.0677494	0.237893	0.45387	-0.145452	0.0683195	0.0332542	0.115881	-0.0654897	0.0682471	0.337258	0.99964
AT1G08000	GATA10	GATA transcription factor 10	10.24	8.41	10.78	10.53	9.84	8.13	9.54	10.83	9.99	9.86	11.04	11.19	0.0140036	0.162045	0.931134	0.999473	-0.0497921	0.162001	0.758572	0.886128	-0.0530596	0.163836	0.746045	0.881752	-0.0637957	0.161784	0.69334	0.843346	-0.0670632	0.163621	0.681901	0.832819	-0.00326752	0.163578	0.984063	0.99964
AT1G08005			0	0	0	0	0	0	0	0	0	0	0	0	NA	NA	NA	NA	NA	NA	NA	NA	NA	NA	NA	NA	NA	NA	NA	NA	NA	NA	NA	NA	NA	NA	NA	NA
AT1G08010	GATA11	GATA transcription factor 11	14.86	14.01	12.53	11.92	14.83	16.37	12.11	13.3	11.73	13.49	12.46	14.86	0.0162165	0.116794	0.88957	0.997032	0.249102	0.119247	0.0367122	0.149972	0.12923	0.120302	0.282727	0.536127	0.232885	0.119045	0.0504328	0.158815	0.113014	0.120102	0.346714	0.571752	-0.119872	0.122489	0.327762	0.99964
AT1G08030	AQC1|TPST	tyrosylprotein sulfotransferase	12.34	12.14	10.99	10.2	10.43	12.23	10.7	10.85	9.68	9.86	11.13	11.79	0.102356	0.114503	0.371366	0.996618	0.193498	0.115501	0.0938758	0.27764	0.187249	0.117195	0.110097	0.30402	0.0911423	0.115873	0.431534	0.649841	0.0848926	0.117562	0.470226	0.68295	-0.00624963	0.118534	0.957952	0.99964
AT1G08032			0	0	0	0	0	0	0	0	0	0	0	0	NA	NA	NA	NA	NA	NA	NA	NA	NA	NA	NA	NA	NA	NA	NA	NA	NA	NA	NA	NA	NA	NA	NA	NA
AT1G08035			0.21	0.2	0	0.57	0	0.23	0.44	0.37	0	0	0	0.88	-1.01479	1.94638	0.602109	0.996618	-0.965056	1.95637	0.621809	NA	-0.843794	1.99438	0.672232	NA	0.0497299	1.81112	0.978094	NA	0.170992	1.85211	0.926441	NA	0.121262	1.8626	0.948091	0.99964
AT1G08040		Protein of unknown function (DUF707)	17.39	18.93	18.08	13.77	15.41	19.71	15.97	16.48	16.8	16.29	20.36	17.76	0.15265	0.115642	0.186828	0.979306	0.164659	0.116021	0.155836	0.378066	0.0973275	0.116975	0.405386	0.652566	0.0120096	0.11658	0.91795	0.964874	-0.0553221	0.117529	0.637847	0.804372	-0.0673317	0.117902	0.567944	0.99964
AT1G08050		Zinc finger (C3HC4-type RING finger) family protein	6.74	7.13	8.98	5.6	8.46	8.46	12.87	14.86	13.77	14.3	11.26	15.15	0.0221325	0.153486	0.885343	0.997032	-0.849667	0.150078	1.50052e-08	8.32971e-07	-0.772668	0.151159	3.1941e-07	1.09791e-05	-0.871799	0.149964	6.12167e-09	2.30279e-07	-0.794801	0.151046	1.4251e-07	3.51645e-06	0.0769986	0.147581	0.601854	0.99964
AT1G08060	MOM|MOM|MOM1	ATP-dependent helicase family protein	5.37	5.23	5.82	4.17	5.79	5.1	5.43	5.1	5.35	5.39	5.13	5.93	0.128632	0.0926699	0.165117	0.973509	0.0811735	0.092715	0.381293	0.631807	0.0571339	0.0936557	0.541834	0.759491	-0.0474583	0.093068	0.610099	0.790397	-0.0714979	0.0940052	0.446912	0.66291	-0.0240396	0.0940497	0.798256	0.99964
AT1G08065	ACA5|ATACA5	alpha carbonic anhydrase 5	0	0	0	0	0	0	0	0	0	0	0	0	NA	NA	NA	NA	NA	NA	NA	NA	NA	NA	NA	NA	NA	NA	NA	NA	NA	NA	NA	NA	NA	NA	NA	NA
AT1G08070	EMB3102|OTP82	Tetratricopeptide repeat (TPR)-like superfamily protein	0.74	0.77	0.83	0.57	0.92	0.87	1.21	0.99	0.99	1.03	1.12	1.45	-0.0140361	0.288067	0.961138	0.999539	-0.432384	0.279638	0.12205	0.325239	-0.555454	0.281925	0.0488135	0.179613	-0.418348	0.278094	0.132493	0.31292	-0.541417	0.280393	0.0534926	0.163845	-0.123069	0.271727	0.650609	0.99964
AT1G08080	ACA7|ATACA7	alpha carbonic anhydrase 7	0.8	0.09	0.11	0.18	0	0	0.2	0.09	0.23	0	0	0	2.35398	1.74542	0.177446	0.979306	0.979506	1.56077	0.53028	NA	3.95519	1.84766	0.0323022	NA	-1.37447	1.80292	0.445845	NA	1.60121	2.0563	0.436165	NA	2.97568	1.90207	0.117713	0.99964
AT1G08090	ACH1|ATNRT2.1|ATNRT2:1|LIN1|NRT2|NRT2.1|NRT2:1|NRT2;1AT	nitrate transporter 2:1	1.15	1.37	0.86	1.52	0.91	0.87	0.65	1.5	0.97	1.52	1.11	0.63	-0.00666058	0.420094	0.98735	0.999539	0.121276	0.423342	0.774517	0.894152	0.109648	0.427695	0.797665	0.911585	0.127936	0.422526	0.762051	0.88427	0.116309	0.426887	0.78527	0.894531	-0.0116276	0.430084	0.978431	0.99964
AT1G08100	ACH2|ATNRT2.2|NRT2.2|NRT2;2AT	nitrate transporter 2.2	0	0	0	0	0	0	0	0	0	0	0	0	NA	NA	NA	NA	NA	NA	NA	NA	NA	NA	NA	NA	NA	NA	NA	NA	NA	NA	NA	NA	NA	NA	NA	NA
AT1G08105		transposable element gene	0	0	0	0	0	0	0	0	0	0	0	0	NA	NA	NA	NA	NA	NA	NA	NA	NA	NA	NA	NA	NA	NA	NA	NA	NA	NA	NA	NA	NA	NA	NA	NA
AT1G08110		lactoylglutathione lyase family protein / glyoxalase I family protein	104.39	120.48	118.63	110.61	105.04	133.2	127.74	116.66	121.31	123.79	140.01	133.78	-0.043242	0.0926479	0.640689	0.996618	-0.093399	0.0926652	0.313494	0.568189	-0.112101	0.093071	0.228409	0.474943	-0.050157	0.0925091	0.587692	0.774165	-0.068859	0.0929155	0.458638	0.673248	-0.018702	0.0929328	0.840509	0.99964
AT1G08115		snRNA	0	0	0	0	0	0	0	0	0	0	0	0	NA	NA	NA	NA	NA	NA	NA	NA	NA	NA	NA	NA	NA	NA	NA	NA	NA	NA	NA	NA	NA	NA	NA	NA
AT1G08120			0	0	0	0	0.14	0.15	0	0	0.08	0.16	0	0	-2.79059	2.74338	0.309053	NA	-0.974453	2.8955	0.736464	NA	-1.953	2.85519	0.493966	NA	1.81614	2.74341	0.50797	NA	0.837597	2.70083	0.756465	NA	-0.978543	2.85522	0.731809	0.99964
AT1G08125		S-adenosyl-L-methionine-dependent methyltransferases superfamily protein	15.44	17.68	17.46	16.37	18.28	20.06	19.49	17.02	17.26	18.65	16.41	16.38	-0.131769	0.114082	0.248077	0.996618	-0.0959853	0.114738	0.402838	0.651836	0.0435445	0.11776	0.711552	0.862464	0.0357837	0.113464	0.752477	0.878377	0.175314	0.11652	0.132432	0.310793	0.13953	0.117161	0.233685	0.99964
AT1G08130	ATLIG1|LIG1	DNA ligase 1	16.91	16.25	16.47	12.96	18.25	15.79	14.79	14.72	13.93	15.54	14.18	13.88	0.0776797	0.094178	0.409475	0.996618	0.209774	0.0948825	0.0270439	0.120803	0.247979	0.0960362	0.00981901	0.0568316	0.132095	0.0950021	0.164396	0.360689	0.170299	0.0961544	0.0765437	0.211903	0.0382046	0.0968445	0.693216	0.99964
AT1G08135	ATCHX6B|CHX6B	cation/H+ exchanger 6B	0	0	0	0.05	0	0	0	0	0	0.03	0.04	0	-1.86729	3.71581	0.615298	NA	-0.0126489	3.76698	0.997321	NA	-2.11184	3.72019	0.570258	NA	1.85464	3.71587	0.6177	NA	-0.244554	3.66843	0.946849	NA	-2.09919	3.72026	0.572577	0.99964
AT1G08140	ATCHX6A|CHX6A	cation/H+ exchanger 6A	0	0	0	0	0.02	0	0	0	0	0	0	0	-0.919176	4.40736	0.834796	NA	-0.0126593	4.40736	0.997708	NA	-0.242447	4.40736	0.956131	NA	0.906517	4.40746	0.837043	NA	0.676729	4.40746	0.877971	NA	-0.229788	4.40746	0.95842	0.99964
AT1G08150	ATCHX5|CHX5	Cation/hydrogen exchanger family protein	0	0	0	0	0	0	0	0	0	0	0	0	NA	NA	NA	NA	NA	NA	NA	NA	NA	NA	NA	NA	NA	NA	NA	NA	NA	NA	NA	NA	NA	NA	NA	NA
AT1G08160		Late embryogenesis abundant (LEA) hydroxyproline-rich glycoprotein family	20.05	19.11	20.73	22.32	24.82	19.31	12.43	18.46	14.94	15.23	16.24	15.66	-0.187853	0.165092	0.255176	0.996618	0.352424	0.169258	0.0373272	0.151994	0.426752	0.172081	0.0131401	0.0704852	0.540277	0.167866	0.00128858	0.00916872	0.614605	0.170711	0.000317901	0.0028887	0.0743285	0.174744	0.670576	0.99964
AT1G08165			3.5	6.22	8.68	7.18	7.17	6.18	4.77	6.53	3.75	13.98	3.9	4.92	-0.426729	0.568742	0.453072	0.996618	-0.088857	0.582936	0.878848	0.948375	-0.278611	0.584597	0.633656	0.818509	0.337872	0.565522	0.550206	0.746734	0.148118	0.567233	0.793998	0.900087	-0.189754	0.581465	0.744168	0.99964
AT1G08170		Histone superfamily protein	0	0	0.31	0	0.12	0.14	0	0	0	0.43	0	0	0.118037	2.87665	0.96727	NA	1.89851	2.93349	0.517512	NA	-0.608773	2.82824	0.829574	NA	1.78047	2.94268	0.545146	NA	-0.72681	2.83778	0.797859	NA	-2.50728	2.89538	0.386512	0.99964
AT1G08180			9.51	17.58	16.75	12.2	16.43	18.93	13.26	14.02	13.99	10.02	13.26	16.47	-0.200509	0.251784	0.425826	0.996618	-0.0577067	0.25485	0.820864	0.919162	0.255507	0.265391	0.33567	0.592374	0.142802	0.251051	0.569481	0.760965	0.456015	0.261745	0.0814715	0.221376	0.313213	0.264696	0.236693	0.99964
AT1G08190	ATVAM2|ATVPS41|VAM2|VPS41|ZIP2	vacuolar protein sorting 41	35.15	35.98	32.98	34.13	36.59	35.03	33.87	33.71	33.28	33.05	35.65	34.73	-0.0298194	0.0667059	0.654855	0.996618	0.0678785	0.066987	0.310913	0.566247	0.0744327	0.0674715	0.269953	0.522633	0.0976979	0.0668614	0.14396	0.331172	0.104252	0.0673468	0.121625	0.293643	0.00655418	0.0676252	0.922791	0.99964
AT1G08200	AXS2	UDP-D-apiose/UDP-D-xylose synthase 2	143.34	153.56	154.34	127.92	150.42	153.06	131.55	126.16	124.04	127.03	137.51	135.65	0.055026	0.0493562	0.264904	0.996618	0.248712	0.049706	5.6251e-07	1.90595e-05	0.242593	0.0500699	1.26558e-06	3.57867e-05	0.193686	0.0497217	9.80349e-05	0.00107626	0.187567	0.0500854	0.00018044	0.00180008	-0.00611917	0.0504302	0.903422	0.99964
AT1G08210		Eukaryotic aspartyl protease family protein	12.24	12.67	12.9	8.84	13.57	14.01	13.45	10.5	11.23	11.61	12.93	11.11	0.0550811	0.135651	0.684707	0.996618	0.113388	0.136329	0.405564	0.654267	0.154357	0.138118	0.26375	0.517341	0.058307	0.136398	0.669032	0.828726	0.099276	0.138187	0.472499	0.684333	0.0409689	0.138852	0.767952	0.99964
AT1G08220			9.02	9.11	9.33	6.7	10.42	9.07	12.4	10.07	10.61	8.26	10.48	10.6	0.0355019	0.15551	0.819418	0.997032	-0.291873	0.152703	0.0559557	0.19849	-0.029847	0.158171	0.850327	0.936944	-0.327375	0.152622	0.0319518	0.113324	-0.0653489	0.158092	0.679344	0.831474	0.262026	0.155332	0.0916267	0.99964
AT1G08230		Transmembrane amino acid transporter family protein	4.44	6.11	5.13	5.24	3.99	7.01	5.3	3.73	4.61	5.58	5.31	4.18	-0.0630898	0.228401	0.782376	0.996618	0.210111	0.231631	0.364359	0.617312	0.125497	0.233289	0.590613	0.792955	0.2732	0.230685	0.236295	0.452107	0.188587	0.232349	0.416991	0.637471	-0.0846137	0.235525	0.719404	0.99964
AT1G08240		pre-tRNA	0	0	0	0	0	0	0	0	0	0	0	0	NA	NA	NA	NA	NA	NA	NA	NA	NA	NA	NA	NA	NA	NA	NA	NA	NA	NA	NA	NA	NA	NA	NA	NA
AT1G08250	ADT6|AtADT6	arogenate dehydratase 6	8.11	10.55	9.8	8.83	8.49	9.62	9.41	9.13	8.97	8.76	8.19	9.13	0.0622371	0.13703	0.649694	0.996618	0.0517068	0.137445	0.706768	0.859001	0.194074	0.141266	0.1695	0.39657	-0.0105303	0.137618	0.939007	0.97409	0.131837	0.141435	0.351265	0.576426	0.142367	0.141837	0.315507	0.99964
AT1G08260	ABO4|EMB142|EMB2284|EMB529|ESD7|POL2A|TIL1	DNA polymerase epsilon catalytic subunit	5.17	4.37	4.34	3.7	5.63	4.55	4.62	4.69	4.48	4.46	4.87	4.78	0.00385085	0.115475	0.973397	0.999539	0.0354675	0.115821	0.759432	0.886588	0.0386376	0.116817	0.740831	0.878265	0.0316167	0.115676	0.784607	0.896395	0.0347867	0.116673	0.765584	0.884058	0.00317005	0.117015	0.978387	0.99964
AT1G08270			1.09	1.75	1.08	0.95	3.94	2.35	1.53	2.35	2.26	1.37	0.88	0.58	-0.328907	0.479493	0.492746	0.996618	-0.161704	0.486863	0.739788	0.876012	0.0729566	0.505819	0.885315	0.951981	0.167203	0.473856	0.724196	0.861612	0.401864	0.493312	0.415288	0.636003	0.23466	0.500479	0.639161	0.99964
AT1G08280		Glycosyltransferase family 29 (sialyltransferase) family protein	4.74	5.31	5.97	5.01	6.93	6.95	6.62	5.84	4.73	6.35	7.5	6.68	-0.247195	0.16815	0.141537	0.958095	-0.1054	0.170342	0.536079	0.75462	-0.285825	0.170935	0.0944992	0.275367	0.141796	0.167019	0.395892	0.618315	-0.0386301	0.167624	0.817737	0.913281	-0.180426	0.169823	0.288039	0.99964
AT1G08290	WIP3	WIP domain protein 3	1.96	2.63	1.54	0.5	1.59	1.76	2.17	2.13	1.95	1.63	2.06	1.76	0.698786	0.333745	0.0362805	0.765848	-0.0150594	0.322843	0.962795	0.985395	0.248803	0.330615	0.451723	0.69029	-0.713845	0.333755	0.0324495	0.114658	-0.449983	0.341278	0.187329	0.389289	0.263862	0.330625	0.424829	0.99964
AT1G08300	NVL	no vein-like	1	1.25	1.23	1.1	1.16	1.4	1.03	1.28	1.12	1.33	1.1	1.17	-0.0813296	0.254607	0.749399	0.996618	0.0300628	0.258203	0.907311	0.96085	0.0045167	0.263121	0.986304	0.994143	0.111392	0.255573	0.662943	0.825427	0.0858463	0.260541	0.741784	0.868477	-0.0255461	0.264056	0.922929	0.99964
AT1G08310		alpha/beta-Hydrolases superfamily protein	0.28	0.17	0.1	0.25	0.22	0	0	0.04	0.21	0.2	0.27	0.12	0.172949	1.0668	0.871212	0.997032	1.18656	1.16057	0.306593	0.562597	0.012621	1.07499	0.990633	0.995672	1.01361	1.16764	0.385346	0.608121	-0.160328	1.08261	0.882269	0.94657	-1.17394	1.17512	0.317797	0.99964
AT1G08315		ARM repeat superfamily protein	5.58	5.07	6.15	5.58	5.24	6.34	6.75	6.33	6.18	7.14	6.44	7	-0.0540725	0.173407	0.755175	0.996618	-0.206408	0.172096	0.230382	0.477692	-0.227647	0.175022	0.193369	0.429578	-0.152335	0.170682	0.372121	0.595917	-0.173574	0.173632	0.317471	0.541176	-0.0212389	0.172322	0.901909	0.99964
AT1G08320	bZIP21|TGA9	bZIP transcription factor family protein	0.19	0.13	0.1	0	0.14	0.1	0.13	0.13	0.06	0.07	0.07	0.06	1.05411	1.11506	0.344486	0.996618	0.329464	1.04254	0.751987	NA	1.09306	1.16135	0.346602	0.603014	-0.724642	1.13992	0.524975	0.726912	0.0389525	1.2495	0.97513	0.990062	0.763595	1.18524	0.519411	0.99964
AT1G08340		Rho GTPase activating protein with PAK-box/P21-Rho-binding domain	2.58	1.68	1.7	1.51	2.42	1.79	1.3	1.74	2.08	1.81	1.51	1.86	0.05299	0.299463	0.859548	0.997032	0.225833	0.304239	0.457914	0.695365	0.265729	0.310792	0.392547	0.641717	0.172843	0.304438	0.570209	0.761564	0.212739	0.310986	0.493925	0.699575	0.0398966	0.315588	0.8994	0.99964
AT1G08350		Endomembrane protein 70 protein family	5.29	5.6	6.19	4.39	4.8	5.43	4.89	4.95	6.43	6.15	6.08	5.83	0.209479	0.146952	0.154014	0.965871	0.0760897	0.146197	0.602744	0.798117	-0.0284741	0.147451	0.846873	0.935479	-0.13339	0.147785	0.366744	0.590454	-0.237953	0.149026	0.110326	0.274089	-0.104564	0.148282	0.480704	0.99964
AT1G08360		Ribosomal protein L1p/L10e family	388.02	394.54	417.44	334.68	468.15	414.82	396.4	417.69	382.18	432.18	415.66	406.59	-0.0424007	0.0765201	0.579503	0.996618	-0.0200936	0.076575	0.79301	0.903971	0.0134644	0.0767725	0.860781	0.941821	0.0223071	0.0765188	0.77065	0.888653	0.0558651	0.0767165	0.46649	0.679428	0.033558	0.0767712	0.662026	0.99964
AT1G08370	ATDCP1|DCP1	decapping 1	21.77	24.39	24.9	20.29	23.06	22.54	28.19	25.54	25.11	28.37	22.99	26.44	0.0934658	0.0997834	0.34892	0.996618	-0.147537	0.0989369	0.135904	0.347469	-0.0670143	0.100437	0.504627	0.732302	-0.241002	0.0991842	0.0151053	0.0647275	-0.16048	0.100681	0.110946	0.275169	0.0805223	0.0998416	0.419955	0.99964
AT1G08380	PSAO	photosystem I subunit O	6448.61	6057.03	6770.05	7883.92	6428.92	6487.6	5723.22	6200.99	6160.74	6189.42	6286.65	5798.89	-0.177998	0.128299	0.165329	0.973509	0.0282183	0.128309	0.825931	0.922242	0.168447	0.128328	0.189309	0.424059	0.206216	0.128301	0.107992	0.271941	0.346444	0.12832	0.00693691	0.0349594	0.140229	0.12833	0.274518	0.99964
AT1G08390			15.82	15.21	17.77	22.78	20.48	19.34	19.83	17.35	13.16	17.4	19.01	15.12	-0.446631	0.206817	0.0308082	0.739349	-0.146524	0.211023	0.487462	0.718303	0.0242502	0.217009	0.911023	0.963276	0.300107	0.204948	0.143111	0.329803	0.470881	0.211106	0.0257112	0.0956073	0.170774	0.215228	0.42751	0.99964
AT1G08400		RINT-1 / TIP-1 family	3.73	3.43	3.08	3.12	3.36	3.38	4.38	4.27	3.6	4.4	4.08	4.38	0.047733	0.149272	0.749142	0.996618	-0.245311	0.146714	0.0945165	0.278807	-0.265897	0.148953	0.074245	0.236787	-0.293044	0.146775	0.0458732	0.148495	-0.31363	0.149013	0.0353167	0.121013	-0.0205858	0.14645	0.888213	0.99964
AT1G08410		P-loop containing nucleoside triphosphate hydrolases superfamily protein	12.58	12.24	12.8	10.32	13.8	13.44	13.66	12.83	12.77	13.54	13.57	13.03	-0.00109146	0.0921557	0.99055	0.999539	-0.0478307	0.0922143	0.603976	0.798629	-0.029028	0.0937804	0.756917	0.887968	-0.0467392	0.0919576	0.611264	0.790795	-0.0279366	0.093528	0.765171	0.883696	0.0188027	0.0935857	0.840766	0.99964
AT1G08420	BSL2	BRI1 suppressor 1 (BSU1)-like 2	18.75	18.59	18.51	17.54	18.02	19.06	19.98	19.32	19.47	19.16	19.35	19.67	0.0272743	0.0648117	0.673883	0.996618	-0.0474732	0.0647617	0.463532	0.700849	0.00423172	0.0656808	0.948629	0.979097	-0.0747475	0.0647155	0.248083	0.465847	-0.0230426	0.0656352	0.725535	0.858098	0.0517049	0.0655859	0.43049	0.99964
AT1G08430	ALMT1|ATALMT1	aluminum-activated malate transporter 1	0.13	0.04	0.05	0	0.08	0.09	0.13	0.04	0.05	0.05	0.31	0	0.388192	1.45874	0.790151	0.997032	0.00078545	1.42129	0.999559	NA	-0.589659	1.38847	0.671069	0.841148	-0.387407	1.46017	0.790767	0.900017	-0.977851	1.42826	0.493567	0.699451	-0.590444	1.38998	0.670993	0.99964
AT1G08440		Aluminium activated malate transporter family protein	0.63	0.71	0.43	0.08	0.51	0.61	0.73	0.48	0.72	0.76	0.84	0.51	0.61083	0.548158	0.265137	0.996618	-0.098979	0.52174	0.849537	0.934541	-0.170987	0.527187	0.745682	0.881621	-0.709809	0.545427	0.193128	0.399218	-0.781817	0.55064	0.155656	0.345361	-0.0720082	0.524346	0.89077	0.99964
AT1G08450	AtCRT3|CRT3|EBS2|PSL1	calreticulin 3	168.78	176.21	194.09	124.93	179.91	197.31	301.25	269.2	267.96	291.88	230.78	294.86	0.100927	0.11714	0.388915	0.996618	-0.633833	0.116848	5.8136e-08	2.69935e-06	-0.532862	0.116975	5.22999e-06	0.000120447	-0.73476	0.116879	3.24681e-10	1.65348e-08	-0.633789	0.117006	6.07069e-08	1.66218e-06	0.100971	0.116713	0.386974	0.99964
AT1G08460	ATHDA8|HDA08|HDA8	histone deacetylase 8	20.11	21.05	22.59	17.29	19.53	24.13	27.51	26.17	25.71	24.16	27.68	27.21	0.0542794	0.102719	0.597204	0.996618	-0.318093	0.101107	0.00165464	0.0146916	-0.237086	0.1027	0.0209696	0.0983563	-0.372373	0.101174	0.000232771	0.00224507	-0.291365	0.102766	0.00457924	0.0251561	0.0810074	0.101155	0.423233	0.99964
AT1G08465	YAB2	Plant-specific transcription factor YABBY family protein	16.91	19.57	18.21	17.53	18.19	18.09	16.63	15.81	15.46	18.05	21.66	18.52	0.000833846	0.115548	0.994242	0.999539	0.184087	0.117354	0.116728	0.316181	-0.0107801	0.117643	0.926989	0.970489	0.183254	0.117062	0.117481	0.288101	-0.011614	0.117353	0.921165	0.96644	-0.194868	0.119131	0.101894	0.99964
AT1G08470	SSL3	strictosidine synthase-like 3	16.96	18.69	20.22	14.8	16.48	17	16.53	16.65	15.31	15.21	14.25	15.48	0.194809	0.0998455	0.0510447	0.820457	0.202659	0.100298	0.0433243	0.167534	0.38005	0.103616	0.000244596	0.00304672	0.00785019	0.101286	0.938222	0.973836	0.185241	0.104573	0.0764945	0.211819	0.177391	0.105005	0.0911526	0.99964
AT1G08480	SDH6		108.19	133.56	120.77	107.35	111.08	122.57	139.92	140.92	134.75	142.3	125.77	128.85	0.046666	0.0986715	0.636254	0.996618	-0.245073	0.098123	0.0125033	0.0693708	-0.0451726	0.0992131	0.648887	0.827504	-0.291739	0.0981336	0.00295022	0.0180274	-0.0918385	0.0992235	0.354668	0.579648	0.199901	0.0986782	0.042787	0.99964
AT1G08490	ATCPNIFS|ATNFS2|ATSUFS|CPNIFS|SUFS	chloroplastic NIFS-like cysteine desulfurase	33.55	31.84	35.32	33.98	33.42	33.26	30.54	33.59	30.83	34	34.83	36.03	-0.017517	0.089074	0.844096	0.997032	0.0912867	0.0895773	0.308164	0.563793	0.00910831	0.0900722	0.919453	0.966897	0.108804	0.089404	0.223608	0.437156	0.0266253	0.0898998	0.767103	0.885139	-0.0821784	0.0903986	0.363315	0.99964
AT1G08500	AtENODL18|ENODL18	early nodulin-like protein 18	3.86	2.33	2.69	2.79	4.7	6.07	2.27	2.51	2.74	3.05	3.04	2.65	-0.60964	0.310486	0.0495882	0.812717	0.223705	0.327787	0.494941	0.724734	0.104523	0.33069	0.751946	0.884972	0.833345	0.316289	0.00841984	0.0414041	0.714162	0.319297	0.0253081	0.0945665	-0.119182	0.336145	0.722922	0.99964
AT1G08510	FATB	fatty acyl-ACP thioesterases B	54.31	53.2	57.7	53.97	57.15	59.62	51.76	49.07	48.88	52.11	56.16	51.04	-0.0589827	0.0655772	0.368418	0.996618	0.154732	0.0661429	0.0193164	0.0952279	0.118885	0.0666141	0.0743136	0.236929	0.213715	0.0659451	0.00119193	0.00861407	0.177868	0.0664178	0.00740611	0.0368917	-0.0358477	0.0669764	0.592492	0.99964
AT1G08520	ALB-1V|ALB1|CHLD|PDE166|V157	ALBINA 1	146.66	135.21	137.53	147.96	146.74	131.77	115.77	116.56	118.08	119.25	123.79	116.53	-0.0390682	0.0888457	0.660132	0.996618	0.276964	0.0890317	0.00186554	0.016085	0.286939	0.0891788	0.00129282	0.0118202	0.316032	0.0889955	0.000383625	0.00340094	0.326007	0.0891427	0.000255045	0.00241054	0.00997544	0.0893281	0.911084	0.99964
AT1G08530			15.26	18.33	23.03	17.45	18.83	20.05	17.44	18.03	19.84	19.05	23.04	19.76	-0.0299742	0.143008	0.833981	0.997032	0.00173299	0.143696	0.990378	0.996674	-0.0521357	0.145178	0.719509	0.866731	0.0317072	0.143139	0.824693	0.917641	-0.0221615	0.144627	0.878215	0.944802	-0.0538687	0.145308	0.710845	0.99964
AT1G08540	ABC1|ATSIG1|ATSIG2|SIG1|SIG2|SIGA|SIGB	RNApolymerase sigma subunit 2	76.81	68.05	77.78	79.36	73.12	66.89	58.07	65.29	64.35	62.58	61.94	64.06	-0.000238908	0.111085	0.998284	0.999539	0.256989	0.111403	0.0210635	0.100919	0.305748	0.111746	0.00621735	0.0400333	0.257227	0.111364	0.0208996	0.0829539	0.305987	0.111708	0.0061593	0.0318522	0.0487595	0.112024	0.663373	0.99964
AT1G08550	AVDE1|NPQ1	non-photochemical quenching 1	84.34	80.14	84.65	105.79	83.47	77.39	69.12	69.29	67.73	67.91	74.4	81.94	-0.121328	0.136893	0.375457	0.996618	0.280702	0.137275	0.040873	0.161311	0.225748	0.137456	0.100521	0.286256	0.402031	0.137154	0.00337614	0.0200278	0.347076	0.137335	0.0114967	0.0521083	-0.0549543	0.137715	0.689862	0.99964
AT1G08560	ATSYP111|KN|SYP111	syntaxin of plants 111	43.6	40.92	40.68	22.24	52.51	42.9	31.35	37.1	39.03	41.38	42.35	35.75	0.0981377	0.192184	0.6096	0.996618	0.212164	0.19254	0.270496	0.524024	0.141223	0.192908	0.464124	0.700631	0.114027	0.192645	0.553917	0.748913	0.0430849	0.193012	0.823361	0.915548	-0.0709419	0.193367	0.713711	0.99964
AT1G08570	ACHT4	atypical CYS HIS rich thioredoxin 4	54.61	55.94	69.2	55.45	52.51	66.72	53.95	47.74	53.6	52.99	54.4	50.22	0.0167351	0.107535	0.876328	0.997032	0.205601	0.108025	0.057004	0.200872	0.24897	0.108669	0.0219586	0.101763	0.188866	0.107978	0.0802704	0.222577	0.232235	0.108623	0.0325168	0.114001	0.0433688	0.109108	0.691008	0.99964
AT1G08580			108.47	100.13	123.39	86.43	125.84	108.6	104.83	108.21	109.52	122.56	118.42	111.28	-0.00632126	0.103474	0.951287	0.999539	-0.0449407	0.103547	0.664281	0.834791	0.00636673	0.104682	0.951503	0.98016	-0.0386194	0.103368	0.708693	0.852307	0.012688	0.104504	0.903365	0.957115	0.0513074	0.104576	0.623695	0.99964
AT1G08590		Leucine-rich receptor-like protein kinase family protein	2.4	2.13	2.24	2.35	2.44	2.26	2.42	2.57	2.14	2.08	2.86	2.33	-0.0702491	0.161341	0.663267	0.996618	-0.0579794	0.162063	0.720525	0.865958	-0.033088	0.165018	0.841081	0.933448	0.0122697	0.16086	0.9392	0.974123	0.0371611	0.163837	0.820565	0.914575	0.0248914	0.164548	0.879762	0.99964
AT1G08592		Potential natural antisense gene, locus overlaps with AT1G08590	0	0	0	0	0	0	0	0.1	0	0.14	0	0.17	0.0426154	3.08525	0.988979	NA	-2.31784	2.98278	0.437116	NA	-3.59366	2.91597	0.217796	NA	-2.36046	2.98282	0.428739	NA	-3.63628	2.916	0.212394	NA	-1.27582	2.80737	0.649501	0.99964
AT1G08600	ATRX|CHR20	P-loop containing nucleoside triphosphate hydrolases superfamily protein	9.09	8.54	9.45	7.13	10.34	9.25	9.87	9.17	9.87	10.31	10.01	10.71	0.0232063	0.0915666	0.799931	0.997032	-0.0682757	0.0914595	0.455358	0.69363	-0.136477	0.0920151	0.138021	0.349215	-0.0914821	0.091395	0.31685	0.540834	-0.159683	0.091951	0.0824557	0.223465	-0.0682011	0.0918443	0.457741	0.99964
AT1G08610		Pentatricopeptide repeat (PPR) superfamily protein	4.84	4.49	4.63	4.4	5.65	5.62	5.58	4.91	4.83	5.31	6.11	5.27	-0.170761	0.136406	0.21062	0.985251	-0.121061	0.137474	0.378529	0.630166	-0.18756	0.139267	0.178055	0.408627	0.0497004	0.135222	0.713211	0.855234	-0.0167987	0.137044	0.902441	0.956527	-0.0664992	0.138108	0.630159	0.99964
AT1G08620	PKDM7D	Transcription factor jumonji (jmj) family protein / zinc finger (C5HC2 type) family protein	8.81	9.05	9.7	7.74	8.8	9.04	10.76	8.7	9.72	8.99	10.26	9.8	0.104617	0.0903669	0.246991	0.996618	-0.0564185	0.0899593	0.530557	0.750629	-0.0113911	0.0911151	0.900509	0.958794	-0.161035	0.0902092	0.0742399	0.210657	-0.116008	0.0913618	0.204169	0.412336	0.0450274	0.0909587	0.620578	0.99964
AT1G08630	THA1	threonine aldolase 1	0.97	1.48	1.78	0.18	0.6	2.49	0.83	0.98	0.63	0.61	0.76	1.18	0.376946	0.61144	0.537571	0.996618	0.820404	0.621405	0.186755	0.420638	0.769509	0.625851	0.218869	0.4632	0.443457	0.626299	0.478908	0.690815	0.392563	0.63071	0.53367	0.731663	-0.0508947	0.640376	0.936654	0.99964
AT1G08640	CJD1	Chloroplast J-like domain 1	76.63	78.38	79.64	81.95	82.6	82.73	87.09	82.51	84.71	89.15	93.13	86.72	-0.0986238	0.0739758	0.182469	0.979306	-0.119359	0.0740586	0.107031	0.300832	-0.124722	0.0745889	0.0944993	0.275367	-0.0207351	0.073743	0.778572	0.89241	-0.0260983	0.0742755	0.72531	0.858003	-0.00536317	0.074358	0.942501	0.99964
AT1G08650	ATPPCK1|PPCK1	phosphoenolpyruvate carboxylase kinase 1	80.11	74.29	85.25	79.75	81.05	70.78	100.09	103.9	99.8	109.72	97.99	110.52	0.024158	0.0996374	0.808425	0.997032	-0.343679	0.0992182	0.000532464	0.00595408	-0.340094	0.0995305	0.000633196	0.00672005	-0.367837	0.0991901	0.000208571	0.00204884	-0.364252	0.0995025	0.000251498	0.00238354	0.00358498	0.0990827	0.971138	0.99964
AT1G08660	MGP2	MALE GAMETOPHYTE DEFECTIVE 2	24.37	24.15	23.45	23.08	23.33	24.17	23.6	20.6	22.51	21.98	23.9	25.58	0.00798088	0.0911907	0.930259	0.999441	0.114774	0.0919317	0.211859	0.45435	0.0802617	0.0929211	0.387719	0.637232	0.106793	0.0917834	0.244613	0.461968	0.0722809	0.0927744	0.435919	0.653216	-0.0345121	0.0935028	0.712051	0.99964
AT1G08670		ENTH/VHS family protein	0	0	0	0	0	0	0	0	0	0	0	0	NA	NA	NA	NA	NA	NA	NA	NA	NA	NA	NA	NA	NA	NA	NA	NA	NA	NA	NA	NA	NA	NA	NA	NA
AT1G08680	AGD14|ZIGA4	ARF GAP-like zinc finger-containing protein ZIGA4	13.87	13.14	13.96	12.46	12.47	14.51	14.54	13.3	12.39	13.42	13.19	12.06	0.0440655	0.0950354	0.642881	0.996618	0.0505188	0.095306	0.596064	0.79342	0.130974	0.0967762	0.175938	0.405951	0.00645327	0.0953121	0.946019	0.976772	0.0869085	0.0967823	0.369197	0.594737	0.0804552	0.097048	0.40709	0.99964
AT1G08695	SCRL3	SCR-like 3	0	0	0	0	0	0	0	0	0	0	0	0	NA	NA	NA	NA	NA	NA	NA	NA	NA	NA	NA	NA	NA	NA	NA	NA	NA	NA	NA	NA	NA	NA	NA	NA
AT1G08700	PS1	Presenilin-1	22.53	23.3	21.18	21.67	25.36	23.79	27.21	25.84	25.88	26.83	25.96	26.97	-0.091082	0.0839668	0.278038	0.996618	-0.22888	0.0835738	0.00616908	0.040809	-0.181665	0.0850121	0.0326033	0.134857	-0.137798	0.0828674	0.0963378	0.252599	-0.0905832	0.0843177	0.282684	0.503887	0.0472148	0.0839264	0.573725	0.99964
AT1G08710		F-box family protein	8.57	9.4	8.91	10.73	11.11	9.52	10.95	9.7	8.74	11.47	11.71	12.92	-0.255209	0.15363	0.0966742	0.92328	-0.145262	0.155345	0.349741	0.604543	-0.356233	0.155555	0.0220166	0.101903	0.109947	0.152109	0.469792	0.68275	-0.101023	0.152323	0.507193	0.709255	-0.210971	0.154053	0.170853	0.99964
AT1G08720	ATEDR1|EDR1	Protein kinase superfamily protein	9.61	9.63	10.63	8.28	10.02	9.87	10.7	10.34	10.07	11.21	11.43	10.85	0.080937	0.084239	0.336651	0.996618	-0.0394792	0.0838897	0.63792	0.819279	-0.102271	0.0848373	0.228013	0.474506	-0.120416	0.0841023	0.152206	0.343545	-0.183208	0.0850475	0.031226	0.1105	-0.0627914	0.0847015	0.458496	0.99964
AT1G08730	ATXIC|XIC	Myosin family protein with Dil domain	0.46	0.36	0.39	0.46	0.31	0.37	0.21	0.2	0.25	0.21	0.32	0.41	0.065343	0.331083	0.843545	0.997032	0.907101	0.357019	0.0110612	0.0632575	0.427287	0.348342	0.219961	0.46446	0.841757	0.357474	0.0185357	0.0759717	0.361944	0.348807	0.299428	0.52209	-0.479814	0.373515	0.198935	0.99964
AT1G08735		transposable element gene	0.01	0	0	0	0	0.01	0	0	0	0	0	0.01	-0.919176	4.40736	0.834796	NA	-0.0126593	4.40736	0.997708	NA	-0.242447	4.40736	0.956131	NA	0.906517	4.40746	0.837043	NA	0.676729	4.40746	0.877971	NA	-0.229788	4.40746	0.95842	0.99964
AT1G08740		transposable element gene	0.02	0	0	0	0	0	0	0	0	0	0	0	1.00435	4.40736	0.819739	NA	0.949081	4.40736	0.829502	NA	0.719294	4.40736	0.870359	NA	-0.0552702	4.40746	0.989995	NA	-0.285058	4.40746	0.948432	NA	-0.229788	4.40746	0.95842	0.99964
AT1G08750		Peptidase C13 family	10.35	13.08	12.85	9.81	12.8	10.97	11.1	11.35	11.06	10.52	10.98	12.32	0.101812	0.126837	0.422152	0.996618	0.115454	0.127406	0.364834	0.617773	0.171183	0.129982	0.187847	0.422014	0.0136426	0.127861	0.915028	0.963516	0.0693718	0.130429	0.594812	0.776384	0.0557292	0.130981	0.670491	0.99964
AT1G08760		Plant protein of unknown function (DUF936)	6.94	6.59	7.59	6.1	7.25	7.5	7.1	6.39	6.32	7.75	6.54	6.67	0.013299	0.114335	0.907402	0.99768	0.10812	0.115427	0.348915	0.603794	0.0663187	0.116934	0.570614	0.778667	0.0948205	0.115225	0.410557	0.631218	0.0530197	0.116735	0.649694	0.813029	-0.0418008	0.117805	0.722716	0.99964
AT1G08770	PRA1.E	prenylated RAB acceptor 1.E	15.09	16.1	18.25	16.83	15.59	19.78	21.87	18.32	17.48	18.07	23.78	21.74	-0.115611	0.150914	0.443633	0.996618	-0.257138	0.150197	0.086895	0.26528	-0.276697	0.152064	0.0688183	0.225767	-0.141527	0.14872	0.341283	0.56611	-0.161085	0.150605	0.284806	0.506623	-0.0195583	0.149886	0.896181	0.99964
AT1G08780	AIP3|PFD4	ABI3-interacting protein 3	48.99	55.29	58.44	41.91	56.41	61.42	50.97	55.96	50.27	54.62	55.81	53.3	-0.031224	0.117202	0.789922	0.997032	-0.0539035	0.117456	0.646289	0.824552	0.0925023	0.120658	0.443289	0.683808	-0.0226796	0.116896	0.846164	0.92993	0.123726	0.120112	0.302968	0.526329	0.146406	0.120361	0.223836	0.99964
AT1G08790		Protein of unknown function (DUF1685)	0	0	0	0	0	0	0	0	0	0	0	0	NA	NA	NA	NA	NA	NA	NA	NA	NA	NA	NA	NA	NA	NA	NA	NA	NA	NA	NA	NA	NA	NA	NA	NA
AT1G08800		Protein of unknown function, DUF593	5.88	5.36	5.29	5.24	5.64	5.51	4.79	4.06	4.15	4.2	5.24	4.95	0.00649836	0.10941	0.952638	0.999539	0.376906	0.112057	0.000769571	0.00801699	0.27088	0.11297	0.0164933	0.0828758	0.370407	0.111865	0.000928966	0.00708153	0.264382	0.112779	0.0190657	0.0765842	-0.106026	0.115349	0.358006	0.99964
AT1G08810	AtMYB60|MYB60	myb domain protein 60	14.26	12.48	14.28	15.16	12.59	13.85	12.58	11.22	10.52	10.94	14	12.86	-0.0358414	0.151336	0.812787	0.997032	0.233884	0.154159	0.129224	0.336864	0.211129	0.156274	0.176691	0.406828	0.269726	0.153543	0.0789725	0.21992	0.24697	0.155667	0.112619	0.2783	-0.0227557	0.158412	0.885778	0.99964
AT1G08820	VAP27-2	vamp/synaptobrevin-associated protein 27-2	23.71	28.66	29.09	22.51	26.92	30.17	29.38	27.3	26.01	28.39	27.21	28.87	0.0224498	0.096226	0.815527	0.997032	-0.018951	0.0962911	0.843977	0.932018	0.0126254	0.0973849	0.896848	0.956813	-0.0414007	0.0962144	0.66698	0.82711	-0.00982434	0.0973092	0.919582	0.965553	0.0315764	0.0973735	0.745725	0.99964
AT1G08830	CSD1	copper/zinc superoxide dismutase 1	752.72	863.51	922.75	686.25	793.56	875.3	1121.65	1072.3	1035.77	1151.53	1069.2	1039.71	0.0770441	0.0717076	0.282634	0.996618	-0.381376	0.0715669	9.8784e-08	4.286e-06	-0.283534	0.0716807	7.63687e-05	0.00117775	-0.45842	0.0715807	1.51118e-10	8.3304e-09	-0.360578	0.0716945	4.92085e-07	1.0397e-05	0.0978417	0.0715538	0.171504	0.99964
AT1G08840	emb2411	DNA replication helicase, putative	2.89	2.6	2.64	2.75	3.42	2.63	2.76	2.62	2.51	2.52	3.48	3.15	-0.120059	0.144309	0.405435	0.996618	0.0672831	0.146203	0.64537	0.824003	-0.0990647	0.146749	0.499636	0.728523	0.187342	0.144983	0.1963	0.403682	0.020994	0.145534	0.885299	0.947516	-0.166348	0.147412	0.259126	0.99964
AT1G08845		Ribosomal L18p/L5e family protein	10.19	10.48	11.26	9.41	9.58	8.54	9.33	9.22	8.66	11.79	6.81	9.87	0.165103	0.210237	0.432266	0.996618	0.184634	0.211324	0.382282	0.632808	0.230576	0.215719	0.285129	0.538337	0.0195304	0.212949	0.926925	0.968952	0.0654724	0.217311	0.763198	0.882401	0.045942	0.218363	0.833361	0.99964
AT1G08860	BON3	Calcium-dependent phospholipid-binding Copine family protein	0.07	0.1	0.04	0	0.1	0.04	0.04	0.1	0	0.31	0	0.05	0.64749	1.50686	0.667416	0.996618	0.62927	1.51154	0.677183	NA	-0.711633	1.41094	0.614004	0.80709	-0.0182207	1.5709	0.990746	0.995368	-1.35912	1.47436	0.356613	0.581551	-1.3409	1.47915	0.364652	0.99964
AT1G08870		pre-tRNA	0	0	0	0	0	0	0	0	0	0	0	0	NA	NA	NA	NA	NA	NA	NA	NA	NA	NA	NA	NA	NA	NA	NA	NA	NA	NA	NA	NA	NA	NA	NA	NA
AT1G08880	G-H2AX|GAMMA-H2AX|H2AXA|HTA5	Histone superfamily protein	155.77	165.7	163.35	143.3	168	160.08	162.44	163.52	167.33	173.21	181.23	186.49	-0.000474632	0.0704177	0.994622	0.999539	-0.0749873	0.0703755	0.286636	0.540765	-0.0669741	0.0710575	0.34592	0.602612	-0.0745127	0.0702587	0.288896	0.512491	-0.0664995	0.0709419	0.348563	0.573751	0.00801317	0.0709	0.910014	0.99964
AT1G08890		Major facilitator superfamily protein	30.38	27.17	30.82	31.92	22.39	30.93	29.23	19.86	24.93	25.39	28.84	29.91	0.0255807	0.164133	0.876148	0.997032	0.266535	0.164778	0.105761	0.298459	0.140885	0.165037	0.393294	0.642477	0.240954	0.164745	0.14358	0.330481	0.115304	0.165004	0.484679	0.693013	-0.12565	0.165645	0.448124	0.99964
AT1G08900		Major facilitator superfamily protein	16.71	19.74	22.06	23.73	19.22	22.36	22.83	18.61	19.66	19.19	23.06	23.51	-0.185396	0.141888	0.191337	0.981694	-0.0571631	0.142517	0.688349	0.848017	-0.0985235	0.143238	0.491559	0.721517	0.128233	0.141742	0.36563	0.589346	0.0868725	0.142467	0.542012	0.738465	-0.0413604	0.143093	0.772547	0.99964
AT1G08910		zinc ion binding;zinc ion binding	9.25	10.31	8.83	9.1	10.55	9.53	12.18	11.35	11.04	12.63	12.85	12.22	-0.0445335	0.09489	0.638843	0.996618	-0.262582	0.0940913	0.00525913	0.0363593	-0.343041	0.0948347	0.000297744	0.00360476	-0.218049	0.0936159	0.0198492	0.0798861	-0.298508	0.094363	0.00155938	0.0106146	-0.080459	0.0935599	0.389804	0.99964
AT1G08920	ESL1	ERD (early response to dehydration) six-like 1	14.04	16.34	17.76	14.69	14.65	17.11	10.89	9.29	9.2	10.54	12.63	10.76	0.0299944	0.12028	0.803073	0.997032	0.71136	0.124256	1.03447e-08	5.98867e-07	0.58276	0.124967	3.1116e-06	7.8231e-05	0.681366	0.124204	4.11503e-08	1.24879e-06	0.552766	0.124916	9.64005e-06	0.000144059	-0.1286	0.128749	0.31787	0.99964
AT1G08930	ERD6	Major facilitator superfamily protein	47.73	47.41	56.48	49.29	45.52	47.59	60.25	58.61	57.98	63.38	54.74	66.24	0.0681912	0.103759	0.511047	0.996618	-0.214979	0.103421	0.0376476	0.152961	-0.222541	0.10376	0.0319721	0.132829	-0.28317	0.103463	0.00620169	0.0325754	-0.290732	0.103802	0.00509699	0.0274832	-0.00756168	0.103465	0.941739	0.99964
AT1G08940		Phosphoglycerate mutase family protein	8.96	7.29	10.39	6.13	8.56	9.1	15	12.18	14.32	16.22	12.47	17.18	0.137689	0.191474	0.472078	0.996618	-0.669348	0.183118	0.000256906	0.00327938	-0.717212	0.184801	0.000104033	0.00151959	-0.807037	0.184459	1.21348e-05	0.000184397	-0.854901	0.18613	4.3686e-06	7.13537e-05	-0.0478639	0.177523	0.787452	0.99964
AT1G08950		pre-tRNA	0	0	0	0	0	0	0	0	0	0	0	0	NA	NA	NA	NA	NA	NA	NA	NA	NA	NA	NA	NA	NA	NA	NA	NA	NA	NA	NA	NA	NA	NA	NA	NA
AT1G08960	ATCAX11|AtCXX5|CAX11|CCX5	cation exchanger 11	8.65	7.07	8.23	8.34	8.65	8.74	8.88	8.46	7.85	8.43	8.23	8.97	-0.117582	0.117407	0.31659	0.996618	-0.0633787	0.118214	0.591864	0.790377	-0.0344655	0.120325	0.774544	0.898576	0.0542037	0.117028	0.643244	0.811539	0.0831168	0.11916	0.485477	0.693486	0.0289132	0.119955	0.809529	0.99964
AT1G08970	HAP5C|NF-YC9	nuclear factor Y, subunit C9	44.71	49.09	47.93	41.68	43.68	50.86	50.57	45.61	43.47	50.98	42.39	50.52	0.036517	0.09213	0.691836	0.996618	0.00739745	0.0922384	0.936079	0.974507	0.0364143	0.0932929	0.696298	0.854632	-0.0291196	0.0922163	0.752173	0.878228	-0.000102697	0.0932711	0.999121	0.999841	0.0290169	0.0933782	0.755994	0.99964
AT1G08980	AMI1|ATAMI1|ATTOC64-I|TOC64-I	amidase 1	51.44	57.26	55.66	52.73	46.42	52.01	45.86	45.08	46.34	44.95	51.37	45.21	0.0983209	0.101711	0.333709	0.996618	0.263506	0.102198	0.00992593	0.058397	0.28666	0.102843	0.00531415	0.0356115	0.165185	0.102307	0.106395	0.269328	0.188339	0.102952	0.0673408	0.193259	0.023154	0.103433	0.822869	0.99964
AT1G08985		AP2/B3-like transcriptional factor family protein	0	0	0	0	0	0	0	0	0	0	0	0	NA	NA	NA	NA	NA	NA	NA	NA	NA	NA	NA	NA	NA	NA	NA	NA	NA	NA	NA	NA	NA	NA	NA	NA
AT1G08990	GUX5|PGSIP5	plant glycogenin-like starch initiation protein 5	0.07	0.12	0	0	0.09	0.07	0.07	0.09	0.04	0.07	0.05	0.08	0.297058	1.28469	0.817136	0.997032	-0.0112681	1.25799	0.992853	NA	0.010033	1.28448	0.993768	0.996942	-0.308326	1.28488	0.810358	0.911139	-0.287025	1.31083	0.826677	0.917458	0.021301	1.28467	0.986771	0.99964
AT1G09000	ANP1|MAPKKK1|NP1	NPK1-related protein kinase 1	2.35	2.06	2.42	1.38	2.19	2.09	2.09	2.57	2.1	2.08	2.4	2.17	0.271671	0.202496	0.17972	0.979306	0.0202033	0.199449	0.919316	0.966498	0.104599	0.204526	0.609056	0.803448	-0.251468	0.202978	0.215384	0.427284	-0.167072	0.207969	0.421771	0.641241	0.0843958	0.205004	0.680574	0.99964
AT1G09010		glycoside hydrolase family 2 protein	27.17	29.74	30.46	27	30.32	30.39	26.17	25.37	24.97	25.46	26.34	26.14	-0.0114231	0.0616611	0.853028	0.997032	0.211373	0.0624324	0.000710139	0.00750983	0.22897	0.0632393	0.000293816	0.00356762	0.222796	0.0622962	0.000348355	0.00314749	0.240393	0.0631048	0.000139291	0.0014421	0.0175966	0.0638587	0.78289	0.99964
AT1G09020	ATSNF4|SNF4	homolog of yeast sucrose nonfermenting 4	26.35	26.43	27.59	24.19	29.15	28.27	27.48	24.78	24.31	27.08	26.5	26.67	-0.0285294	0.0680381	0.674985	0.996618	0.085135	0.0686425	0.214877	0.458298	0.0658363	0.0694834	0.343378	0.599747	0.113664	0.0684008	0.0965645	0.253001	0.0943657	0.0692446	0.172949	0.369867	-0.0192987	0.0698386	0.782292	0.99964
AT1G09026			0	0	0	0	0	0	0	0	0	0	0	0	NA	NA	NA	NA	NA	NA	NA	NA	NA	NA	NA	NA	NA	NA	NA	NA	NA	NA	NA	NA	NA	NA	NA	NA
AT1G09030	NF-YB4	nuclear factor Y, subunit B4	0	0	0	0	0	0	0	0	0	0	0	0	NA	NA	NA	NA	NA	NA	NA	NA	NA	NA	NA	NA	NA	NA	NA	NA	NA	NA	NA	NA	NA	NA	NA	NA
AT1G09040			2.38	2.03	2.2	1.85	2.55	2.15	2.74	2.53	2.56	2.15	2.46	2.73	0.00734566	0.16172	0.963771	0.999539	-0.22661	0.159622	0.155704	0.377966	-0.084378	0.164283	0.607521	0.802965	-0.233955	0.159171	0.141605	0.327654	-0.0917237	0.163844	0.575601	0.762965	0.142232	0.161774	0.379292	0.99964
AT1G09050			2.23	2.29	2.38	2.38	2.56	2.45	2.77	2.28	2.54	3.01	2.41	3.19	-0.110127	0.164724	0.503781	0.996618	-0.116933	0.165332	0.479402	0.71238	-0.265814	0.166376	0.110116	0.304031	-0.00680689	0.163362	0.966764	0.984661	-0.155687	0.164418	0.343691	0.568485	-0.14888	0.165027	0.366973	0.99964
AT1G09060		Zinc finger, RING-type;Transcription factor jumonji/aspartyl beta-hydroxylase	16.11	15.51	16.63	15.05	17.12	16.86	17.2	17.04	16.72	18.18	17.11	18.08	-0.0302012	0.0696978	0.664785	0.996618	-0.0617182	0.069799	0.376573	0.628536	-0.0861594	0.0706683	0.222765	0.467949	-0.031517	0.0695081	0.65024	0.816968	-0.0559582	0.070381	0.42657	0.645224	-0.0244412	0.0704812	0.72876	0.99964
AT1G09070	(AT)SRC2|AtSRC2|SRC2	soybean gene regulated by cold-2	138.42	164.62	89.5	99.39	93.62	145.9	74.71	82.81	83.13	83.25	72.69	74.45	0.204478	0.193039	0.289482	0.996618	0.707404	0.193453	0.000255467	0.00326992	0.846237	0.193827	1.26584e-05	0.00025536	0.502926	0.193545	0.00936342	0.0449133	0.641759	0.193919	0.000934918	0.00705115	0.138833	0.194332	0.474972	0.99964
AT1G09080	BIP3	Heat shock protein 70 (Hsp 70) family protein	13.57	15.99	19.41	7.17	21.37	28.17	53.88	45.36	51.7	50.34	36.72	46.04	-0.183128	0.376514	0.626699	0.996618	-1.61197	0.375627	1.77531e-05	0.000359355	-1.38016	0.37584	0.000240475	0.00301435	-1.42885	0.375381	0.000141013	0.00145993	-1.19703	0.375594	0.00143743	0.00994116	0.231816	0.374705	0.536138	0.99964
AT1G09090	ATRBOHB|ATRBOHB-BETA|RBOHB	respiratory burst oxidase homolog B	0.02	0.04	0.07	0	0	0.1	0	0.04	0.03	0	0	0.03	0.604267	1.70779	0.723467	0.996618	1.01906	1.76448	0.563573	NA	2.24443	1.94782	0.249206	NA	0.414798	1.81049	0.818785	NA	1.64016	1.98959	0.409727	NA	1.22537	2.03846	0.547758	0.99964
AT1G09100	RPT5B	26S proteasome AAA-ATPase subunit RPT5B	24.06	26.97	26.86	18.92	24.89	28.05	34.22	31.5	34.86	39.82	38.12	39.25	0.111582	0.0989554	0.259491	0.996618	-0.364539	0.097317	0.000179755	0.00244987	-0.521085	0.097577	9.28185e-08	3.82475e-06	-0.47612	0.0976238	1.07659e-06	2.22874e-05	-0.632667	0.0978829	1.02303e-10	5.38182e-09	-0.156547	0.0962263	0.103767	0.99964
AT1G09110		pre-tRNA	0	0	0	0	0	0	0	0	0	0	0	0	NA	NA	NA	NA	NA	NA	NA	NA	NA	NA	NA	NA	NA	NA	NA	NA	NA	NA	NA	NA	NA	NA	NA	NA
AT1G09130		ATP-dependent caseinolytic (Clp) protease/crotonase family protein	172.82	185.22	181.75	184.05	173.76	176.77	177.1	173.81	179.13	179.42	189.49	184.94	-0.0160291	0.0813192	0.843739	0.997032	0.0237535	0.0814039	0.770441	0.891663	0.0267954	0.0816259	0.742707	0.879361	0.0397825	0.0813552	0.624843	0.799887	0.0428244	0.0815773	0.599614	0.778807	0.0030419	0.0816618	0.970286	0.99964
AT1G09140	At-SR30|ATSRP30|ATSRP30.1|ATSRP30.2|SR30	SERINE-ARGININE PROTEIN 30	42.81	44.96	40.94	46.39	44.64	49.55	49.59	48.59	52.82	47.97	51.27	54.74	-0.163841	0.0908349	0.0712744	0.876879	-0.179804	0.0909415	0.0480255	0.179537	-0.153209	0.0916416	0.0945588	0.275502	-0.0159632	0.0904029	0.859839	0.935178	0.0106324	0.0911071	0.907096	0.958961	0.0265956	0.0912134	0.770611	0.99964
AT1G09150		pseudouridine synthase and archaeosine transglycosylase (PUA) domain-containing protein	46.88	43.53	46.79	40.51	51.47	48.92	49.14	45.75	41.03	47.26	45.33	46.08	-0.059749	0.0883462	0.498846	0.996618	-0.00513765	0.0888502	0.953889	0.981787	0.0598075	0.0903601	0.508049	0.734906	0.0546114	0.0883924	0.536688	0.736302	0.119556	0.08991	0.183606	0.384512	0.0649451	0.0904053	0.472525	0.99964
AT1G09155	AtPP2-B15|PP2-B15	phloem protein 2-B15	0.38	0.7	0.41	0.57	0.83	1.05	0.25	0.11	0.43	0.47	0.27	0.64	-0.70599	0.587328	0.229349	0.995366	0.953097	0.680863	0.161562	0.386728	0.181573	0.64049	0.776801	0.89984	1.65909	0.654332	0.0112273	0.0515867	0.887563	0.612212	0.147124	0.332365	-0.771524	0.702441	0.272053	0.99964
AT1G09157		Protein of unknown function (DUF679)	0.13	0.25	0.15	0	0.25	0	0.27	0.35	0.44	0.14	0	0	1.0681	1.67155	0.52283	0.996618	-1.0321	1.40888	0.463821	NA	1.64	1.76433	0.352614	NA	-2.1002	1.59012	0.186573	NA	0.5719	1.91217	0.764876	NA	2.6721	1.68739	0.11329	0.99964
AT1G09160		Protein phosphatase 2C family protein	19.78	16.69	16.41	16.97	19.96	17.57	16.61	17.14	15.44	15.84	20.02	18.07	-0.0554583	0.112772	0.622879	0.996618	0.115199	0.113703	0.310986	0.566247	0.0427565	0.114432	0.708671	0.860898	0.170657	0.113324	0.132087	0.312255	0.0982147	0.114055	0.389174	0.614209	-0.0724422	0.114976	0.528652	0.99964
AT1G09170		P-loop nucleoside triphosphate hydrolases superfamily protein with CH (Calponin Homology) domain	0.22	0.27	0.31	0.14	0.2	0.3	0.16	0.21	0.32	0.16	0.33	0.27	0.311289	0.495699	0.530018	0.996618	0.247714	0.495354	0.617023	0.805793	0.146172	0.50102	0.770478	0.896352	-0.0635747	0.505741	0.899965	0.955958	-0.165116	0.511292	0.746741	0.871002	-0.101542	0.510958	0.842476	0.99964
AT1G09176			0	0	0.67	0	0	0	0.44	0.36	0.45	0	0	0	1.00437	3.25682	0.757785	NA	-1.49911	3.14851	0.633981	NA	0.719315	3.25682	0.825198	NA	-2.50348	3.14856	0.426543	NA	-0.285059	3.25687	0.930254	NA	2.21842	3.14856	0.481069	0.99964
AT1G09180	ATSAR1|ATSARA1A|SARA1A	secretion-associated RAS super family 1	3.24	3.18	3.34	2.34	1.73	2.78	5.68	4	6.14	3.28	3.74	6.33	0.469758	0.372642	0.207447	0.985251	-0.741064	0.343128	0.0307932	0.132582	-0.353361	0.356284	0.321297	0.578282	-1.21082	0.357171	0.000698826	0.00560331	-0.823119	0.369828	0.0260356	0.096623	0.387703	0.34007	0.254257	0.99964
AT1G09190		Tetratricopeptide repeat (TPR)-like superfamily protein	2.38	2.28	2.68	2.6	2.69	2.9	3.29	3.59	3.11	3.29	4.3	3.92	-0.17738	0.205982	0.389159	0.996618	-0.447843	0.202546	0.0270314	0.120774	-0.576513	0.204106	0.00473436	0.0325038	-0.270463	0.198378	0.172766	0.373167	-0.399133	0.19997	0.0459383	0.146667	-0.12867	0.196429	0.512438	0.99964
AT1G09195			5.11	6.24	6.2	5.34	6.74	6.84	5.93	6.55	6.33	6.15	6.05	7.12	-0.105176	0.133549	0.430963	0.996618	-0.0994061	0.134124	0.458602	0.695946	-0.0630799	0.136855	0.644851	0.82495	0.00576957	0.132708	0.965322	0.984195	0.0420958	0.135467	0.755994	0.877695	0.0363262	0.136034	0.78944	0.99964
AT1G09200	H3.1	Histone superfamily protein	268.64	237.78	278.45	181.74	285.76	217.61	243	265.64	250.62	290.62	274.29	277.57	0.138583	0.120138	0.248693	0.996618	-0.0494579	0.119936	0.680069	0.8432	0.000631891	0.120405	0.995813	0.997963	-0.188041	0.12009	0.117387	0.287973	-0.137951	0.120558	0.252512	0.471378	0.0500898	0.120357	0.677281	0.99964
AT1G09210	AtCRT1b|CRT1b	calreticulin 1b	157.69	168.25	172.17	118.65	178.06	184.24	278.27	263.11	266.2	283.02	224.1	258.03	0.0520981	0.111168	0.639324	0.996618	-0.688551	0.110902	5.3452e-10	4.77112e-08	-0.55331	0.11103	6.24715e-07	1.98596e-05	-0.74065	0.110907	2.42054e-11	1.63422e-09	-0.605408	0.111035	4.96914e-08	1.38621e-06	0.135242	0.110769	0.222112	0.99964
AT1G09220		Pentatricopeptide repeat (PPR) superfamily protein	0.94	0.98	1.55	0.75	1.33	1.31	1.79	1.54	1.45	1.61	1.52	1.92	0.0361894	0.311138	0.907404	0.99768	-0.458046	0.301098	0.128197	0.335483	-0.481365	0.305491	0.115092	0.312978	-0.494235	0.300926	0.100511	0.259515	-0.517554	0.30532	0.0900527	0.237532	-0.0233191	0.295083	0.937012	0.99964
AT1G09230		RNA-binding (RRM/RBD/RNP motifs) family protein	8.63	8.74	7.96	8.85	9.69	9.58	8.14	8.37	8.61	10	9.3	7.91	-0.1635	0.134254	0.223285	0.991039	0.0186506	0.136373	0.891219	0.953559	-0.0357336	0.138144	0.795891	0.910681	0.18215	0.134566	0.175858	0.376941	0.127766	0.13636	0.348771	0.574002	-0.0543841	0.138447	0.694455	0.99964
AT1G09240	ATNAS3|NAS3	nicotianamine synthase 3	10.69	10.41	11	11.99	9.98	10.26	1.51	2.29	3.42	2.93	2.25	4	-0.0388649	0.226438	0.863724	0.997032	2.1551	0.254071	2.20846e-17	1.17757e-14	1.8739	0.25292	1.2721e-13	2.89745e-11	2.19396	0.253666	5.19522e-18	1.44805e-15	1.91276	0.252514	3.59468e-14	3.96314e-12	-0.281198	0.277563	0.311015	0.99964
AT1G09245		Plant self-incompatibility protein S1 family	0	0	0	0	0	0	0	0	0	0	0	0	NA	NA	NA	NA	NA	NA	NA	NA	NA	NA	NA	NA	NA	NA	NA	NA	NA	NA	NA	NA	NA	NA	NA	NA
AT1G09250	AIF4	basic helix-loop-helix (bHLH) DNA-binding superfamily protein	24.54	19.58	25.8	25.75	24.15	25.52	24.83	19.42	19.07	19.29	19.96	20.75	-0.145929	0.139901	0.296906	0.996618	0.121628	0.141838	0.391162	0.641391	0.296419	0.144889	0.0407725	0.158613	0.267557	0.140774	0.0573516	0.174659	0.442348	0.143847	0.00210406	0.0135269	0.17479	0.145732	0.230373	0.99964
AT1G09260		Chaperone DnaJ-domain superfamily protein	0	0	0	0	0	0	0	0	0	0	0	0	NA	NA	NA	NA	NA	NA	NA	NA	NA	NA	NA	NA	NA	NA	NA	NA	NA	NA	NA	NA	NA	NA	NA	NA
AT1G09270	IMPA-4	importin alpha isoform 4	36.76	35.46	36.01	29.91	37.67	37.66	36.19	35.26	36.47	35.18	36.89	33.4	0.0381469	0.0702558	0.587149	0.996618	0.0201274	0.0703684	0.774856	0.894261	0.10565	0.0713576	0.138722	0.350431	-0.0180195	0.0703563	0.79786	0.904294	0.0675028	0.0713457	0.344078	0.568853	0.0855223	0.0714566	0.231368	0.99964
AT1G09280			10.44	9.2	9.73	9.43	9.91	10.63	10.11	10.45	9.62	11.08	9.99	10.53	-0.0400691	0.109737	0.715009	0.996618	-0.0295829	0.110217	0.788387	0.901892	-0.0425214	0.111911	0.703978	0.85874	0.0104863	0.109623	0.923792	0.967133	-0.00245225	0.111326	0.982426	0.993279	-0.0129385	0.111799	0.907867	0.99964
AT1G09290			12.47	10.99	11.44	9.56	11.06	12.72	11.64	12.1	13.28	13.03	13.1	13.97	0.0541077	0.12941	0.675865	0.996618	-0.0876231	0.128647	0.4958	0.725389	-0.127746	0.1304	0.32726	0.584047	-0.141731	0.128753	0.270986	0.492431	-0.181853	0.130504	0.163479	0.356227	-0.0401226	0.129748	0.757144	0.99964
AT1G09300		Metallopeptidase M24 family protein	6.09	5.11	5.78	4.57	4.55	5.68	8.75	7.58	8.98	9.04	7.23	7.86	0.187838	0.161027	0.243413	0.996618	-0.560532	0.154501	0.000285614	0.00358779	-0.443093	0.157426	0.00488372	0.0332757	-0.74837	0.15617	1.65104e-06	3.24064e-05	-0.630931	0.159064	7.29308e-05	0.00083562	0.117439	0.152454	0.441109	0.99964
AT1G09310		Protein of unknown function, DUF538	2088.68	2713.23	2327.95	2305.35	2118.89	2192.92	2253.74	1945.44	1861.88	2293.33	2373.58	2357.67	0.0620442	0.111762	0.578794	0.996618	0.199308	0.111783	0.074588	0.239509	0.106133	0.1118	0.34246	0.599103	0.137264	0.111785	0.219474	0.432008	0.0440891	0.111802	0.693322	0.839594	-0.0931749	0.111823	0.404712	0.99964
AT1G09320		agenet domain-containing protein	7.25	5.87	7.04	5.84	8.09	6.75	8.14	6.65	6.7	6.53	7.82	7.98	-0.0437068	0.141764	0.75785	0.996618	-0.0802992	0.141921	0.571527	0.777879	-0.0770721	0.143809	0.592004	0.793809	-0.0365924	0.141261	0.795604	0.902913	-0.0333652	0.143158	0.81571	0.912375	0.00322717	0.143313	0.982034	0.99964
AT1G09330	ECH		42.49	46.04	51.56	40.53	47.93	48.05	52.97	45.41	50.16	54.54	47.29	48.13	0.0103474	0.0953544	0.913587	0.99768	-0.104958	0.0951138	0.269812	0.523	-0.0285892	0.0965153	0.767067	0.894525	-0.115305	0.0949736	0.22472	0.438543	-0.0389365	0.0963772	0.686212	0.835643	0.0763685	0.0961392	0.42699	0.99964
AT1G09340	CRB|CSP41B|HIP1.3	chloroplast RNA binding	652.11	691.11	679.06	756.22	622.68	608.68	462.86	556.3	502.46	499.23	509.03	491.13	-0.00581876	0.125014	0.962876	0.999539	0.411623	0.125086	0.000999268	0.00982872	0.501283	0.125149	6.18891e-05	0.000988271	0.417442	0.125079	0.000845609	0.0065644	0.507102	0.125143	5.07413e-05	0.000611818	0.0896603	0.125215	0.473959	0.99964
AT1G09350	AtGolS3|GolS3	galactinol synthase 3	72.99	83.78	85.52	70.1	52.9	85.44	19.08	16.12	18.08	24.28	22.59	21.74	0.192784	0.148931	0.195509	0.981694	2.18333	0.154327	1.93741e-45	1.30852e-41	1.88846	0.154025	1.47207e-34	3.81396e-31	1.99055	0.154494	5.51824e-38	1.42971e-34	1.69568	0.154193	3.94509e-28	3.40707e-25	-0.294871	0.15941	0.0643484	0.99964
AT1G09360		Plant invertase/pectin methylesterase inhibitor superfamily protein	0	0	0.29	0	0	0	0	0	0	0	0	0	1.00435	4.40736	0.819739	NA	0.949081	4.40736	0.829502	NA	0.719294	4.40736	0.870359	NA	-0.0552702	4.40746	0.989995	NA	-0.285058	4.40746	0.948432	NA	-0.229788	4.40746	0.95842	0.99964
AT1G09370		Plant invertase/pectin methylesterase inhibitor superfamily protein	0.25	0	0	0.22	0.24	0	0.26	0	0.83	0	0.41	0	-0.840849	2.3338	0.718629	NA	-2.01619	2.20929	0.361456	NA	-0.242471	2.40504	0.919695	NA	-1.17534	2.13154	0.581357	NA	0.598378	2.33382	0.797647	NA	1.77372	2.20931	0.422068	0.99964
AT1G09380	UMAMIT25	nodulin MtN21 /EamA-like transporter family protein	0.09	0	0.09	0	0	0.09	0.04	0.04	0	0	0.18	0	1.05468	2.11795	0.618505	0.996618	1.08246	2.13235	0.611709	NA	0.0652943	2.02295	0.974251	NA	0.0277804	2.24995	0.990149	NA	-0.989381	2.14655	0.644859	NA	-1.01716	2.16076	0.637825	0.99964
AT1G09390		GDSL-like Lipase/Acylhydrolase superfamily protein	17.58	17.46	19.46	16.92	19.63	17.39	14.24	11.08	11.98	11.9	12.99	12.41	-0.00523033	0.112315	0.962857	0.999539	0.5474	0.116754	2.75238e-06	7.36707e-05	0.619498	0.119657	2.2513e-07	8.15782e-06	0.55263	0.116474	2.08872e-06	3.99381e-05	0.624729	0.119384	1.66839e-07	4.01169e-06	0.0720984	0.12357	0.559582	0.99964
AT1G09400		FMN-linked oxidoreductases superfamily protein	0.12	0.17	0.14	0.11	0.12	0.26	0.06	0.16	0.43	0.07	0	0.24	-0.164	1.10781	0.882311	0.997032	-0.577307	1.08191	0.59362	0.79152	0.580326	1.22314	0.635174	0.819295	-0.413307	1.06334	0.697507	0.845601	0.744326	1.20674	0.537361	0.735162	1.15763	1.18301	0.327803	0.99964
AT1G09410		pentatricopeptide (PPR) repeat-containing protein	0.44	0.44	0.84	0.64	0.77	0.43	0.75	0.68	0.85	0.77	0.67	1	-0.129608	0.389118	0.739072	0.996618	-0.395813	0.383571	0.302112	0.557402	-0.450142	0.388161	0.24618	0.496165	-0.266204	0.378301	0.48163	0.69304	-0.320534	0.382954	0.402591	0.626182	-0.0543295	0.377317	0.885509	0.99964
AT1G09415	NIMIN-3	NIM1-interacting 3	45.13	43.21	48.46	45.52	50.42	43.12	57.01	46.41	54.74	61.72	58.86	64.34	-0.0880044	0.125227	0.482207	0.996618	-0.282425	0.124372	0.0231578	0.107768	-0.34042	0.125463	0.00666159	0.0423412	-0.194421	0.123468	0.115333	0.284382	-0.252416	0.124568	0.0427308	0.139127	-0.0579947	0.123707	0.639209	0.99964
AT1G09420	G6PD4	glucose-6-phosphate dehydrogenase 4	2.43	3.07	3.05	2.85	3.64	3.02	2.48	2.48	2.56	2.33	2.33	3.16	-0.162431	0.181245	0.370147	0.996618	0.197799	0.186742	0.289504	0.544165	0.193082	0.19035	0.310416	0.565676	0.36023	0.184251	0.050571	0.159178	0.355513	0.187907	0.0584965	0.174354	-0.00471764	0.193215	0.98052	0.99964
AT1G09421		other RNA	0.24	0	0.32	0.22	0.47	0	0	0	0	0	0	0	-0.462523	2.99272	0.877177	NA	1.88481	3.10322	0.543603	NA	1.65502	3.10322	0.593809	NA	2.34734	3.05468	0.442226	NA	2.11755	3.05468	0.488175	NA	-0.229789	3.16301	0.942086	0.99964
AT1G09430	ACLA-3	ATP-citrate lyase A-3	61.55	62.97	67.47	58.58	65.61	68.83	64.79	67.72	73.41	73.28	69.7	73.14	-0.0180692	0.0706242	0.798067	0.997032	-0.0916533	0.0705993	0.194213	0.431532	-0.105052	0.0710124	0.139047	0.350824	-0.0735841	0.0704889	0.296527	0.519273	-0.0869831	0.0709026	0.219899	0.432853	-0.013399	0.0708778	0.850059	0.99964
AT1G09440		Protein kinase superfamily protein	4.4	4.11	4.21	4.39	4.71	3.7	3.77	3.86	3.84	3.66	3.54	2.57	-0.0295575	0.189774	0.876229	0.997032	0.153822	0.192843	0.42507	0.669994	0.444277	0.201271	0.0272894	0.118655	0.18338	0.191978	0.339469	0.564294	0.473834	0.200443	0.0180817	0.0735148	0.290455	0.203351	0.153193	0.99964
AT1G09450	AtHaspin|Haspin	Protein kinase superfamily protein	2.4	2.65	1.96	1.16	3.28	2.57	1.85	2.34	2.83	2.23	2.64	2.54	0.0224154	0.282478	0.936752	0.999539	0.0185722	0.283071	0.947689	0.978848	-0.00507894	0.285514	0.985807	0.994008	-0.00384315	0.282856	0.989159	0.994891	-0.0274943	0.285301	0.923227	0.967526	-0.0236511	0.285888	0.934067	0.99964
AT1G09460		Carbohydrate-binding X8 domain superfamily protein	1.98	1.58	1.54	1.02	1.6	1.18	0.4	1.31	1.1	0.66	0.82	0.79	0.413314	0.397922	0.298953	0.996618	0.847039	0.412828	0.0401894	0.159576	1.25252	0.439983	0.00441696	0.0307319	0.433725	0.420959	0.302857	0.525378	0.839202	0.447621	0.0608194	0.179445	0.405477	0.460923	0.379018	0.99964
AT1G09470			7.06	4.74	5.87	4.01	8.01	7.52	4.87	5.45	7.66	5.59	5.63	6.01	-0.145519	0.245223	0.552902	0.996618	-0.024356	0.246844	0.921401	0.967486	0.13918	0.251133	0.579437	0.78519	0.121163	0.245142	0.621124	0.79694	0.284699	0.249461	0.253763	0.472786	0.163536	0.251054	0.514791	0.99964
AT1G09480		NAD(P)-binding Rossmann-fold superfamily protein	1.29	0.76	0.67	0.55	0.7	0.99	2.13	1.74	1.55	1.52	1.48	1.21	0.277122	0.449666	0.537707	0.996618	-1.00015	0.408987	0.0144681	0.0772267	-0.552154	0.427763	0.196776	0.43488	-1.27727	0.420059	0.00236035	0.0150163	-0.829276	0.438361	0.0585224	0.174381	0.447994	0.396524	0.258559	0.99964
AT1G09483			0	0	0	0	0	0	0	0	0	0	0	0	NA	NA	NA	NA	NA	NA	NA	NA	NA	NA	NA	NA	NA	NA	NA	NA	NA	NA	NA	NA	NA	NA	NA	NA
AT1G09486			0.49	0.2	0.77	0.74	1.02	0.96	0.5	0.53	0.81	0.81	0.47	0.82	-0.938234	0.513647	0.0677582	0.868294	-0.350191	0.53517	0.512883	0.738142	-0.500692	0.538468	0.352451	0.608089	0.588043	0.497321	0.237038	0.453028	0.437542	0.500868	0.382353	0.607721	-0.1505	0.522917	0.773493	0.99964
AT1G09490		NAD(P)-binding Rossmann-fold superfamily protein	26.76	31.86	32.64	29.45	30.98	34.18	21.54	22.61	23.1	22.31	26.86	25.02	-0.0758216	0.103301	0.462954	0.996618	0.425167	0.106404	6.4479e-05	0.00104434	0.373406	0.10765	0.000522955	0.00576865	0.500988	0.105849	2.21152e-06	4.17762e-05	0.449228	0.107101	2.7356e-05	0.00035616	-0.0517608	0.110097	0.638257	0.99964
AT1G09500		NAD(P)-binding Rossmann-fold superfamily protein	0.9	0.95	1.89	0.47	0.71	1.23	0.33	0.46	0.37	0.34	1.24	0.62	0.828592	0.516425	0.108609	0.931243	1.74679	0.569074	0.00214394	0.0180401	1.00413	0.537631	0.0618052	0.209868	0.9182	0.590597	0.120018	0.292833	0.175536	0.560363	0.754087	0.876433	-0.742664	0.609227	0.222834	0.99964
AT1G09510		NAD(P)-binding Rossmann-fold superfamily protein	0	0	0	0	0	0	0	0	0	0	0	0	NA	NA	NA	NA	NA	NA	NA	NA	NA	NA	NA	NA	NA	NA	NA	NA	NA	NA	NA	NA	NA	NA	NA	NA
AT1G09520			13.98	12.57	16.11	10.9	16.04	16.16	15.83	17.94	16.43	19.93	18.4	14.68	-0.0290779	0.156968	0.853035	0.997032	-0.252823	0.15586	0.104779	0.296927	-0.246748	0.157481	0.117152	0.316133	-0.223745	0.155337	0.149758	0.340056	-0.21767	0.156964	0.165516	0.359005	0.00607486	0.155856	0.968908	0.99964
AT1G09530	PAP3|PIF3|POC1	phytochrome interacting factor 3	7.32	8.19	8.39	6.32	8.54	10.1	8.43	7.22	7.2	8.79	7.91	7.99	-0.0583455	0.136927	0.67003	0.996618	0.0903355	0.138372	0.513856	0.738946	0.0219952	0.139647	0.874847	0.947054	0.148681	0.137693	0.28023	0.5023	0.0803408	0.138974	0.563198	0.753958	-0.0683403	0.140398	0.626428	0.99964
AT1G09540	ATMYB61|MYB61	myb domain protein 61	0.23	0.17	0.39	0.2	0.17	0.19	0.09	0.2	0.21	0.1	0.46	0.51	0.438084	0.7846	0.576603	0.996618	0.631478	0.803483	0.431911	0.675105	-0.348904	0.754173	0.643629	0.823967	0.193395	0.826977	0.815096	0.912969	-0.786987	0.779155	0.31247	0.536237	-0.980382	0.798167	0.219337	0.99964
AT1G09550		Pectinacetylesterase family protein	0	0	0	0	0.05	0	0	0	0	0	0	0	-0.919176	4.40736	0.834796	NA	-0.0126593	4.40736	0.997708	NA	-0.242447	4.40736	0.956131	NA	0.906517	4.40746	0.837043	NA	0.676729	4.40746	0.877971	NA	-0.229788	4.40746	0.95842	0.99964
AT1G09560	GLP5|PDGLP1	germin-like protein 5	63.06	68.03	77.32	51.64	69.99	73.06	134.62	130.42	113.93	134.63	120.99	135.93	0.076107	0.0971661	0.433471	0.996618	-0.890117	0.094985	7.17596e-21	7.6526e-18	-0.835629	0.0955358	2.19555e-18	1.03425e-15	-0.966224	0.0950937	2.96763e-24	2.19679e-21	-0.911736	0.0956438	1.53367e-21	5.99781e-19	0.0544881	0.0934272	0.559749	0.99964
AT1G09570	FHY2|FRE1|HY8|PHYA	phytochrome A	29.98	31.44	31.33	32.07	32.65	35.26	26.84	24.56	25.53	26.56	27.81	26.16	-0.114773	0.0663833	0.0838197	0.888692	0.29369	0.067244	1.25666e-05	0.000269004	0.266767	0.0677112	8.15561e-05	0.00124113	0.408462	0.0669861	1.07593e-09	4.77533e-08	0.38154	0.067455	1.5475e-08	4.85984e-07	-0.0269224	0.0683022	0.693458	0.99964
AT1G09575		Protein of unknown function (DUF607)	3.54	2.39	2.96	2.96	3.57	3.37	1.63	2.56	1.76	2.46	2.34	2.53	-0.175501	0.266418	0.510062	0.996618	0.552424	0.283493	0.0513393	0.187261	0.347234	0.28417	0.221737	0.46678	0.727925	0.279718	0.00925865	0.0445523	0.522734	0.280404	0.0622907	0.182823	-0.20519	0.296675	0.489167	0.99964
AT1G09580		emp24/gp25L/p24 family/GOLD family protein	17.51	18.65	20.28	17.42	19.08	15.96	16.52	17.55	15.75	15.61	16.91	15.44	0.0668133	0.133976	0.617993	0.996618	0.148655	0.13525	0.271719	0.525591	0.314367	0.139551	0.0242776	0.109178	0.0818418	0.13546	0.545726	0.743527	0.247554	0.139754	0.0765028	0.211819	0.165712	0.140976	0.239812	0.99964
AT1G09590		Translation protein SH3-like family protein	468.05	459.17	447.38	331.13	512.95	430.43	442.21	526.93	489.67	535	469.64	478.64	0.0768395	0.120209	0.522684	0.996618	-0.14505	0.120111	0.227189	0.47376	-0.0160236	0.120348	0.894079	0.955877	-0.221889	0.120133	0.0647425	0.191054	-0.0928631	0.12037	0.440421	0.657443	0.129026	0.120271	0.283365	0.99964
AT1G09600		Protein kinase superfamily protein	0.76	1.16	0.65	0.58	1.25	1.18	0.27	0.65	0.64	0.7	0.58	0.47	-0.211245	0.396244	0.593951	0.996618	0.741991	0.420563	0.0776846	0.246676	0.609643	0.423833	0.150319	0.36826	0.953236	0.416055	0.0219558	0.0860912	0.820889	0.41936	0.050291	0.156749	-0.132348	0.442409	0.764824	0.99964
AT1G09610	GXM3	Protein of unknown function (DUF579)	1	0.69	0.75	1.4	1.11	1.3	0.82	0.88	0.64	1.26	0.99	0.79	-0.675641	0.422267	0.109591	0.931243	0.0415836	0.448598	0.926144	0.970137	-0.258598	0.445653	0.561733	0.771829	0.717225	0.424654	0.0912267	0.243541	0.417043	0.421542	0.322504	0.546256	-0.300182	0.447915	0.502745	0.99964
AT1G09620		ATP binding;leucine-tRNA ligases;aminoacyl-tRNA ligases;nucleotide binding;ATP binding;aminoacyl-tRNA ligases	55.78	51.68	52.24	43.75	55.36	49.86	45.49	46.73	46.87	49.34	48.12	44.56	0.0990941	0.0723426	0.170752	0.976719	0.222109	0.0725379	0.00219883	0.0183642	0.231161	0.0728336	0.00150447	0.0132807	0.123015	0.0725932	0.0901554	0.241677	0.132067	0.0728888	0.0700027	0.199152	0.0090517	0.0730826	0.90143	0.99964
AT1G09625			0	0	0	0	0	0	0	0	0	0	0	0	NA	NA	NA	NA	NA	NA	NA	NA	NA	NA	NA	NA	NA	NA	NA	NA	NA	NA	NA	NA	NA	NA	NA	NA
AT1G09630	ATRAB-A2A|ATRAB11C|ATRABA2A|RAB-A2A|RAB11c	RAB GTPase 11C	42.29	38.18	42.83	37	42.49	41.55	38.64	42.2	37.07	44.71	40.78	41.15	-0.00227591	0.0988871	0.981638	0.999539	0.03672	0.099391	0.711792	0.861437	0.0362521	0.100722	0.718904	0.866422	0.0389959	0.0991614	0.694129	0.843695	0.038528	0.100495	0.701437	0.84506	-0.000467906	0.100991	0.996303	0.999646
AT1G09640		Translation elongation factor EF1B, gamma chain	157.53	147.29	150.65	129.72	160.39	155.27	164.49	170.58	159.27	164.99	153.67	163.93	0.0250874	0.0626436	0.688805	0.996618	-0.108886	0.0625791	0.0818626	0.254675	-0.0161618	0.0628884	0.797185	0.911527	-0.133974	0.0625633	0.032241	0.114102	-0.0412492	0.0628727	0.511777	0.712493	0.0927245	0.0628085	0.139862	0.99964
AT1G09645			28.91	35.59	33.34	22.36	31.33	32.74	41.75	36.06	37.08	44.73	37.75	39.26	0.148987	0.13223	0.259859	0.996618	-0.279634	0.129669	0.0310432	0.133375	-0.232399	0.131526	0.0772382	0.242084	-0.428621	0.130478	0.00101983	0.00763653	-0.381387	0.132324	0.00394895	0.0223085	0.0472342	0.129765	0.715859	0.99964
AT1G09650		F-box and associated interaction domains-containing protein	0.32	0.3	0.45	0.42	0.26	0.34	0.28	0.37	0.42	0.24	0.46	0.17	0.0392773	0.610189	0.948676	0.999539	-0.00723699	0.610644	0.990544	0.996693	0.367686	0.647993	0.570427	0.778665	-0.0465142	0.610475	0.939265	0.974123	0.328409	0.647834	0.612202	0.78697	0.374923	0.648263	0.563028	0.99964
AT1G09660		RNA-binding KH domain-containing protein	25.11	22.36	25	23.66	27.71	24.5	22.59	24.38	22.62	21.86	23.93	23.63	-0.0807454	0.0955894	0.398273	0.996618	0.0590092	0.0965885	0.541243	0.757837	0.136409	0.0984173	0.16574	0.391131	0.139755	0.0959809	0.145374	0.333426	0.217154	0.0978211	0.026425	0.0975792	0.0773993	0.0987976	0.433385	0.99964
AT1G09665		Toll-Interleukin-Resistance (TIR) domain family protein	0	0	0	0	0	0.36	0	0	0	0	0	0	-0.919176	4.40736	0.834796	NA	-0.0126593	4.40736	0.997708	NA	-0.242447	4.40736	0.956131	NA	0.906517	4.40746	0.837043	NA	0.676729	4.40746	0.877971	NA	-0.229788	4.40746	0.95842	0.99964
AT1G09680		Pentatricopeptide repeat (PPR) superfamily protein	1.98	2.62	1.92	1.5	1.92	2.31	3.15	1.76	2.81	3.27	3.89	3.28	0.189374	0.251492	0.451449	0.996618	-0.21706	0.246137	0.377849	0.629738	-0.602879	0.244116	0.0135246	0.0718557	-0.406434	0.248562	0.102019	0.261863	-0.792254	0.24656	0.00131252	0.0092535	-0.385819	0.241095	0.109537	0.99964
AT1G09690		Translation protein SH3-like family protein	853.47	883.58	890.9	655.46	945.83	832.18	868.52	988.09	953.64	1054.75	980.01	902.53	0.0791878	0.100336	0.429982	0.996618	-0.147175	0.100281	0.142204	0.357782	-0.0736858	0.100389	0.462946	0.699735	-0.226363	0.100294	0.0240079	0.0917089	-0.152874	0.100402	0.127853	0.30331	0.0734895	0.100346	0.463948	0.99964
AT1G09700	DRB1|HYL1	dsRNA-binding domain-like superfamily protein	9.04	7.24	7.77	5.77	8.61	7.68	7.48	8.02	6.89	8.27	8.31	7.9	0.121279	0.144158	0.400182	0.996618	0.10792	0.144535	0.455264	0.69363	0.042269	0.146052	0.772267	0.897355	-0.0133594	0.145185	0.926685	0.968799	-0.0790103	0.146695	0.590161	0.773068	-0.0656509	0.147066	0.655305	0.99964
AT1G09710		Homeodomain-like superfamily protein	3.72	3.51	3.62	4.02	4.54	4.48	4.11	3.95	3.8	3.43	4.33	3.21	-0.274304	0.151472	0.070153	0.87545	-0.116043	0.153815	0.450589	0.690137	0.0579976	0.159152	0.715548	0.864287	0.158261	0.150204	0.292046	0.515476	0.332302	0.155665	0.0327835	0.114665	0.174041	0.157946	0.270503	0.99964
AT1G09720	NET2B	Kinase interacting (KIP1-like) family protein	0	0	0	0	0	0	0	0	0	0	0	0	NA	NA	NA	NA	NA	NA	NA	NA	NA	NA	NA	NA	NA	NA	NA	NA	NA	NA	NA	NA	NA	NA	NA	NA
AT1G09730		Cysteine proteinases superfamily protein	13.01	13.12	13.62	11.24	14	14.12	13.23	12.19	13.29	14.3	15.24	14.82	0.0129152	0.0750071	0.863292	0.997032	0.0615157	0.0754651	0.414984	0.662236	-0.0933514	0.075811	0.218185	0.462514	0.0486005	0.0753404	0.518876	0.723194	-0.106267	0.0756868	0.16031	0.352061	-0.154867	0.0761408	0.0419559	0.99964
AT1G09740		Adenine nucleotide alpha hydrolases-like superfamily protein	24.47	24.92	25.56	22	22.7	25.47	40.19	31.74	35.14	39.22	34.23	38.1	0.0617932	0.12344	0.616658	0.996618	-0.545295	0.119584	5.11694e-06	0.000123575	-0.494464	0.121386	4.63179e-05	0.000769873	-0.607088	0.119748	3.98377e-07	9.37249e-06	-0.556257	0.121548	4.72928e-06	7.66328e-05	0.0508306	0.117629	0.665651	0.99964
AT1G09750		Eukaryotic aspartyl protease family protein	276.32	230.42	247.62	215.26	261.42	229.79	177.73	168.55	168.81	176.21	175.98	135.31	0.0830269	0.111007	0.454494	0.996618	0.557231	0.111249	5.47551e-07	1.86149e-05	0.697784	0.111479	3.86613e-10	3.24426e-08	0.474204	0.111264	2.02635e-05	0.000282449	0.614757	0.111494	3.51117e-08	1.01359e-06	0.140553	0.111735	0.208423	0.99964
AT1G09760	U2A'	U2 small nuclear ribonucleoprotein A	47.15	43.42	48.31	34.59	54.36	48.22	50.51	50.05	53.34	52.79	52.49	54.58	0.00911161	0.103936	0.930143	0.999441	-0.15575	0.103629	0.132849	0.342857	-0.130278	0.104415	0.212141	0.454024	-0.164862	0.103526	0.111281	0.277334	-0.13939	0.104313	0.181463	0.381517	0.0254717	0.104007	0.806531	0.99964
AT1G09770	ATCDC5|ATMYBCDC5|CDC5	cell division cycle 5	52.44	50.47	50.71	43.37	53.33	55.11	49.98	46.67	49.14	51.9	52.12	49.23	0.0160866	0.0624886	0.796844	0.997032	0.0960622	0.0627054	0.125532	0.331102	0.0668837	0.0630569	0.288831	0.542658	0.0799756	0.0626659	0.201877	0.410911	0.0507971	0.0630176	0.420198	0.640071	-0.0291785	0.0632326	0.644478	0.99964
AT1G09780	iPGAM1	Phosphoglycerate mutase, 2,3-bisphosphoglycerate-independent	164.31	174.82	174.09	141.19	167.88	153.62	159.54	165.91	151.18	164.97	153.17	163.76	0.13961	0.0636269	0.0282215	0.713073	0.117156	0.0636572	0.0657057	0.220528	0.156883	0.0638973	0.0140791	0.0740468	-0.0224534	0.0637309	0.724601	0.861813	0.0172734	0.0639708	0.787145	0.89565	0.0397268	0.0640009	0.534782	0.99964
AT1G09790	COBL6	COBRA-like protein 6 precursor	0	0	0	0	0	0	0	0.04	0	0	0	0	0.042611	4.40736	0.992286	NA	-0.974447	4.40736	0.825018	NA	-0.242447	4.40736	0.956131	NA	-1.01706	4.40746	0.817503	NA	-0.285058	4.40746	0.948432	NA	0.732	4.40746	0.868093	0.99964
AT1G09794		Cox19 family protein (CHCH motif)	30.63	21.91	22.12	22.65	16.08	14.13	32.61	23.82	32.12	37.04	29.98	32.31	0.328645	0.364631	0.367424	0.996618	-0.486574	0.35247	0.167442	0.394638	-0.170401	0.360631	0.636564	0.820373	-0.815219	0.357881	0.0227321	0.0881346	-0.499046	0.365921	0.172628	0.36952	0.316173	0.353805	0.371516	0.99964
AT1G09795	ATATP-PRT2|ATP-PRT2|HISN1B	ATP phosphoribosyl transferase 2	78.26	76.59	80.16	78.34	84	79.64	75.12	80.45	77.95	78.26	76.57	76.43	-0.0597473	0.071167	0.401169	0.996618	0.0119732	0.0714122	0.866848	0.942481	0.0918097	0.0720856	0.202798	0.442742	0.0717204	0.0712229	0.313941	0.537552	0.151557	0.0718981	0.035036	0.12035	0.0798365	0.0721407	0.268434	0.99964
AT1G09800		Pseudouridine synthase family protein	3.9	3.44	3.94	3.22	4.82	4.21	3.51	4.47	4.53	4.32	4.45	3.65	-0.128028	0.199282	0.520585	0.996618	-0.150384	0.199748	0.451527	0.690739	-0.0711374	0.204458	0.727891	0.871492	-0.0223567	0.197283	0.909774	0.961203	0.0568903	0.20205	0.778277	0.891186	0.079247	0.202509	0.695557	0.99964
AT1G09810	ECT11	evolutionarily conserved C-terminal region 11	6.63	7.75	7.56	6.06	8.05	8.04	5.59	6.5	6.69	7.92	6.54	7.65	-0.0181384	0.139457	0.896515	0.997032	0.233936	0.14226	0.100088	0.289092	0.0506414	0.142735	0.722744	0.868749	0.252075	0.141759	0.0753723	0.212693	0.0687798	0.142235	0.628696	0.799055	-0.183295	0.144985	0.206146	0.99964
AT1G09812			1.56	3.42	1.64	1.4	5.88	5.25	1.69	1.34	1.63	1.14	0	2.86	-0.958799	1.01275	0.343775	0.996618	0.191232	1.10542	0.862656	0.940244	0.985007	1.25643	0.433057	0.675495	1.15003	1.035	0.266508	0.487504	1.94381	1.19494	0.103802	0.262666	0.793774	1.27444	0.533388	0.99964
AT1G09815	POLD4	polymerase delta 4	74.53	80.87	78.93	65.5	78.99	76.18	89.82	86.17	80.93	92.03	84.16	86.15	0.0356514	0.0948099	0.706894	0.996618	-0.205386	0.0938701	0.0286712	0.12588	-0.0676311	0.0958694	0.48053	0.713105	-0.241037	0.0938321	0.0102048	0.0478106	-0.103283	0.0958322	0.281148	0.502272	0.137755	0.0949025	0.14663	0.99964
AT1G09820		Pentatricopeptide repeat (PPR-like) superfamily protein	3.98	3.83	3.86	3.38	3.77	3.9	4.08	3.92	3.46	3.6	4.02	3.49	0.0712431	0.14924	0.633097	0.996618	0.0377715	0.149513	0.800555	0.907758	0.140091	0.154098	0.363296	0.616609	-0.0334717	0.149863	0.823264	0.91714	0.0688481	0.154437	0.655741	0.8168	0.10232	0.154701	0.508354	0.99964
AT1G09830	PUR2	Glycinamide ribonucleotide (GAR) synthetase	33.51	26.65	32.78	26.79	31.67	30.91	33	34.89	32.18	34.91	33.51	30.59	0.0460934	0.101042	0.648262	0.996618	-0.0993654	0.10081	0.324296	0.57893	-0.0265427	0.101693	0.794086	0.909891	-0.145459	0.10082	0.149089	0.338871	-0.0726361	0.101703	0.475103	0.686378	0.0728228	0.101472	0.472964	0.99964
AT1G09840	AtHIR1|ATSK41|HIR1|SK41	shaggy-like protein kinase 41	25.53	28.12	27.55	24.8	28.42	28.32	28.31	27.13	27.14	25.55	30.56	28.88	-0.0134558	0.0785271	0.863946	0.997032	-0.0104259	0.0787596	0.894687	0.955018	0.0219933	0.0798738	0.783047	0.903151	0.00302993	0.0785459	0.969229	0.985538	0.0354491	0.0796631	0.656329	0.817154	0.0324192	0.0798923	0.6849	0.99964
AT1G09850	XBCP3	xylem bark cysteine peptidase 3	21.93	24.09	24.77	19.52	22.11	22.62	25.97	25.44	24.88	27.14	26.43	24.89	0.127711	0.083277	0.125136	0.942923	-0.102271	0.0824209	0.214664	0.458182	-0.0823233	0.0836901	0.325279	0.582265	-0.229982	0.0828568	0.00550896	0.0296052	-0.210034	0.0841195	0.0125299	0.0556715	0.019948	0.083272	0.810677	0.99964
AT1G09860	ATPUP16|PUP16	purine permease 16	0	0	0.18	0	0	0	0.11	0.05	0	0.23	0	0	2.54228	2.75294	0.355758	NA	0.103151	2.62984	0.968712	NA	-0.430285	2.60369	0.86874	NA	-2.43913	2.76339	0.377421	NA	-2.97256	2.73852	0.277716	NA	-0.533436	2.61474	0.838345	0.99964
AT1G09870		histidine acid phosphatase family protein	21.54	21.48	22.72	16.23	20.8	22.97	22.08	20.34	19.37	20.62	20.76	17.68	0.127315	0.103157	0.217136	0.987243	0.0965489	0.103278	0.34987	0.604612	0.220563	0.105044	0.0357534	0.144383	-0.0307659	0.103636	0.76657	0.88637	0.0932484	0.105396	0.376295	0.601439	0.124014	0.105514	0.239862	0.99964
AT1G09880		Rhamnogalacturonate lyase family protein	0.68	0.44	0.29	0.46	0.6	0.52	0.31	0.27	0.47	0.5	0.34	0.38	-0.178097	0.46615	0.702418	0.996618	0.460813	0.493558	0.350481	0.605169	0.263352	0.495129	0.594805	0.795939	0.63891	0.486374	0.188974	0.394846	0.441449	0.487968	0.365642	0.591095	-0.197461	0.514214	0.700974	0.99964
AT1G09890		Rhamnogalacturonate lyase family protein	1.65	1.28	1.22	2.16	1.58	1.29	1.06	1.02	1.4	1.34	0.72	1.39	-0.312006	0.32308	0.334182	0.996618	0.277195	0.334366	0.407095	0.655584	0.316706	0.340611	0.352467	0.608089	0.589201	0.328849	0.0731794	0.208581	0.628712	0.335197	0.0607034	0.17918	0.0395106	0.346088	0.909108	0.99964
AT1G09900		Pentatricopeptide repeat (PPR-like) superfamily protein	16.75	14.76	16.12	14.41	16.5	15.17	14.51	13.18	12.76	13.36	15.82	14.21	0.0345528	0.101024	0.732332	0.996618	0.244272	0.10258	0.0172524	0.0876689	0.206016	0.103871	0.0473249	0.175848	0.209719	0.102538	0.0408264	0.136331	0.171463	0.103829	0.0986581	0.25258	-0.0382558	0.105344	0.716491	0.99964
AT1G09910		Rhamnogalacturonate lyase family protein	10.01	12.64	12.06	9.35	11.09	11.51	14.15	10.56	11.96	12.58	11.62	12.42	0.114425	0.120011	0.34036	0.996618	-0.0611426	0.119445	0.608729	0.800706	-0.0135037	0.120862	0.911038	0.963276	-0.175567	0.119798	0.142778	0.329308	-0.127928	0.12121	0.291232	0.513427	0.0476389	0.120651	0.692954	0.99964
AT1G09920		TRAF-type zinc finger-related	27.73	35.04	33.26	29.37	31.33	31.51	32.11	35.24	32.06	35.32	32.06	35.09	0.0288982	0.111111	0.794799	0.997032	-0.0741565	0.11086	0.503547	0.730988	-0.0187711	0.112571	0.867567	0.944387	-0.103055	0.110783	0.352246	0.576335	-0.0476693	0.112494	0.671749	0.82647	0.0553855	0.112247	0.621711	0.99964
AT1G09930	ATOPT2|OPT2	oligopeptide transporter 2	0.14	0.1	0.18	0.05	0.18	0.03	0.31	0.25	0.19	0.27	0.2	0.46	0.654861	0.775071	0.398164	0.996618	-0.838101	0.683805	0.220333	0.46538	-1.06742	0.683844	0.118544	0.317944	-1.49296	0.735264	0.0423046	0.13996	-1.72228	0.7353	0.0191661	0.0768365	-0.22932	0.638373	0.719427	0.99964
AT1G09932		Phosphoglycerate mutase family protein	24.33	26.3	31.57	12.85	23.96	30.24	48.33	54.16	51.43	51.39	47.56	53.09	0.296544	0.181906	0.103058	0.928267	-0.920298	0.178833	2.65912e-07	1.00147e-05	-0.818141	0.179488	5.15939e-06	0.000118953	-1.21684	0.179738	1.28707e-11	9.36037e-10	-1.11469	0.18039	6.43781e-10	2.72319e-08	0.102157	0.17729	0.564472	0.99964
AT1G09935		Phosphoglycerate mutase family protein	0	0	0	0	0	0	0.15	0.25	0	0	0	0.58	0.0426199	3.44427	0.990127	NA	-2.35171	3.3502	0.482704	NA	-2.68218	3.34278	0.422333	NA	-2.39433	3.35025	0.474813	NA	-2.7248	3.34283	0.415005	NA	-0.330475	3.24582	0.918903	0.99964
AT1G09940	HEMA2	Glutamyl-tRNA reductase family protein	10.54	8.95	10.66	9.84	9.54	10.37	9.32	10.03	10.27	9.81	8.78	9.98	0.00535354	0.117278	0.963591	0.999539	0.0373768	0.117819	0.751061	0.881998	0.139169	0.120109	0.246583	0.49664	0.0320233	0.117599	0.785384	0.896698	0.133815	0.119893	0.26437	0.484492	0.101792	0.120422	0.397945	0.99964
AT1G09950	RAS1	RESPONSE TO ABA AND SALT 1	2.5	2.4	0.42	0.75	0.71	2.07	0.46	1.68	1.04	0.41	0.56	0.68	0.620451	0.651902	0.341221	0.996618	0.738946	0.656282	0.260184	0.512139	1.815	0.709612	0.0105355	0.0597124	0.118495	0.667227	0.859042	0.934959	1.19455	0.719746	0.0969775	0.249665	1.07606	0.723716	0.137054	0.99964
AT1G09960	ATSUC4|ATSUT4|SUC4|SUT4	sucrose transporter 4	4.48	3.98	4.23	2.47	4.6	4.6	2.93	2.8	3.18	3.44	3.72	3.13	0.128937	0.190947	0.499518	0.996618	0.524983	0.196247	0.00747052	0.0469357	0.370188	0.197285	0.0605986	0.207299	0.396046	0.19707	0.0444659	0.14521	0.241251	0.198103	0.223298	0.436466	-0.154794	0.203217	0.446227	0.99964
AT1G09970	LRR|RLK7	Leucine-rich receptor-like protein kinase family protein	32.95	34.8	35.32	24.48	31.26	36.16	44.88	50.27	43.05	48.12	46.45	58.83	0.169163	0.109688	0.12302	0.940107	-0.403004	0.109169	0.000222883	0.0029325	-0.509051	0.10928	3.18948e-06	7.96111e-05	-0.572166	0.109315	1.65794e-07	4.34438e-06	-0.678213	0.109426	5.72167e-10	2.44018e-08	-0.106047	0.108906	0.330184	0.99964
AT1G09980		Putative serine esterase family protein	12.89	12.87	14.37	12.26	13.82	12.81	14.49	13.65	12.66	13.69	14.68	15.85	0.0369437	0.0860129	0.667549	0.996618	-0.00505674	0.0860752	0.953153	0.981437	-0.075776	0.0867301	0.382282	0.632822	-0.0420005	0.0860536	0.625498	0.800142	-0.11272	0.0867086	0.193607	0.397867	-0.0707193	0.0867705	0.415064	0.99964
AT1G09995		DNA repair DEAD helicase RAD3/XP-D subfamily protein	3.47	2.15	3	3.26	3.19	2.88	4.1	2.36	2.57	3.1	3.67	2.66	-0.168983	0.371866	0.649527	0.996618	-0.114235	0.374949	0.760618	0.887154	-0.033854	0.384777	0.92989	0.972093	0.0547479	0.368811	0.881992	0.947104	0.135129	0.378799	0.721294	0.855673	0.0803813	0.381825	0.833263	0.99964
AT1G10000		Ribonuclease H-like superfamily protein	1.9	0.85	0.71	1.88	0.94	1.25	0.92	1.36	1.13	1.08	1.34	1.05	-0.273836	0.519787	0.598316	0.996618	0.00364579	0.530674	0.994518	0.998532	0.103552	0.543876	0.848998	0.936616	0.277482	0.520432	0.593911	0.778129	0.377389	0.533887	0.479647	0.689358	0.0999067	0.544492	0.854417	0.99964
AT1G10010	AAP8|ATAAP8	amino acid permease 8	0	0.04	0	0	0	0	0	0	0	0	0	0	1.00435	4.40736	0.819739	NA	0.949081	4.40736	0.829502	NA	0.719294	4.40736	0.870359	NA	-0.0552702	4.40746	0.989995	NA	-0.285058	4.40746	0.948432	NA	-0.229788	4.40746	0.95842	0.99964
AT1G10020		Protein of unknown function (DUF1005)	11.49	9.79	10.43	12.7	12.89	11.14	9.39	10.01	9.24	8.49	8.71	9.27	-0.230345	0.122682	0.0604397	0.858136	0.156727	0.125209	0.21067	0.452804	0.328466	0.128197	0.0104014	0.059276	0.387072	0.123758	0.00176208	0.0119433	0.558811	0.126781	1.04472e-05	0.000154561	0.171739	0.129227	0.183859	0.99964
AT1G10030	ERG28	homolog of yeast ergosterol28	26.66	26.77	26.6	26.7	35.96	30.8	22	22.21	21.05	25.42	27.89	24.08	-0.261266	0.127998	0.0412343	0.787107	0.24376	0.133047	0.0669313	0.223237	0.142368	0.134469	0.289719	0.543408	0.505026	0.130581	0.000109938	0.00118374	0.403634	0.132029	0.00223452	0.0142158	-0.101392	0.13693	0.459014	0.99964
AT1G10040		alpha/beta-Hydrolases superfamily protein	3.27	2.88	2.95	2.04	3.97	4.57	5.94	5.32	5.32	5.4	6.97	7.02	-0.204622	0.218385	0.34877	0.996618	-0.856617	0.21254	5.56843e-05	0.000927857	-1.0163	0.213126	1.85591e-06	4.96996e-05	-0.651995	0.209232	0.00183234	0.0123028	-0.811674	0.209828	0.000109602	0.00117462	-0.159678	0.203737	0.433188	0.99964
AT1G10050		glycosyl hydrolase family 10 protein / carbohydrate-binding domain-containing protein	6.78	7.37	8.44	5.86	7.7	8.19	9.73	9.06	9.55	9.55	8.38	9.74	0.0557852	0.111367	0.616433	0.996618	-0.306737	0.109926	0.00526456	0.0363815	-0.233663	0.111364	0.0358878	0.144661	-0.362522	0.109996	0.000981512	0.00740044	-0.289448	0.111432	0.00938994	0.0444147	0.0730736	0.109992	0.506465	0.99964
AT1G10060	ATBCAT-1|BCAT-1	branched-chain amino acid transaminase 1	11.51	12.21	12.69	14.46	13.26	13.57	9.26	8.8	8.83	8.57	9.63	9.54	-0.207152	0.118952	0.0815994	0.888692	0.445538	0.124046	0.000328492	0.00401441	0.457507	0.126365	0.000294016	0.00356796	0.65269	0.122551	1.00483e-07	2.79183e-06	0.664659	0.124899	1.02868e-07	2.64533e-06	0.0119693	0.129759	0.926506	0.99964
AT1G10070	ATBCAT-2|BCAT-2	branched-chain amino acid transaminase 2	1.86	3.54	3.95	2.34	2.1	5.42	8	4.47	4.63	6.27	5.13	6.98	-0.0672992	0.344707	0.845208	0.997032	-0.844268	0.33991	0.012999	0.0712774	-0.901931	0.340869	0.00814551	0.0493228	-0.776969	0.338933	0.0218828	0.0859487	-0.834632	0.339894	0.0140664	0.0608419	-0.0576632	0.335029	0.863348	0.99964
AT1G10090		Early-responsive to dehydration stress protein (ERD4)	20.19	23.53	22.19	21.49	18.8	22.68	17.11	14.78	16.08	19.08	18.18	18.31	0.0536934	0.106043	0.61262	0.996618	0.479962	0.107254	7.64184e-06	0.000174565	0.309163	0.107434	0.00400593	0.0285773	0.426268	0.107278	7.08229e-05	0.000817342	0.25547	0.107457	0.017435	0.07151	-0.170799	0.108653	0.11596	0.99964
AT1G10095		Protein prenylyltransferase superfamily protein	3.06	3.66	4.15	2.48	4.25	3.22	4	4.42	3.87	3.46	3.81	3.84	0.11751	0.205744	0.567899	0.996618	-0.180603	0.202319	0.372037	0.624282	0.0381264	0.209103	0.855321	0.93928	-0.298113	0.20345	0.142842	0.32937	-0.0793836	0.210197	0.705681	0.847201	0.21873	0.206847	0.290306	0.99964
AT1G10100			0	0	0	0	0	0	0	0	0	0	0	0	NA	NA	NA	NA	NA	NA	NA	NA	NA	NA	NA	NA	NA	NA	NA	NA	NA	NA	NA	NA	NA	NA	NA	NA
AT1G10110		F-box family protein	0.36	0.38	0.45	0.33	0.58	0.22	0.16	0.32	0.47	0.16	0.22	0.33	0.0581531	0.652726	0.929008	0.999441	0.331202	0.670398	0.621279	0.80902	0.823494	0.723715	0.255175	0.507458	0.273049	0.671131	0.684119	0.838244	0.765341	0.724395	0.290728	0.512917	0.492292	0.740358	0.50609	0.99964
AT1G10120		basic helix-loop-helix (bHLH) DNA-binding superfamily protein	7.86	7.87	8.7	6.62	8.9	9.39	7.16	6.81	8.08	6.37	7.99	8.64	-0.029908	0.132955	0.822019	0.997032	0.163148	0.134632	0.225586	0.471704	0.158453	0.136387	0.245323	0.495161	0.193056	0.134179	0.150207	0.340666	0.188361	0.13594	0.165864	0.359533	-0.00469541	0.137581	0.972775	0.99964
AT1G10130	ATECA3|ECA3	endoplasmic reticulum-type calcium-transporting ATPase 3	12.68	12.41	13.1	11.38	13	13.15	13.83	11.53	13.09	14.91	12.3	13.54	0.0209607	0.0930915	0.821853	0.997032	0.0139724	0.0932662	0.880913	0.949317	-0.0356594	0.0939262	0.704203	0.85874	-0.00698824	0.0931941	0.940226	0.974452	-0.0566201	0.0938546	0.546326	0.741021	-0.0496318	0.0940279	0.597609	0.99964
AT1G10140		Uncharacterised conserved protein UCP031279	7.96	8.6	11.23	7.18	6.98	14.1	10.44	9.94	10.29	9.87	9.39	11.5	-0.05717	0.245694	0.816004	0.997032	-0.203802	0.244572	0.404675	0.653661	-0.0699053	0.24959	0.779416	0.901345	-0.146632	0.243222	0.546593	0.744169	-0.0127353	0.248267	0.959089	0.982166	0.133897	0.247157	0.587992	0.99964
AT1G10150		Carbohydrate-binding protein	11.81	11.14	13.3	14.86	12.77	13.7	12.67	9.77	10.61	10.87	12.52	13.95	-0.212376	0.141268	0.132746	0.950709	0.14403	0.143301	0.314855	0.569301	0.0268244	0.14396	0.852184	0.937937	0.356406	0.142125	0.0121523	0.0546982	0.239201	0.14279	0.0938965	0.244466	-0.117205	0.144802	0.418274	0.99964
AT1G10155	ATPP2-A10|PP2-A10	phloem protein 2-A10	1.4	1.58	2.46	2.51	1.13	1.56	0.48	1.64	0.78	0.81	0.76	0.98	-0.10027	0.693554	0.885047	0.997032	0.710891	0.744815	0.339854	0.594914	1.16351	0.80819	0.149967	0.367767	0.811161	0.738526	0.272051	0.493465	1.26378	0.802398	0.115256	0.282832	0.452618	0.847098	0.593123	0.99964
AT1G10160		transposable element gene	2.57	2.42	2.64	2.81	2.61	2.84	2.59	2.58	2.49	2.44	2.59	2.44	-0.126912	0.126549	0.315927	0.996618	0.0153827	0.128307	0.904571	0.960025	0.091137	0.131467	0.488165	0.719133	0.142295	0.126823	0.261866	0.48214	0.218049	0.130019	0.0935316	0.243745	0.0757543	0.131731	0.565244	0.99964
AT1G10170	ATNFXL1|NFXL1	NF-X-like 1	14.41	13.84	14.57	13.33	13.96	14.84	17.1	14.97	15.51	15.98	15.89	17.02	0.0180867	0.0736472	0.806003	0.997032	-0.127899	0.0733664	0.0812823	0.253727	-0.128996	0.0741353	0.0818573	0.251419	-0.145986	0.0732848	0.0463672	0.149557	-0.147083	0.0740545	0.0470175	0.14921	-0.00109693	0.0737752	0.988137	0.99964
AT1G10180			16.24	14.86	16.02	11.61	14.95	16.24	16.31	15.21	14.2	16.32	15.42	15.41	0.138914	0.0949922	0.143638	0.958095	0.0598624	0.0949063	0.528202	0.748413	0.061768	0.0959342	0.519668	0.742517	-0.079052	0.0952934	0.406785	0.628134	-0.0771465	0.0963172	0.423154	0.642763	0.00190556	0.0962325	0.984202	0.99964
AT1G10190		Protein of Unknown Function (DUF239)	0	0	0	0	0	0	0	0	0	0	0	0	NA	NA	NA	NA	NA	NA	NA	NA	NA	NA	NA	NA	NA	NA	NA	NA	NA	NA	NA	NA	NA	NA	NA	NA
AT1G10200	WLIM1	GATA type zinc finger transcription factor family protein	133.24	135.06	123.71	112.04	127.02	132.82	127.31	121.55	125.8	128.57	126.78	121.51	0.0542762	0.0747882	0.468003	0.996618	0.0484521	0.0748989	0.517697	0.740737	0.136869	0.0756474	0.0704034	0.229186	-0.0058241	0.0749227	0.938039	0.973757	0.0825932	0.0756709	0.275062	0.496035	0.0884173	0.0757803	0.243308	0.99964
AT1G10210	ATMPK1|MPK1	mitogen-activated protein kinase 1	7.06	9.32	7.52	6.49	7.64	10.5	8.34	8.28	8.59	8.69	8.47	9	-0.0519427	0.157965	0.742288	0.996618	-0.0690305	0.158262	0.662707	0.833874	-0.0675649	0.160102	0.673016	0.841961	-0.0170879	0.157561	0.913637	0.962856	-0.0156223	0.159409	0.921931	0.96685	0.00146557	0.159704	0.992678	0.99964
AT1G10220			0	0	0.35	0	0	0	0	0.3	0	0.3	0	0.73	1.00438	2.94904	0.73342	NA	-1.35935	2.84133	0.632352	NA	-1.66841	2.83426	0.556091	NA	-2.36373	2.84137	0.405466	NA	-2.67279	2.83429	0.345671	NA	-0.309061	2.72205	0.909603	0.99964
AT1G10230	ASK18|SK18	SKP1-like 18	21.02	19.48	18.18	11.92	23.02	20.24	19.78	23.15	21.47	24.12	18.84	22.56	0.0764267	0.188605	0.685315	0.996618	-0.174431	0.187186	0.351411	0.606033	-0.0734516	0.189748	0.698681	0.855446	-0.250858	0.187451	0.180813	0.384066	-0.149878	0.190009	0.430231	0.648384	0.100979	0.188601	0.592364	0.99964
AT1G10240	FRS11	FAR1-related sequence 11	5.9	5.26	5.2	4.75	5.71	5.42	5.6	5.76	5.3	4.64	6.05	4.59	0.0370703	0.136473	0.785906	0.996618	-0.0123147	0.136537	0.928134	0.970548	0.173021	0.140617	0.218533	0.462896	-0.049385	0.13649	0.717485	0.857829	0.13595	0.140571	0.333481	0.558324	0.185335	0.140634	0.187551	0.99964
AT1G10250			0	0	0	0	0	0	0	0	0	0	0	0	NA	NA	NA	NA	NA	NA	NA	NA	NA	NA	NA	NA	NA	NA	NA	NA	NA	NA	NA	NA	NA	NA	NA	NA
AT1G10260		transposable element gene	0	0	0	0	0.14	0	0	0	0	0	0	0	-0.919176	4.40736	0.834796	NA	-0.0126593	4.40736	0.997708	NA	-0.242447	4.40736	0.956131	NA	0.906517	4.40746	0.837043	NA	0.676729	4.40746	0.877971	NA	-0.229788	4.40746	0.95842	0.99964
AT1G10270	GRP23	glutamine-rich protein 23	6.23	6.77	5.53	4.67	7.35	6.24	7.83	8.02	6.71	7.8	7.25	7.88	0.0267847	0.134179	0.841778	0.997032	-0.26397	0.132962	0.0471111	0.177137	-0.243263	0.134287	0.0700609	0.228469	-0.290755	0.132872	0.0286527	0.104428	-0.270048	0.134198	0.0441866	0.142523	0.0207071	0.132982	0.876259	0.99964
AT1G10280		Core-2/I-branching beta-1,6-N-acetylglucosaminyltransferase family protein	4.53	4.74	5.38	3.63	3.35	4.23	4.5	4.38	5.01	4.67	6.5	5.19	0.372787	0.169649	0.0279915	0.713073	0.0886375	0.167051	0.595695	0.793157	-0.0857328	0.167656	0.609097	0.803448	-0.28415	0.170686	0.095963	0.251871	-0.45852	0.171278	0.00742742	0.0369712	-0.17437	0.168705	0.301333	0.99964
AT1G10290	ADL6|DRP2A	dynamin-like protein 6	40.54	37.94	40.93	33.45	39.91	39.54	42.66	42.87	41.53	45.04	42.77	43.1	0.0778228	0.0594876	0.1908	0.981694	-0.0690056	0.0593319	0.244811	0.493913	-0.0710472	0.0597584	0.234476	0.48167	-0.146828	0.0593958	0.0134347	0.059321	-0.14887	0.0598218	0.0128264	0.0566727	-0.00204154	0.059667	0.972705	0.99964
AT1G10300		Nucleolar GTP-binding protein	0	0	0	0	0.06	0	0	0.05	0	0.06	0	0	-1.72917	3.49681	0.620954	NA	-1.73381	3.50287	0.620622	NA	-1.93363	3.50644	0.581324	NA	-0.00464286	3.46242	0.99893	NA	-0.204466	3.46604	0.952959	NA	-0.199823	3.47215	0.954107	0.99964
AT1G10310		NAD(P)-binding Rossmann-fold superfamily protein	33.92	31.96	34.71	32.96	33.04	38.94	41.63	42.94	38.89	43.75	40.56	45.62	-0.0916723	0.104549	0.380574	0.996618	-0.325813	0.103566	0.00165551	0.0146922	-0.29121	0.105081	0.00558353	0.0369272	-0.234141	0.102727	0.0226521	0.0879068	-0.199538	0.104255	0.0556264	0.168243	0.034603	0.103269	0.737568	0.99964
AT1G10320		Zinc finger C-x8-C-x5-C-x3-H type family protein	8.45	7.61	7.15	7.04	8.21	7.76	9.35	8.36	8.9	9.5	9.13	11.82	0.00501791	0.121433	0.967039	0.999539	-0.17946	0.120613	0.136779	0.349044	-0.325095	0.121154	0.00728929	0.0453437	-0.184478	0.120356	0.125332	0.301049	-0.330113	0.120897	0.00632324	0.0325296	-0.145635	0.120074	0.225176	0.99964
AT1G10330		Tetratricopeptide repeat (TPR)-like superfamily protein	1.58	1.55	1.22	1.78	1.94	1.64	1.5	1.27	1.35	1.66	1.99	1.67	-0.316662	0.288923	0.273075	0.996618	0.0897699	0.300598	0.765216	0.889615	-0.209175	0.298634	0.483653	0.715402	0.406432	0.291875	0.163776	0.36016	0.107487	0.289852	0.71076	0.850287	-0.298944	0.301491	0.321416	0.99964
AT1G10340		Ankyrin repeat family protein	6.51	7.46	7.04	3.8	5.64	8.23	9.2	9.28	10.18	11.42	9.51	8.8	0.261591	0.19191	0.172855	0.978147	-0.435097	0.188463	0.0209626	0.100626	-0.438489	0.189531	0.0206925	0.0974756	-0.696688	0.189831	0.000242508	0.00232782	-0.70008	0.190891	0.000244997	0.00233045	-0.00339189	0.187425	0.985561	0.99964
AT1G10350		DNAJ heat shock family protein	14.25	18.84	18.74	16.03	16.5	18.21	21.01	19.47	19.79	20.3	19.4	18.29	0.0133037	0.117296	0.909698	0.99768	-0.216608	0.11639	0.0627354	0.213566	-0.0953263	0.118358	0.420585	0.665709	-0.229912	0.116223	0.0479072	0.152883	-0.10863	0.118194	0.358055	0.582985	0.121282	0.117295	0.301141	0.99964
AT1G10360	ATGSTU18|GST29|GSTU18	glutathione S-transferase TAU 18	60.19	61.61	61.62	74.65	55.87	54.21	64.81	62.9	55.67	58.98	63.97	61.78	-0.0628583	0.153236	0.681656	0.996618	-0.0260639	0.153459	0.865134	0.941373	0.071993	0.154334	0.640876	0.822555	0.0367944	0.153216	0.810216	0.911098	0.134851	0.154093	0.381503	0.607095	0.0980569	0.154314	0.525145	0.99964
AT1G10370	ATGSTU17|ERD9|GST30|GST30B|GSTU17	Glutathione S-transferase family protein	32.42	32.02	38.73	38.62	33.44	31.38	22.57	29.73	27.5	24.71	25.36	25.77	-0.0503502	0.151734	0.740016	0.996618	0.34086	0.153663	0.0265392	0.119232	0.519107	0.155986	0.00087504	0.00868212	0.39121	0.153315	0.0107204	0.0497208	0.569457	0.155643	0.000253462	0.00239777	0.178247	0.157524	0.257824	0.99964
AT1G10380		Putative membrane lipoprotein	8.27	8.49	9.44	9.9	7.82	7.53	5.28	6.39	5.5	6.1	5.52	4.68	0.0151161	0.192362	0.937366	0.999539	0.597999	0.198914	0.00264427	0.021278	0.750164	0.204286	0.000240543	0.00301435	0.582883	0.198692	0.00335054	0.0199159	0.735048	0.20407	0.000315856	0.00287264	0.152165	0.210258	0.469246	0.99964
AT1G10385		Vps51/Vps67 family (components of vesicular transport) protein	0.03	0.03	0	0	0	0	0	0.02	0.03	0	0	0.03	1.87605	2.72049	0.490446	NA	-0.0517564	2.6544	0.984444	NA	0.629193	2.72049	0.817097	NA	-1.9278	2.71563	0.477772	NA	-1.24685	2.78026	0.653817	NA	0.68095	2.71563	0.802006	0.99964
AT1G10390		Nucleoporin autopeptidase	26.52	26.33	26.42	23.52	28.56	26.58	28.4	25.76	24.76	25.86	26.06	28.51	0.0086181	0.0657973	0.895792	0.997032	0.0288487	0.0659684	0.661886	0.833455	0.0426693	0.0665565	0.521459	0.743444	0.0202306	0.0658963	0.758838	0.88243	0.0340512	0.066485	0.608537	0.784803	0.0138206	0.0666544	0.835739	0.99964
AT1G10400		UDP-Glycosyltransferase superfamily protein	0	0.09	0.05	0.09	0.05	0	0.1	0.04	0	0	0.07	0	0.0119959	1.89634	0.994953	NA	0.00637883	1.90287	0.997325	NA	1.21191	2.07162	0.558544	NA	-0.00561702	1.89898	0.99764	NA	1.19992	2.06805	0.56177	NA	1.20553	2.07404	0.561074	0.99964
AT1G10410		Protein of unknown function (DUF1336)	19.46	24.23	23.98	16.72	22.4	28.51	26.3	22.48	22.36	25.99	24.82	25.93	0.00372561	0.132768	0.977614	0.999539	-0.0594684	0.132761	0.654198	0.829013	-0.116366	0.133216	0.382385	0.63284	-0.063194	0.132663	0.633826	0.805229	-0.120091	0.133119	0.366986	0.592491	-0.0568974	0.133111	0.669058	0.99964
AT1G10417		Encodes protein with unknown function whose expression is repressed by inoculation with Agrobacterium tumerifaciens.	1.01	0.3	0.95	0.47	0.72	0.5	0.65	1.04	1.2	1.36	1.27	0.96	0.390782	0.463158	0.398819	0.996618	-0.364578	0.443025	0.410548	0.658112	-0.617874	0.442509	0.162625	0.386241	-0.75536	0.454392	0.096442	0.252765	-1.00866	0.453889	0.0262661	0.0971828	-0.253296	0.433325	0.558856	0.99964
AT1G10419		Pseudogene of AT1G10419	0	0	0	0	0	0	0	0	0	0	0	0	NA	NA	NA	NA	NA	NA	NA	NA	NA	NA	NA	NA	NA	NA	NA	NA	NA	NA	NA	NA	NA	NA	NA	NA
AT1G10430	PP2A-2	protein phosphatase 2A-2	20.4	22.54	21.88	19.27	22.31	24.3	23.28	23.44	23.17	23.56	25.52	22.57	-0.0354379	0.0940377	0.706287	0.996618	-0.109706	0.0939367	0.242859	0.491786	-0.0712501	0.0956263	0.456218	0.694021	-0.0742679	0.0934662	0.426848	0.645316	-0.0358121	0.0951642	0.706679	0.847763	0.0384558	0.0950643	0.685828	0.99964
AT1G10440		pre-tRNA	0	0	0	0	0	0	0	0	0	0	0	0	NA	NA	NA	NA	NA	NA	NA	NA	NA	NA	NA	NA	NA	NA	NA	NA	NA	NA	NA	NA	NA	NA	NA	NA
AT1G10450	SNL6	SIN3-like 6	8.98	8.26	8.57	6.99	9.78	9.59	8.4	8.06	8.45	8.54	9.54	9.22	-0.02618	0.093653	0.779829	0.996618	0.0755829	0.09433	0.422981	0.668417	-0.0162117	0.0949768	0.864466	0.943184	0.101763	0.0940484	0.279241	0.501241	0.00996826	0.0946972	0.916166	0.964074	-0.0917946	0.0953668	0.335777	0.99964
AT1G10455			1.19	0	0	0	0.4	0	0	0	0	0	0	0	1.55186	4.32647	0.719828	NA	2.45837	4.32647	0.569888	NA	2.22859	4.32647	0.60648	NA	0.906517	4.40746	0.837043	NA	0.676729	4.40746	0.877971	NA	-0.229788	4.40746	0.95842	0.99964
AT1G10460	GLP7	germin-like protein 7	1.82	1.77	1.49	0.5	1.94	1.08	0.64	1.33	0.99	1.19	1.16	0.4	0.53824	0.508944	0.290255	0.996618	0.752773	0.518207	0.146321	0.363841	0.959487	0.536765	0.073851	0.236002	0.214533	0.530961	0.686179	0.839478	0.421247	0.549088	0.442977	0.659629	0.206714	0.557684	0.710887	0.99964
AT1G10470	ARR4|ATRR1|IBC7|MEE7	response regulator 4	129.72	117.69	124.56	122.86	139.63	108.16	79.44	84.55	80.81	84.69	80.32	74.22	-0.0178864	0.10909	0.869763	0.997032	0.599801	0.109915	4.84409e-08	2.28258e-06	0.707957	0.110495	1.48265e-10	1.40967e-08	0.617687	0.109857	1.88031e-08	6.19606e-07	0.725844	0.110437	4.94794e-11	2.71312e-09	0.108157	0.111252	0.330961	0.99964
AT1G10480	ZFP5	zinc finger protein 5	1.27	1.5	1.22	0.08	1.73	2.05	0.71	1.13	0.6	0.65	1.01	0.44	0.103544	0.622578	0.86791	0.997032	0.707917	0.633618	0.263882	0.5157	1.01012	0.646725	0.118313	0.317615	0.604374	0.634394	0.340752	0.565662	0.906572	0.647486	0.161471	0.353635	0.302198	0.658107	0.646096	0.99964
AT1G10490		Domain of unknown function (DUF1726) ;Putative ATPase (DUF699)	10.87	9.28	9.32	7.68	12.06	10	10.33	10.24	10.59	10.98	10.22	11.69	-0.00781087	0.116254	0.946432	0.999539	-0.0568668	0.116285	0.624822	0.8116	-0.0965053	0.116907	0.409094	0.655682	-0.0490559	0.11613	0.672718	0.8315	-0.0886944	0.116752	0.447447	0.66344	-0.0396385	0.116784	0.734295	0.99964
AT1G10500	ATCPISCA|CPISCA	chloroplast-localized ISCA-like protein	100.07	107.17	114.45	110.83	109.46	118.11	107.98	112.81	109.95	119.41	131.9	125.48	-0.113054	0.0811361	0.163501	0.973509	-0.077214	0.0813891	0.342772	0.597596	-0.145092	0.0818627	0.0763318	0.240346	0.0358405	0.080964	0.658003	0.822037	-0.0320373	0.0814402	0.694036	0.840012	-0.0678778	0.0816923	0.406032	0.99964
AT1G10510	emb2004	RNI-like superfamily protein	27.56	24.62	25.35	27.97	29.56	25.49	21.94	23.77	24.05	23.78	25.61	24.99	-0.113305	0.0993561	0.254121	0.996618	0.166075	0.100277	0.0976886	0.284713	0.127365	0.100899	0.20684	0.447486	0.279381	0.0998809	0.00515574	0.0280481	0.240671	0.100506	0.0166384	0.0690626	-0.0387099	0.101416	0.702689	0.99964
AT1G10520	AtPol{lambda}|Pol{lambda}	DNA polymerase lambda (POLL)	0.92	1.05	0.9	0.8	0.87	1.05	1.1	1.3	1.45	1.1	1.57	0.84	0.080154	0.348216	0.817948	0.997032	-0.413212	0.336357	0.219262	0.46405	-0.206378	0.348165	0.553343	0.766807	-0.493366	0.337541	0.143838	0.330965	-0.286532	0.34931	0.412056	0.633348	0.206834	0.337489	0.539968	0.99964
AT1G10522	PRIN2		37.15	32.14	31.35	28.74	36.71	31.75	42.75	43.39	39.51	44.13	45.94	40.3	0.0272189	0.115591	0.813839	0.997032	-0.337363	0.114199	0.00313513	0.0242181	-0.289786	0.115452	0.0120726	0.0661981	-0.364581	0.114121	0.00139974	0.00980809	-0.317005	0.115375	0.00600299	0.0311761	0.0475762	0.11398	0.67638	0.99964
AT1G10530			0.16	0	0	0.14	0.37	0.42	0.24	0.14	0.27	0	0.47	0.2	-2.52449	1.42041	0.0755186	0.884194	-2.01915	1.44938	0.163586	0.389402	-1.89462	1.47388	0.19863	0.437392	0.505343	1.11404	0.650109	0.816945	0.629867	1.14574	0.582494	0.767929	0.124524	1.18147	0.916061	0.99964
AT1G10538		pseudogene of CPL4 (phosphoprotein phosphatase)	0	0	0	0	0	0	0	0	0	0	0	0	NA	NA	NA	NA	NA	NA	NA	NA	NA	NA	NA	NA	NA	NA	NA	NA	NA	NA	NA	NA	NA	NA	NA	NA
AT1G10540	ATNAT8|NAT8	nucleobase-ascorbate transporter 8	0.16	0.27	0.21	0.21	0.15	0.27	0.56	0.2	0.38	0.24	0.33	0.41	0.0285652	0.629845	0.963826	0.999539	-0.792965	0.595042	0.182656	0.415374	-0.513662	0.616291	0.404577	0.651751	-0.821531	0.594193	0.166788	0.364409	-0.542228	0.61547	0.378319	0.603687	0.279303	0.579805	0.630006	0.99964
AT1G10550	XET|XTH33	xyloglucan:xyloglucosyl transferase 33	0.21	0.4	0.87	0.45	0.4	0.38	0.29	0.19	0.16	0.15	0.21	0.09	0.202237	0.748011	0.786879	0.996618	1.15981	0.822743	0.158634	0.382465	1.77029	0.927471	0.0562966	0.197038	0.95757	0.830066	0.248662	0.466496	1.56806	0.933974	0.0931696	0.242936	0.610488	0.994833	0.539441	0.99964
AT1G10560	ATPUB18|PUB18	plant U-box 18	2.34	2.02	1.79	1.7	1.73	3.11	1.56	1.28	1.72	1.77	1.13	1.44	-0.0814489	0.258791	0.752968	0.996618	0.456719	0.266484	0.0865526	0.264554	0.553714	0.27212	0.0418697	0.161728	0.538167	0.265149	0.0423889	0.140127	0.635163	0.270813	0.0190071	0.0764228	0.0969958	0.278174	0.727324	0.99964
AT1G10570	OTS2|ULP1C	Cysteine proteinases superfamily protein	13.06	15.17	12.59	12.75	13.68	16.5	16.63	11.9	12.99	15.82	15.13	17.81	-0.0777191	0.132934	0.558788	0.996618	-0.0085985	0.133468	0.948633	0.97931	-0.187656	0.133697	0.16044	0.383071	0.0691206	0.132968	0.603184	0.785462	-0.109937	0.133199	0.409165	0.631075	-0.179058	0.133731	0.18059	0.99964
AT1G10580		Transducin/WD40 repeat-like superfamily protein	31.26	30.95	28.04	25.99	32.23	30.64	34.35	34.01	32.44	32.28	32.94	31.22	0.0176701	0.0762833	0.816819	0.997032	-0.145134	0.075971	0.0560832	0.198733	-0.0279933	0.0770997	0.716546	0.864988	-0.162804	0.0758928	0.031938	0.113294	-0.0456634	0.0770227	0.553277	0.746065	0.117141	0.0767134	0.126763	0.99964
AT1G10585		basic helix-loop-helix (bHLH) DNA-binding superfamily protein	1.59	0.23	1.42	0.11	0.81	0.65	1.12	1.19	1.52	3.09	3.33	2.09	1.02299	0.6966	0.141958	0.958095	-0.304929	0.624936	0.625594	0.811932	-1.32339	0.601975	0.0279193	0.120465	-1.32792	0.685782	0.0528245	0.164275	-2.34638	0.664925	0.00041747	0.00362212	-1.01846	0.589422	0.0840058	0.99964
AT1G10586		basic helix-loop-helix (bHLH) DNA-binding superfamily protein	0.12	0.11	0.42	0.11	0.23	0	0.12	0	0.27	0.52	0.72	0.31	0.812777	1.39424	0.559924	0.996618	0.694713	1.38322	0.615497	NA	-1.23267	1.20378	0.305839	0.560935	-0.118064	1.48455	0.936612	0.973372	-2.04544	1.31897	0.120952	0.292312	-1.92738	1.30732	0.140401	0.99964
AT1G10588		Gibberellin-regulated family protein	0	0	0	0	0	0	0	0	0	0	0	0	NA	NA	NA	NA	NA	NA	NA	NA	NA	NA	NA	NA	NA	NA	NA	NA	NA	NA	NA	NA	NA	NA	NA	NA
AT1G10590		Nucleic acid-binding, OB-fold-like protein	201.84	198.07	211.75	171.12	210.87	220.78	232.19	224.49	233.96	249.81	249.39	261.83	-0.00920051	0.0593785	0.876863	0.997032	-0.212044	0.0590971	0.000333154	0.00405428	-0.233694	0.0595152	8.61476e-05	0.00129572	-0.202843	0.0589884	0.000584529	0.00485982	-0.224493	0.0594073	0.000157534	0.00159738	-0.0216501	0.0591261	0.714239	0.99964
AT1G10600	AMSH2	associated molecule with the SH3 domain of STAM 2	16.74	14.82	16.59	19.91	20.07	22	17.21	15.97	16.03	15.4	17.39	15.36	-0.391268	0.121311	0.0012582	0.211618	-0.048327	0.124501	0.697893	0.854021	0.0795648	0.128108	0.534548	0.753816	0.342941	0.120984	0.00458837	0.0255174	0.470833	0.124693	0.000159399	0.00161479	0.127892	0.127799	0.316958	0.99964
AT1G10610		basic helix-loop-helix (bHLH) DNA-binding superfamily protein	5.37	5.76	5.12	5.04	4.89	5.78	5.04	5.1	4.26	4.58	5.69	5.54	0.0395069	0.150922	0.793499	0.997032	0.182038	0.153057	0.234302	0.482353	0.116908	0.155034	0.450802	0.689655	0.142531	0.153026	0.351639	0.575699	0.0774009	0.155004	0.617534	0.79098	-0.0651301	0.157083	0.678418	0.99964
AT1G10620	AtPERK11|PERK11	Protein kinase superfamily protein	0	0	0	0	0.03	0	0	0	0	0	0	0	-0.919176	4.40736	0.834796	NA	-0.0126593	4.40736	0.997708	NA	-0.242447	4.40736	0.956131	NA	0.906517	4.40746	0.837043	NA	0.676729	4.40746	0.877971	NA	-0.229788	4.40746	0.95842	0.99964
AT1G10630	ARFA1F|ATARFA1F	ADP-ribosylation factor A1F	96.03	98.11	105.38	82.69	104.72	104.43	111.26	110.63	100.25	112.58	104.92	107.01	0.0176121	0.0705547	0.802878	0.997032	-0.122612	0.0703556	0.081378	0.253828	-0.0424553	0.0711768	0.550856	0.765511	-0.140224	0.0702921	0.0460565	0.148995	-0.0600675	0.071114	0.398299	0.622636	0.0801566	0.0709165	0.258351	0.99964
AT1G10640		Pectin lyase-like superfamily protein	18.78	22.45	17.16	9.12	17.15	23.98	14.18	11.68	12.34	14.42	18.24	12.71	0.235157	0.224753	0.295428	0.996618	0.625142	0.225944	0.0056609	0.0383616	0.434	0.226069	0.054888	0.193744	0.389986	0.226349	0.0848991	0.231479	0.198843	0.226474	0.379947	0.605455	-0.191143	0.227656	0.401125	0.99964
AT1G10650		SBP (S-ribonuclease binding protein) family protein	10.54	11.14	10.6	7.52	10.45	10.01	8.98	8.87	7.91	8.72	10.15	9.57	0.200141	0.124454	0.107801	0.931243	0.327624	0.126178	0.00941745	0.0560565	0.256946	0.127838	0.044437	0.168535	0.127483	0.127478	0.317294	0.541324	0.0568053	0.129121	0.659981	0.81952	-0.0706772	0.130783	0.588912	0.99964
AT1G10652			0	0	0	0	0	0	0	0	0	0	0	0	NA	NA	NA	NA	NA	NA	NA	NA	NA	NA	NA	NA	NA	NA	NA	NA	NA	NA	NA	NA	NA	NA	NA	NA
AT1G10657		Plant protein 1589 of unknown function	20.73	24.59	23.93	31.66	23.07	26.77	14.85	16.49	17.7	19.4	23.24	21.47	-0.305881	0.174959	0.0804109	0.888692	0.441498	0.180404	0.014394	0.0769733	0.183622	0.180171	0.30813	0.56327	0.74738	0.178433	2.80722e-05	0.000372744	0.489503	0.178198	0.0060149	0.0312145	-0.257876	0.183547	0.160033	0.99964
AT1G10660			15.32	17.62	18.39	13.65	14.83	20.27	20.83	15.78	15.85	17.67	18.89	16.81	0.0678208	0.140373	0.62899	0.996618	-0.0222315	0.140243	0.874046	0.94579	0.0156852	0.141465	0.911714	0.963362	-0.0900524	0.140349	0.521114	0.724324	-0.0521356	0.141571	0.712675	0.8515	0.0379167	0.141442	0.788644	0.99964
AT1G10670	ACLA-1	ATP-citrate lyase A-1	155.16	161.68	166.65	148.94	163	161.49	142.27	148.28	143.33	157.52	151.2	146.14	0.0155038	0.0613107	0.800367	0.997032	0.161654	0.0615201	0.00859719	0.0523112	0.154658	0.0617832	0.0123062	0.0669217	0.146151	0.0614943	0.0174705	0.0725093	0.139155	0.0617576	0.0242442	0.091749	-0.00699611	0.0619654	0.910107	0.99964
AT1G10680	ABCB10|PGP10	P-glycoprotein 10	0	0.01	0	0	0	0	0	0	0	0	0	0	1.00435	4.40736	0.819739	NA	0.949081	4.40736	0.829502	NA	0.719294	4.40736	0.870359	NA	-0.0552702	4.40746	0.989995	NA	-0.285058	4.40746	0.948432	NA	-0.229788	4.40746	0.95842	0.99964
AT1G10682		other RNA	117.77	124.52	149.48	137.53	160.92	137.51	51.86	41.12	62.87	60.61	64.07	64	-0.295453	0.153873	0.0548441	0.837072	1.12395	0.16316	5.63302e-12	8.39237e-10	1.18721	0.166301	9.40688e-13	1.61137e-10	1.41941	0.161819	1.76182e-18	5.53291e-16	1.48266	0.164985	2.54876e-19	7.33723e-17	0.0632581	0.173679	0.715691	0.99964
AT1G10690			6.93	8.88	9.96	6.55	9.57	14.38	11.61	11.33	13.85	13.71	12.41	13.27	-0.282651	0.25186	0.261754	0.996618	-0.602573	0.248008	0.0151136	0.0797686	-0.52778	0.252532	0.0366217	0.147104	-0.319922	0.242044	0.186252	0.391168	-0.24513	0.246677	0.320356	0.54413	0.0747922	0.242743	0.757997	0.99964
AT1G10700	PRS3	phosphoribosyl pyrophosphate (PRPP) synthase 3	17.64	18.51	20.02	16.86	17.65	18.56	19.23	21.44	21.09	20.04	21.17	21.37	0.0654538	0.0969033	0.499387	0.996618	-0.13572	0.0960794	0.157779	0.381176	-0.0863887	0.097748	0.37681	0.628192	-0.201174	0.0962165	0.0365422	0.125524	-0.151842	0.0978828	0.120837	0.292149	0.0493311	0.0970672	0.611302	0.99964
AT1G10705		Encodes a Maternally expressed gene (MEG) family protein [pseudogene]	0	0	0	0	0	0	0	0	0	0	0	0	NA	NA	NA	NA	NA	NA	NA	NA	NA	NA	NA	NA	NA	NA	NA	NA	NA	NA	NA	NA	NA	NA	NA	NA
AT1G10710	PHS1	poor homologous synapsis 1	1.07	1.27	0.79	0.71	0.82	0.61	0.49	0.78	0.78	0.83	1.13	1.16	0.536036	0.404789	0.185424	0.979306	0.614634	0.410178	0.134015	0.344508	0.0978709	0.399116	0.806287	0.916529	0.0785979	0.425892	0.853583	0.933025	-0.438165	0.415248	0.291339	0.513529	-0.516763	0.420504	0.219104	0.99964
AT1G10717		Encodes a Maternally expressed gene (MEG) family protein	0	0	0	0	0	0	0	0	0	0	0	0	NA	NA	NA	NA	NA	NA	NA	NA	NA	NA	NA	NA	NA	NA	NA	NA	NA	NA	NA	NA	NA	NA	NA	NA
AT1G10720		BSD domain-containing protein	17.59	15.88	20.6	16.41	17.85	19.83	18.28	16.8	19.51	19.79	21.24	24.31	-0.0147962	0.114127	0.896846	0.997032	-0.00847628	0.114432	0.940953	0.976071	-0.205504	0.114597	0.0729274	0.233912	0.00631988	0.114162	0.955853	0.980576	-0.190708	0.114327	0.0952974	0.246989	-0.197028	0.114632	0.085652	0.99964
AT1G10730	AP1M1	Clathrin adaptor complexes medium subunit family protein	4.09	5.59	5.51	5.24	5.03	6.75	6.88	6.27	6.32	5.68	6.55	9.01	-0.179829	0.202778	0.375172	0.996618	-0.361737	0.201448	0.072545	0.235279	-0.406611	0.203469	0.0456735	0.17181	-0.181908	0.198738	0.360026	0.583702	-0.226783	0.200786	0.258698	0.47824	-0.0448746	0.199443	0.821979	0.99964
AT1G10740		alpha/beta-Hydrolases superfamily protein	11.49	11.86	13.09	13.86	13.29	13.77	9.99	10.04	11.12	10.32	11.75	12.5	-0.184847	0.113219	0.102542	0.928267	0.237872	0.116047	0.0403847	0.159975	0.145624	0.117033	0.213388	0.455434	0.422719	0.114832	0.000232147	0.00224009	0.330471	0.115828	0.00432929	0.0240507	-0.092248	0.118594	0.436658	0.99964
AT1G10745		Maternally expressed gene (MEG) family protein	0	0	0	0	0	0	0	0	0	0	0	0	NA	NA	NA	NA	NA	NA	NA	NA	NA	NA	NA	NA	NA	NA	NA	NA	NA	NA	NA	NA	NA	NA	NA	NA
AT1G10747		Maternally expressed gene (MEG) family protein	0	0	0	0	0	0	0	0	0	0	0	0	NA	NA	NA	NA	NA	NA	NA	NA	NA	NA	NA	NA	NA	NA	NA	NA	NA	NA	NA	NA	NA	NA	NA	NA
AT1G10750		Protein of Unknown Function (DUF239)	1.72	1.59	2.07	2.33	2.48	2.13	1.74	1.86	1.84	1.22	2.3	1.31	-0.390618	0.257814	0.129743	0.947455	-0.0127191	0.264992	0.961718	0.985126	0.244528	0.275688	0.375095	0.626887	0.377899	0.257833	0.142738	0.329308	0.635146	0.268815	0.0181394	0.0736484	0.257247	0.275706	0.350797	0.99964
AT1G10760	GWD|GWD1|SEX1|SOP|SOP1	Pyruvate phosphate dikinase, PEP/pyruvate binding domain	152.46	166.96	171.46	146.14	114.17	145.21	162.68	148.5	146.01	159.58	161.91	152.88	0.261003	0.114085	0.0221498	0.651943	0.128124	0.114073	0.261363	0.513546	0.110733	0.114112	0.331853	0.588091	-0.13288	0.114109	0.244224	0.461443	-0.15027	0.114149	0.188027	0.390135	-0.0173903	0.114136	0.8789	0.99964
AT1G10770		Plant invertase/pectin methylesterase inhibitor superfamily protein	0.47	0.77	0.54	0.74	0.33	0.25	0.12	0.21	0.53	0.26	0.71	0.31	0.342803	0.869752	0.693479	0.996618	1.05009	0.936061	0.261941	0.513988	0.629015	0.916523	0.492521	0.72214	0.707286	0.953189	0.458075	0.672868	0.286212	0.934009	0.759274	0.879877	-0.421073	0.99605	0.672483	0.99964
AT1G10780		F-box/RNI-like superfamily protein	6.17	4.9	5.99	3.35	7.13	4.63	4.65	3.99	7.07	4.26	4.6	4.32	0.174145	0.249953	0.485984	0.996618	0.126265	0.250048	0.613584	0.804051	0.442227	0.255729	0.083759	0.25523	-0.0478796	0.251127	0.848793	0.930643	0.268082	0.256784	0.296486	0.518726	0.315962	0.256876	0.218691	0.99964
AT1G10790			0.39	0.51	0.34	0.35	0.29	0.33	0.08	0.34	0	0	0.11	0.3	0.32757	0.927217	0.723877	0.996618	1.45739	1.03095	0.157467	0.380705	1.73141	1.10175	0.116065	0.314428	1.12982	1.04474	0.279503	0.501425	1.40384	1.11467	0.207877	0.417384	0.274021	1.20234	0.819719	0.99964
AT1G10800			0.48	2	0.83	0.87	0.49	1.78	1.02	0.42	1.56	0.64	0	0.79	0.00158735	1.23337	0.998973	0.999539	-0.0738619	1.23148	0.952173	NA	1.34869	1.49649	0.367461	0.619771	-0.0754493	1.22746	0.950987	0.978899	1.34711	1.49318	0.366965	0.592491	1.42256	1.49162	0.340238	0.99964
AT1G10810		NAD(P)-linked oxidoreductase superfamily protein	0.29	0.21	0.19	0.05	0.48	0.42	0.64	0.51	0.46	0.67	0.5	0.58	-0.445141	0.725323	0.539404	0.996618	-1.22479	0.690867	0.076257	0.243633	-1.28062	0.697787	0.066467	0.220391	-0.779649	0.653856	0.233109	0.448289	-0.83548	0.661163	0.206354	0.415374	-0.0558313	0.623169	0.928611	0.99964
AT1G10820		Protein of unknown function (DUF3755)	15.16	14.39	14.31	14.26	16.65	16.56	16.56	15.5	12.97	13.78	16.46	15.46	-0.125819	0.109827	0.251957	0.996618	-0.0352222	0.110706	0.750363	0.881653	0.0148067	0.112612	0.895392	0.95638	0.0905964	0.109698	0.408875	0.629765	0.140625	0.111621	0.207725	0.417242	0.0500289	0.112486	0.656496	0.99964
AT1G10830	Z-ISO|Z-ISO1.1|Z-ISO1.2	15-cis-zeta-carotene isomerase	28.38	35.83	32.03	35.95	32	28.51	27.65	30.21	26.48	29.66	31.11	28.88	-0.0354912	0.137716	0.796629	0.997032	0.188848	0.138586	0.172982	0.402314	0.174144	0.139367	0.21147	0.453215	0.224339	0.138364	0.104938	0.266804	0.209636	0.139147	0.13192	0.309977	-0.0147039	0.140007	0.916358	0.99964
AT1G10840	TIF3H1	translation initiation factor 3 subunit H1	75.06	70.15	75.01	60.66	81.94	72.7	61.28	68.16	63.43	64.29	62.26	64.55	0.0233642	0.0811344	0.77337	0.996618	0.193078	0.0815844	0.0179522	0.0903046	0.273611	0.0823167	0.000887735	0.00877892	0.169714	0.0815495	0.0374237	0.127432	0.250247	0.0822822	0.00235538	0.014857	0.0805332	0.0827259	0.330308	0.99964
AT1G10850		Leucine-rich repeat protein kinase family protein	11.04	9.33	9.44	7.44	11.57	11.26	8.99	8.08	8.59	8.39	8.39	8.03	-0.01538	0.124358	0.901573	0.997525	0.236612	0.125756	0.0599005	0.207152	0.329341	0.127543	0.00981718	0.0568316	0.251992	0.125518	0.0446844	0.145762	0.344721	0.127309	0.00677398	0.0343412	0.0927289	0.128674	0.471124	0.99964
AT1G10865			42.53	42.45	49.32	38.22	44.22	47.44	65.26	54.23	61.03	74.12	70.47	70.51	-0.046858	0.131714	0.722024	0.996618	-0.568378	0.127475	8.2436e-06	0.000186837	-0.576378	0.129344	8.34321e-06	0.000179202	-0.52152	0.12647	3.72901e-05	0.000471001	-0.52952	0.128354	3.69974e-05	0.000461121	-0.00800034	0.123999	0.948557	0.99964
AT1G10870	AGD4	ARF-GAP domain 4	10.04	9.35	11.09	9.91	10.55	10.47	9.53	8.79	8.55	8.62	8.94	10.31	-0.0316758	0.0998809	0.751141	0.996618	0.198739	0.101409	0.0500231	0.183851	0.193263	0.102812	0.0601398	0.20637	0.230414	0.101046	0.0225902	0.0877321	0.224938	0.102453	0.0281265	0.10218	-0.00547608	0.103944	0.957985	0.99964
AT1G10880		Core-2/I-branching beta-1,6-N-acetylglucosaminyltransferase family protein	0	0	0	0	0	0	0	0	0	0	0	0	NA	NA	NA	NA	NA	NA	NA	NA	NA	NA	NA	NA	NA	NA	NA	NA	NA	NA	NA	NA	NA	NA	NA	NA
AT1G10890			21.46	20.77	20.27	24.39	25.36	22.65	26.83	27.38	26.19	26.16	29.17	30.56	-0.23542	0.107619	0.0287041	0.718616	-0.367029	0.107255	0.000621554	0.00673113	-0.381312	0.108375	0.000434097	0.00496279	-0.131609	0.105683	0.213017	0.424477	-0.145892	0.106821	0.172013	0.368431	-0.0142831	0.106453	0.893266	0.99964
AT1G10900		Phosphatidylinositol-4-phosphate 5-kinase family protein	20.19	20.98	20.93	26.54	22.5	19.63	18.64	19.44	16.94	18.29	18.19	21.92	-0.168024	0.138994	0.226719	0.993306	0.192078	0.13979	0.169428	0.397424	0.154544	0.140241	0.270464	0.523214	0.360102	0.139421	0.00979912	0.0463396	0.322568	0.139873	0.0211019	0.0827428	-0.0375335	0.140664	0.789599	0.99964
AT1G10910	EMB3103	Pentatricopeptide repeat (PPR) superfamily protein	16.85	16.1	16.5	17	16.65	15.54	12.86	14.77	14.16	13.72	13.91	12.84	-0.00841678	0.107535	0.937613	0.999539	0.255572	0.108845	0.0188732	0.0935442	0.354178	0.110498	0.00134925	0.0122228	0.263988	0.108658	0.0151183	0.0647698	0.362594	0.110313	0.00101278	0.0075115	0.0986059	0.111591	0.376894	0.99964
AT1G10920	LOV1	NB-ARC domain-containing disease resistance protein	5.9	5.55	5.41	5.28	5.08	5.84	6.04	5.7	6.18	6.37	5.96	6.79	0.0425821	0.115897	0.713311	0.996618	-0.0592922	0.115551	0.607862	0.800189	-0.115357	0.116937	0.323892	0.58077	-0.101874	0.115551	0.377971	0.601059	-0.15794	0.116937	0.176812	0.374914	-0.0560653	0.116594	0.630617	0.99964
AT1G10930	ATRECQ4A|ATSGS1|RECQ4A	DNA helicase (RECQl4A)	10.11	9.24	8.59	7.17	9.76	8.03	8.83	8.43	8.09	8.74	8.56	8.23	0.162572	0.101641	0.109716	0.931243	0.163583	0.101885	0.108367	0.30337	0.192534	0.103064	0.0617491	0.209712	0.0010117	0.102345	0.992113	0.995967	0.0299622	0.10352	0.772249	0.888159	0.0289505	0.103759	0.780232	0.99964
AT1G10940	ASK1|SNRK2-4|SNRK2.4|SRK2A	Protein kinase superfamily protein	45.24	45.23	45.01	43.78	47.27	49.32	45.95	46.26	43.51	44.15	44.92	47.79	-0.0625695	0.0641559	0.329425	0.996618	0.00579079	0.0645263	0.928491	0.970548	0.0540023	0.0654569	0.409369	0.655915	0.0683602	0.0642205	0.28712	0.510213	0.116572	0.0651555	0.0735935	0.206522	0.0482115	0.0655202	0.461836	0.99964
AT1G10950	AtTMN1|EMP12|TMN1	transmembrane nine 1	66.77	67.15	69.76	57.89	71.15	72.91	66.91	64.08	60.96	69.49	65.29	62.11	0.00820046	0.0686096	0.904861	0.997638	0.100292	0.0688306	0.145094	0.361878	0.11243	0.0692346	0.104396	0.293768	0.0920912	0.0687827	0.180612	0.383796	0.10423	0.069187	0.13194	0.309989	0.0121387	0.0694061	0.861163	0.99964
AT1G10960	ATFD1|FD1	ferredoxin 1	361.98	386.43	429.81	450.31	398.25	376.13	300.58	407.46	360.05	403.25	411.66	418.17	-0.13379	0.139444	0.337333	0.996618	0.0561154	0.139627	0.68776	0.847857	0.0278182	0.139799	0.842273	0.93379	0.189905	0.139502	0.173416	0.373932	0.161608	0.139674	0.247259	0.465776	-0.0282971	0.139856	0.839659	0.99964
AT1G10970	ATZIP4|ZIP4	zinc transporter 4 precursor	13.92	16.09	12.91	8.52	8.88	18.06	10.64	9.64	10.77	11.58	8.8	9.22	0.279967	0.221966	0.207198	0.985251	0.47469	0.22304	0.0333147	0.140337	0.601467	0.224897	0.00748606	0.046359	0.194723	0.223882	0.384432	0.607277	0.3215	0.225731	0.154372	0.343496	0.126776	0.226788	0.576156	0.99964
AT1G10980		Lung seven transmembrane receptor family protein	0.94	0.43	0.67	0.06	0.37	0.55	0.37	0.44	0.5	0.21	0.19	0.75	1.087	0.628467	0.0837007	0.888692	0.645388	0.615361	0.294272	0.549246	0.901255	0.632518	0.154195	0.373802	-0.441613	0.643929	0.492833	0.702863	-0.185746	0.660345	0.778491	0.891194	0.255867	0.647883	0.692897	0.99964
AT1G10990			6.52	5.24	5.14	4.05	3.96	5.04	6.95	6.5	6.72	7.79	6.46	5.57	0.323944	0.248835	0.192971	0.981694	-0.289602	0.238571	0.224786	0.470762	-0.160474	0.244767	0.512069	0.737725	-0.613545	0.244303	0.0120249	0.0543481	-0.484418	0.250357	0.0530012	0.162991	0.129128	0.240158	0.590799	0.99964
AT1G11000	ATMLO4|MLO4	Seven transmembrane MLO family protein	3.84	3.07	3.21	3.47	3.56	3.67	1.99	2.52	2.45	2.6	2.71	2.9	-0.092309	0.178702	0.605468	0.996618	0.551271	0.188866	0.00351323	0.0265393	0.369991	0.189742	0.0511801	0.185527	0.64358	0.187304	0.000590313	0.00489221	0.4623	0.188188	0.0140261	0.060693	-0.181279	0.197865	0.359573	0.99964
AT1G11010		pre-tRNA	0	0	0	0	0	0	0	0	0	0	0	0	NA	NA	NA	NA	NA	NA	NA	NA	NA	NA	NA	NA	NA	NA	NA	NA	NA	NA	NA	NA	NA	NA	NA	NA
AT1G11020		RING/FYVE/PHD zinc finger superfamily protein	10.56	13.98	13.84	11.52	11.91	14.89	13.2	13.37	12.88	14.23	14.65	14.46	-0.0106405	0.129037	0.934281	0.999539	-0.040347	0.129229	0.754878	0.884146	-0.105649	0.130438	0.417964	0.663385	-0.0297065	0.128858	0.817675	0.914157	-0.0950085	0.130071	0.465123	0.678391	-0.065302	0.130261	0.616148	0.99964
AT1G11030		pre-tRNA	0	0	0	0	0	0	0	0	0	0	0	0	NA	NA	NA	NA	NA	NA	NA	NA	NA	NA	NA	NA	NA	NA	NA	NA	NA	NA	NA	NA	NA	NA	NA	NA
AT1G11040		HSP40/DnaJ peptide-binding protein	0	0	0	0	0	0	0	0	0	0	0	0	NA	NA	NA	NA	NA	NA	NA	NA	NA	NA	NA	NA	NA	NA	NA	NA	NA	NA	NA	NA	NA	NA	NA	NA
AT1G11050		Protein kinase superfamily protein	7.71	9.97	8.15	6.77	7.65	8.6	7.59	6.55	6.58	6.66	6.66	9.14	0.163757	0.143233	0.252918	0.996618	0.33636	0.14465	0.0200544	0.0977017	0.270769	0.145801	0.063295	0.213632	0.172603	0.145304	0.234883	0.450697	0.107012	0.14645	0.464957	0.678292	-0.0655911	0.147836	0.657278	0.99964
AT1G11055		Encodes a defensin-like (DEFL) family protein.	0	0	0	0	0	0	0	0	0	0	0	0	-0.919176	4.40736	0.834796	NA	-0.0126593	4.40736	0.997708	NA	-0.242447	4.40736	0.956131	NA	0.906517	4.40746	0.837043	NA	0.676729	4.40746	0.877971	NA	-0.229788	4.40746	0.95842	0.99964
AT1G11060		WAPL (Wings apart-like protein regulation of heterochromatin) protein	6.73	6.47	6.75	5.39	7.26	6.45	6.78	5.66	5.7	6.56	6.8	7.21	0.0604742	0.10699	0.571916	0.996618	0.157583	0.108033	0.144661	0.361377	0.0198582	0.10871	0.855056	0.93928	0.0971084	0.108147	0.369223	0.593022	-0.0406161	0.108823	0.708976	0.849028	-0.137724	0.109848	0.209925	0.99964
AT1G11070			0.47	0.45	0.46	0.78	0.57	0.38	0.05	0.13	0.06	0.1	0.07	0.06	-0.357408	0.469596	0.4466	0.996618	2.51888	0.635298	7.34323e-05	0.00116423	2.60636	0.674637	0.000111845	0.00160876	2.87629	0.628295	4.69598e-06	8.13146e-05	2.96376	0.668047	9.14491e-06	0.000137752	0.0874743	0.793328	0.912201	0.99964
AT1G11080	scpl31	serine carboxypeptidase-like 31	4.18	2.85	3.24	0.39	4.97	4.98	2.32	2.51	2.54	2.32	2.48	2.33	0.043226	0.644974	0.946566	0.999539	0.489908	0.647154	0.449039	0.68891	0.605332	0.649146	0.351076	0.606851	0.446681	0.647157	0.490055	0.700315	0.562106	0.649149	0.386539	0.611587	0.115424	0.651315	0.859338	0.99964
AT1G11090		alpha/beta-Hydrolases superfamily protein	11.3	15.82	14	13.55	14.16	14.98	13.55	12.74	12.34	14.29	12.14	14.03	-0.0748672	0.138838	0.589721	0.996618	0.0827167	0.140529	0.556123	0.768423	0.0928097	0.142711	0.515476	0.739774	0.157584	0.139638	0.259102	0.478859	0.167677	0.141833	0.237122	0.453649	0.0100931	0.143489	0.943923	0.99964
AT1G11100		SNF2 domain-containing protein / helicase domain-containing protein / zinc finger protein-related	0.31	0.22	0.26	0.31	0.36	0.3	0.42	0.44	0.5	0.33	0.19	0.47	-0.294849	0.37445	0.431037	0.996618	-0.740751	0.365057	0.0424443	0.165418	-0.267813	0.383806	0.485313	0.716867	-0.445902	0.354298	0.208193	0.418709	0.0270355	0.373588	0.94231	0.975636	0.472938	0.364172	0.194059	0.99964
AT1G11110		LisH and RanBPM domains containing protein	0	0	0	0	0	0	0	0	0	0	0	0	NA	NA	NA	NA	NA	NA	NA	NA	NA	NA	NA	NA	NA	NA	NA	NA	NA	NA	NA	NA	NA	NA	NA	NA
AT1G11112			2.07	1.71	1.98	1.52	3.58	2.22	1.06	2.52	2.63	2.14	2.95	1.71	-0.372277	0.466224	0.424584	0.996618	-0.168352	0.473861	0.722382	0.86691	-0.139575	0.48277	0.772495	0.897355	0.203925	0.460927	0.658182	0.822081	0.232702	0.470082	0.620582	0.793168	0.0287769	0.477656	0.95196	0.99964
AT1G11120			5.97	7.62	3.54	1.17	7.36	7.05	6.19	3.43	3.45	6.15	1.3	3.35	0.164111	0.601531	0.78499	0.996618	0.310087	0.606129	0.608941	0.800871	0.787723	0.627655	0.20947	0.451073	0.145976	0.608554	0.810429	0.911139	0.623611	0.629998	0.322241	0.545945	0.477636	0.634389	0.451506	0.99964
AT1G11125			2.03	2.06	1.88	1.03	2.33	2.89	2.24	1.48	1.81	2.57	1.69	2.61	-0.0590086	0.381469	0.877067	0.997032	0.0978639	0.387467	0.800598	0.907758	-0.132617	0.387454	0.732142	0.874088	0.156872	0.384726	0.683456	0.837729	-0.0736085	0.384713	0.848264	0.929624	-0.230481	0.390661	0.555206	0.99964
AT1G11130	SCM|SRF9|SUB	Leucine-rich repeat protein kinase family protein	9.23	7.68	7.38	5.7	8.21	8.22	7.57	7	6.47	7.75	8.09	7.53	0.138029	0.126038	0.273456	0.996618	0.226682	0.126841	0.0739155	0.238104	0.120176	0.127582	0.346215	0.602721	0.0886533	0.127319	0.486235	0.697018	-0.0178526	0.128057	0.889125	0.949747	-0.106506	0.128847	0.40846	0.99964
AT1G11145		Protein of unknown function (DUF674)	0	0	0	0	0	0	0	0	0	0	0	0	NA	NA	NA	NA	NA	NA	NA	NA	NA	NA	NA	NA	NA	NA	NA	NA	NA	NA	NA	NA	NA	NA	NA	NA
AT1G11150		transposable element gene	1.69	1.41	2.34	2.1	1.68	2.23	1.86	1.76	1.42	1.64	1.65	2.04	-0.163772	0.22985	0.476144	0.996618	0.117845	0.234133	0.614735	0.804506	0.0908982	0.237176	0.701533	0.857259	0.281617	0.231654	0.224107	0.437718	0.25467	0.23473	0.277943	0.498652	-0.0269467	0.238925	0.910202	0.99964
AT1G11160		Transducin/WD40 repeat-like superfamily protein	1.1	0.92	1	0.5	1.22	1.03	0.74	0.91	0.93	0.98	0.99	1.11	0.153007	0.258665	0.554169	0.996618	0.252774	0.261132	0.333047	0.587957	0.0355832	0.261351	0.891702	0.954725	0.0997673	0.262704	0.704116	0.849636	-0.117424	0.262922	0.655156	0.816333	-0.217191	0.265349	0.413065	0.99964
AT1G11170		Protein of unknown function (DUF707)	2.2	1.89	1.63	1.59	2.09	1.84	2	1.82	1.23	2.08	2.71	2.8	0.0627807	0.250151	0.801837	0.997032	0.198664	0.253898	0.433946	0.676908	-0.332729	0.248211	0.180079	0.411526	0.135883	0.254262	0.593049	0.777588	-0.39551	0.248583	0.111597	0.276385	-0.531393	0.252353	0.0352256	0.99964
AT1G11175		other RNA	16	20.58	18.05	18.71	19.47	20.32	19.74	16.34	17.88	20.8	22.35	19.89	-0.135491	0.145258	0.350941	0.996618	-0.017386	0.146968	0.905832	0.960611	-0.116829	0.148374	0.431051	0.673861	0.118105	0.14522	0.416054	0.63619	0.0186625	0.146642	0.898731	0.954645	-0.0994429	0.148337	0.502612	0.99964
AT1G11180	AtSCAMP2|SCAMP2	Secretory carrier membrane protein (SCAMP) family protein	9.99	10.25	10.01	10.07	8.17	7.67	8.48	7.93	8.74	9.46	10.1	7.91	0.186684	0.178424	0.295424	0.996618	0.260367	0.179739	0.147454	0.365693	0.21472	0.181786	0.237535	0.485503	0.0736828	0.181045	0.684019	0.83822	0.0280358	0.183078	0.878291	0.944802	-0.045647	0.18436	0.804446	0.99964
AT1G11185		other RNA	2.4	2.61	0	0.72	1.04	1.51	2.21	1.64	1.18	0.63	0.45	1.15	0.679879	0.87918	0.439339	0.996618	-0.0187949	0.843038	0.982213	0.99371	1.41059	0.974581	0.14779	0.364585	-0.698674	0.87901	0.426706	0.645272	0.730712	1.00586	0.46756	0.6807	1.42939	0.974428	0.142404	0.99964
AT1G11190	BFN1|ENDO1	bifunctional nuclease i	3.25	4.52	4.44	3.24	3.37	3.57	2.89	2.63	2.44	2.55	3.65	1.98	0.243458	0.23768	0.305688	0.996618	0.611289	0.245456	0.0127591	0.070366	0.660607	0.251779	0.0086966	0.0518121	0.367831	0.248354	0.138587	0.323006	0.417148	0.254605	0.101336	0.258065	0.0493178	0.261879	0.850624	0.99964
AT1G11200		Protein of unknown function (DUF300)	16.64	23.84	20.74	16.7	20.23	21.18	21.74	21.05	21.72	24.34	22.33	21.46	0.0594284	0.128911	0.644795	0.996618	-0.0838676	0.128416	0.513695	0.738896	-0.0832412	0.129824	0.521402	0.74342	-0.143296	0.128516	0.264849	0.485541	-0.14267	0.129923	0.272158	0.49314	0.000626407	0.129432	0.996139	0.999646
AT1G11210		Protein of unknown function (DUF761)	36.35	43	43.13	26.71	25.54	49.44	40.39	31.88	38.14	41.65	37.69	42.64	0.259599	0.183952	0.158176	0.967048	0.144127	0.183831	0.433028	0.676121	0.076747	0.184206	0.676944	0.84463	-0.115472	0.184283	0.53092	0.731918	-0.182852	0.184657	0.322062	0.545687	-0.0673805	0.184536	0.715011	0.99964
AT1G11220		Protein of unknown function (DUF761)	3.74	4.32	4.19	2.88	4.82	5.38	3.51	4.29	4.74	4.36	4.55	4.15	-0.0967785	0.235102	0.6806	0.996618	-0.045778	0.236861	0.846748	0.933602	-0.0157323	0.241635	0.948088	0.979037	0.0510005	0.234547	0.827863	0.919027	0.0810462	0.239366	0.734921	0.864414	0.0300457	0.241094	0.900823	0.99964
AT1G11230		Protein of unknown function (DUF761)	0	0	0.13	0	0	0	0	0	0	0	0.09	0	1.96353	4.36284	0.652669	NA	1.90826	4.36284	0.661829	NA	0.716683	4.36284	0.869519	NA	-0.0552702	4.40746	0.989995	NA	-1.24685	4.40746	0.777258	NA	-1.19158	4.40746	0.786888	0.99964
AT1G11240			55.22	55.32	54.85	42.57	56.37	50.46	55.57	64.07	53.14	60.38	50.01	61.53	0.120065	0.114249	0.293302	0.996618	-0.0963312	0.113646	0.396636	0.646249	0.0240595	0.115082	0.834399	0.929347	-0.216396	0.113952	0.0575621	0.175197	-0.0960058	0.115385	0.405381	0.628258	0.120391	0.114787	0.294261	0.99964
AT1G11250	ATSYP125|SYP125	syntaxin of plants 125	0	0	0	0	0.09	0.3	0	0	0	0	0	0	-2.82248	4.30762	0.51232	NA	-0.0126408	4.40736	0.997712	NA	-0.242428	4.40736	0.956134	NA	2.80984	4.30772	0.514221	NA	2.58005	4.30772	0.549215	NA	-0.229788	4.40746	0.95842	0.99964
AT1G11260	ATSTP1|STP1	sugar transporter 1	44.21	42.13	45.93	51.96	50.71	50.4	44	40.73	44.64	41.02	39.02	37.08	-0.228018	0.0885438	0.0100181	0.512808	0.0436614	0.089177	0.624414	0.811382	0.240163	0.0902301	0.00777536	0.0476241	0.27168	0.0886714	0.00218475	0.0141422	0.468181	0.0897304	1.81215e-07	4.28966e-06	0.196501	0.0903553	0.0296477	0.99964
AT1G11265		transposable element gene	0.09	0.06	0.06	0.13	0	0.18	0.06	0.09	0.2	0	0.05	0.17	-0.553494	1.02977	0.590927	0.996618	-0.674871	1.02788	0.511461	0.737006	0.0416203	1.0668	0.968879	0.986559	-0.121377	1.00476	0.903848	0.957774	0.595114	1.04453	0.568853	0.757606	0.716491	1.04267	0.491978	0.99964
AT1G11270		F-box and associated interaction domains-containing protein	1.48	1.24	1.68	0.98	1.44	1.66	1.78	1.79	1.77	1.45	2.24	1.34	0.113881	0.31394	0.716793	0.996618	-0.251651	0.306392	0.411454	0.658886	-0.0575507	0.317085	0.855976	0.939565	-0.365532	0.308294	0.235757	0.451625	-0.171432	0.318924	0.5909	0.773593	0.1941	0.311496	0.533204	0.99964
AT1G11280		S-locus lectin protein kinase family protein	10.14	10.01	10.25	8.85	10.37	9.82	9.2	8.52	7.78	9.14	10.92	8.82	0.0626315	0.104331	0.548295	0.996618	0.273602	0.105796	0.009706	0.0574031	0.146388	0.106429	0.16899	0.395716	0.210971	0.105894	0.0463407	0.149518	0.0837568	0.106527	0.43172	0.649857	-0.127214	0.107962	0.238669	0.99964
AT1G11290	CRR22	Pentatricopeptide repeat (PPR) superfamily protein	3.71	3.76	3.74	3.05	3.13	3.69	2.98	3.36	2.93	3.89	3.86	3.16	0.177228	0.154233	0.250517	0.996618	0.287643	0.156233	0.0656041	0.220297	0.100897	0.156786	0.519877	0.74253	0.110415	0.157676	0.483762	0.69506	-0.0763309	0.158224	0.629506	0.799283	-0.186746	0.160174	0.243659	0.99964
AT1G11300		protein serine/threonine kinases;protein kinases;ATP binding;sugar binding;kinases;carbohydrate binding	3.79	3.6	3.29	2.94	3.67	3.96	5.2	4.48	5.59	4.86	5.07	5.32	0.0184462	0.114648	0.872177	0.997032	-0.486793	0.11219	1.43121e-05	0.000298652	-0.451075	0.113566	7.12969e-05	0.00111194	-0.505239	0.112032	6.49011e-06	0.000107703	-0.469521	0.113411	3.47296e-05	0.00043786	0.0357179	0.110925	0.747452	0.99964
AT1G11310	ATMLO2|MLO2|PMR2	Seven transmembrane MLO family protein	92.38	108.21	107.45	82.87	93.3	100.09	123.88	105.92	121.31	119.53	107.8	133.74	0.149422	0.0906835	0.0994086	0.928267	-0.173916	0.0904957	0.0546293	0.195142	-0.163963	0.0906671	0.0705428	0.229319	-0.323338	0.0905764	0.000357283	0.00321694	-0.313385	0.0907476	0.000553631	0.00456497	0.0099526	0.09056	0.912488	0.99964
AT1G11320			4.7	4.84	4.66	4.13	4.85	4.97	3.69	4.91	4.48	4.53	5.36	5.07	0.0152147	0.170561	0.92892	0.999441	0.119938	0.172717	0.487418	0.718303	0.000409171	0.174324	0.998127	0.999527	0.104723	0.172368	0.54348	0.741685	-0.0148056	0.173978	0.932182	0.971614	-0.119529	0.176092	0.497273	0.99964
AT1G11330		S-locus lectin protein kinase family protein	31.52	32.22	35.06	26.59	35	35.87	39.05	36.02	36.84	43.47	38.13	45.88	0.0219223	0.0868396	0.800696	0.997032	-0.156904	0.0866493	0.0701729	0.230331	-0.300496	0.0867883	0.000535377	0.00588304	-0.178826	0.0866146	0.0389589	0.131644	-0.322418	0.0867537	0.000202017	0.0019807	-0.143592	0.0865632	0.0971537	0.99964
AT1G11340		S-locus lectin protein kinase family protein	0.62	0.9	1.08	1.23	0.89	1.01	0.61	0.85	1.1	0.67	0.6	0.47	-0.291869	0.319262	0.360613	0.996618	0.0430439	0.326036	0.894967	0.955169	0.632495	0.346851	0.0682222	0.224495	0.334912	0.320386	0.295866	0.518786	0.924364	0.341545	0.00680135	0.034459	0.589452	0.347886	0.0901926	0.99964
AT1G11350	CBRLK1|RKS2|SD1-13	S-domain-1 13	17.07	17.92	19.18	18.9	16.78	16.4	20.28	17.26	18.06	22.02	19.08	22.7	0.0386176	0.117587	0.742596	0.996618	-0.0184971	0.117594	0.875011	0.946168	-0.173681	0.117791	0.14035	0.352868	-0.0571147	0.117584	0.627154	0.801073	-0.212298	0.117781	0.0714686	0.202367	-0.155183	0.117787	0.187675	0.99964
AT1G11360		Adenine nucleotide alpha hydrolases-like superfamily protein	25.9	26.56	24.68	24.62	27.61	27.76	27.67	27.48	29.77	25.15	26.68	27.31	-0.071598	0.0899023	0.425801	0.996618	-0.137537	0.089856	0.125857	0.331573	0.032459	0.0922341	0.724899	0.8698	-0.0659395	0.0892279	0.459907	0.674294	0.104057	0.0916223	0.256075	0.475214	0.169996	0.0915769	0.0634072	0.99964
AT1G11362		Plant invertase/pectin methylesterase inhibitor superfamily protein	0	0	0	0	0	0.16	0	0	0.17	0	0	0	-0.919167	4.40736	0.834797	NA	-0.974437	4.40736	0.82502	NA	-0.242438	4.40736	0.956132	NA	-0.0552702	4.40746	0.989995	NA	0.676729	4.40746	0.877971	NA	0.732	4.40746	0.868093	0.99964
AT1G11370		Pectin lyase-like superfamily protein	0	0	0	0	0	0	0	0	0	0	0	0	NA	NA	NA	NA	NA	NA	NA	NA	NA	NA	NA	NA	NA	NA	NA	NA	NA	NA	NA	NA	NA	NA	NA	NA
AT1G11380		PLAC8 family protein	6.33	4.62	4.26	5.96	4.86	5.35	3.93	4.94	3.73	4.93	5.85	5.28	-0.115837	0.23352	0.619861	0.996618	0.258433	0.239675	0.280915	0.535255	0.00655879	0.239326	0.978137	0.990746	0.37427	0.237641	0.11527	0.284291	0.122396	0.237289	0.605988	0.783353	-0.251874	0.243349	0.300653	0.99964
AT1G11390		Protein kinase superfamily protein	9.15	9.39	10.43	9.67	10.31	9.63	9.97	9.54	9.62	10.58	10.54	11.68	-0.0440731	0.0974376	0.651038	0.996618	0.00775444	0.0980912	0.93699	0.974805	-0.116034	0.0987754	0.240103	0.488978	0.0518275	0.0975745	0.595309	0.778987	-0.0719613	0.0982622	0.463961	0.67765	-0.123789	0.0989104	0.210743	0.99964
AT1G11400	PYM	partner of Y14-MAGO	16.53	16.42	16.64	12.41	18.49	21.2	15.38	17.12	15.71	19.03	18.77	17.71	-0.0842325	0.142857	0.55544	0.996618	0.025534	0.144042	0.859298	0.938378	-0.0643726	0.145139	0.657387	0.832899	0.109767	0.143158	0.443231	0.659943	0.0198599	0.144262	0.890505	0.950532	-0.0899067	0.145436	0.536451	0.99964
AT1G11410		S-locus lectin protein kinase family protein	6.88	8.19	8.4	7.88	7.53	7.04	6.6	5.85	6.94	5.57	6.18	7.19	0.0484936	0.134376	0.718189	0.996618	0.297205	0.136111	0.0289952	0.126945	0.376841	0.138248	0.00641408	0.0410323	0.248712	0.136141	0.0677193	0.197581	0.328347	0.138278	0.0175704	0.0718875	0.0796359	0.139964	0.569375	0.99964
AT1G11420	ATDUF2|DUF2	DOMAIN OF UNKNOWN FUNCTION 724 2	2.57	2.96	3.64	0.97	3.63	3.1	3.67	2.56	2.91	2.95	2.9	2.85	0.274133	0.313326	0.381622	0.996618	0.0145224	0.31136	0.962799	0.985395	0.137977	0.315019	0.66139	0.835739	-0.25961	0.313608	0.407773	0.629076	-0.136156	0.317241	0.667787	0.824734	0.123455	0.315299	0.695392	0.99964
AT1G11430	MORF9	plastid developmental protein DAG, putative	182.98	162.3	175.27	167.72	175.82	158.5	161.33	172.25	163.01	171.55	177.36	167.1	0.018845	0.0931716	0.839713	0.997032	0.0452464	0.093284	0.627649	0.813475	0.0925875	0.0936934	0.323056	0.579839	0.0264014	0.093254	0.77709	0.891551	0.0737426	0.0936634	0.431098	0.649184	0.0473412	0.0937753	0.613674	0.99964
AT1G11440			10.93	13.36	14.49	12.57	12.24	14.91	12.88	11.42	10.89	12.26	12.65	13.53	-0.0545675	0.132115	0.679584	0.996618	0.13524	0.134033	0.312972	0.567891	0.0829052	0.135611	0.540971	0.758795	0.189808	0.13332	0.154534	0.347137	0.137473	0.134907	0.308193	0.531999	-0.0523352	0.136786	0.702011	0.99964
AT1G11450	UMAMIT27	nodulin MtN21 /EamA-like transporter family protein	1.7	1.38	1.55	2.25	2.54	2.07	1.34	0.92	1.15	0.56	1.1	1.35	-0.475398	0.361642	0.18866	0.981694	0.479448	0.388517	0.217186	0.461274	0.814543	0.412393	0.04825	0.178299	0.954846	0.377303	0.0113831	0.0521407	1.28994	0.401846	0.00132718	0.00932804	0.335095	0.426194	0.431721	0.99964
AT1G11460	UMAMIT26	nodulin MtN21 /EamA-like transporter family protein	0.39	0.22	0.09	0.28	0.22	0.16	0	0.14	0.26	0.25	0.23	0.49	0.036592	1.01037	0.97111	0.999539	0.811778	1.09553	0.4587	0.695985	-0.387885	0.999864	0.698062	0.855277	0.775186	1.0951	0.479026	0.690917	-0.424477	0.999386	0.671028	0.826012	-1.19966	1.08541	0.269048	0.99964
AT1G11470		Pentatricopeptide repeat (PPR) superfamily protein	0	0	0	0	0	0	0	0	0	0	0	0	NA	NA	NA	NA	NA	NA	NA	NA	NA	NA	NA	NA	NA	NA	NA	NA	NA	NA	NA	NA	NA	NA	NA	NA
AT1G11475	NRPB10|NRPD10|NRPE10	RNA polymerases N / 8 kDa subunit	86.64	97.62	97.34	76.43	94.24	99.72	121.06	108.69	117.73	141.15	139.49	145.01	-0.0130144	0.0981413	0.894503	0.997032	-0.420386	0.0962204	1.24821e-05	0.000267632	-0.482484	0.0970901	6.71432e-07	2.10223e-05	-0.407372	0.095866	2.14354e-05	0.000296392	-0.46947	0.0967388	1.21631e-06	2.30692e-05	-0.0620979	0.0947896	0.512395	0.99964
AT1G11480		eukaryotic translation initiation factor-related	27.7	27.87	29.76	23.81	27.53	30.6	33.16	31.16	29.33	31.98	30.95	32.57	0.0533848	0.074652	0.474538	0.996618	-0.121001	0.0742885	0.103356	0.294706	-0.0982864	0.0751185	0.190732	0.425773	-0.174386	0.0743237	0.0189609	0.077302	-0.151671	0.0751535	0.0435753	0.141219	0.0227145	0.0747923	0.761356	0.99964
AT1G11482		unknown pseudogene	0	0.12	0	0	0.13	0.07	0	0.24	0.23	0.21	0.1	0.17	-0.55519	1.7611	0.752571	0.996618	-1.85614	1.64113	0.258048	NA	-1.8248	1.65909	0.271384	0.523812	-1.30095	1.52666	0.394128	0.616954	-1.26961	1.54595	0.411504	0.632995	0.0313401	1.40776	0.982239	0.99964
AT1G11490		zinc finger (C2H2 type) family protein	0.28	0.06	0.23	0.31	0.39	0.29	0.21	0.24	0.08	0.22	0.4	0.09	-0.845656	0.909404	0.352422	0.996618	0.0330036	0.976544	0.97304	0.989994	-0.240713	0.972448	0.804496	0.915338	0.87866	0.913883	0.336322	0.561449	0.604943	0.909505	0.505965	0.708712	-0.273717	0.976638	0.779275	0.99964
AT1G11500		Protein of unknown function (DUF1218)	0.93	0.23	0	0.63	1.36	0.26	0	1.64	0	0.81	0.38	0	-0.922547	1.57762	0.558701	0.996618	-0.557979	1.60043	0.727357	NA	0.144787	1.67932	0.931294	0.972821	0.364568	1.53584	0.812367	0.911827	1.06733	1.61788	0.50944	0.710767	0.702766	1.64013	0.668301	0.99964
AT1G11510		DNA-binding storekeeper protein-related transcriptional regulator	0	0	0	0	0	0	0	0	0	0	0	0	NA	NA	NA	NA	NA	NA	NA	NA	NA	NA	NA	NA	NA	NA	NA	NA	NA	NA	NA	NA	NA	NA	NA	NA
AT1G11520		pliceosome associated protein-related	0	0	0	0	0	0	0	0	0	0	0	0	NA	NA	NA	NA	NA	NA	NA	NA	NA	NA	NA	NA	NA	NA	NA	NA	NA	NA	NA	NA	NA	NA	NA	NA
AT1G11530	ATCXXS1|CXXS1	C-terminal cysteine residue is changed to a serine 1	47.44	45.74	52.44	67.37	51.85	57.28	51.63	32.78	49.77	52.29	64.15	55.51	-0.365659	0.188219	0.0520483	0.82437	0.0284252	0.190309	0.881267	0.949501	-0.134909	0.19068	0.479246	0.712178	0.394084	0.188459	0.0365203	0.125499	0.23075	0.188833	0.221715	0.434807	-0.163334	0.190917	0.392261	0.99964
AT1G11540		Sulfite exporter TauE/SafE family protein	0	0.05	0.23	0.05	0.1	0.17	0.22	0.33	0.31	0.28	0.23	0.54	-0.206756	1.09862	0.850723	0.997032	-1.66866	0.995474	0.0936889	0.277371	-1.89346	0.995727	0.0572259	0.199214	-1.46191	0.962038	0.128613	0.306867	-1.6867	0.9623	0.0796398	0.217827	-0.224792	0.842628	0.789643	0.99964
AT1G11545	XTH8	xyloglucan endotransglucosylase/hydrolase 8	24.91	25.57	28.4	23.51	29.63	31.07	15.3	15.53	15.73	11.58	11.61	12.07	-0.111189	0.0987789	0.26032	0.996618	0.748433	0.105605	1.36985e-12	2.50054e-10	1.23313	0.114234	3.645e-27	5.03667e-24	0.859622	0.104763	2.29851e-16	4.81225e-14	1.34432	0.113456	2.18278e-32	2.38118e-29	0.484693	0.119446	4.9531e-05	0.134543
AT1G11550		pre-tRNA	0	0	0	0	0	0	0	0	0	0	0	0	NA	NA	NA	NA	NA	NA	NA	NA	NA	NA	NA	NA	NA	NA	NA	NA	NA	NA	NA	NA	NA	NA	NA	NA
AT1G11560		Oligosaccharyltransferase complex/magnesium transporter family protein	0.15	0.14	0	0.07	0.07	0.08	0	0	0.09	0	0	0.19	0.434054	1.82605	0.812113	NA	1.86009	2.00704	0.354041	NA	0.736606	1.91911	0.701107	NA	1.42603	2.04769	0.486173	NA	0.302552	1.96159	0.877422	NA	-1.12348	2.1311	0.598067	0.99964
AT1G11570	NTL	NTF2-like	2.71	5.11	4.02	4.95	3.59	1.77	0.81	0.59	3.09	2.89	0	4.81	-0.172394	0.909345	0.849638	0.997032	0.563255	0.959991	0.557385	0.768922	0.784465	1.00181	0.4336	0.675833	0.735649	0.949087	0.438273	0.655749	0.956859	0.991368	0.334449	0.559359	0.22121	1.03802	0.831243	0.99964
AT1G11572		Plant thionin family protein	0	0	0	0	0	0	0	0	0	0	0	0.27	0.042611	4.40736	0.992286	NA	-0.0126593	4.40736	0.997708	NA	-1.20423	4.40736	0.784674	NA	-0.0552702	4.40746	0.989995	NA	-1.24685	4.40746	0.777258	NA	-1.19158	4.40746	0.786888	0.99964
AT1G11580	ATPMEPCRA|PMEPCRA	methylesterase PCR A	32.16	36.06	37.55	19.3	26.89	28.99	43.89	34.96	32.21	31.36	38	31.21	0.492145	0.128732	0.000131832	0.0473522	-0.0586262	0.127703	0.646176	0.824485	0.140388	0.128586	0.27493	0.527832	-0.550771	0.12866	1.86189e-05	0.000263064	-0.351757	0.129536	0.00661735	0.0336728	0.199014	0.128514	0.121482	0.99964
AT1G11590		Plant invertase/pectin methylesterase inhibitor superfamily	0	0	0	0	0	0	0	0	0	0	0	0	NA	NA	NA	NA	NA	NA	NA	NA	NA	NA	NA	NA	NA	NA	NA	NA	NA	NA	NA	NA	NA	NA	NA	NA
AT1G11592		other RNA	6.04	5.57	6.85	5.68	6.39	8.49	5.21	6.39	4.88	6.88	8.28	6.3	-0.189022	0.199719	0.343924	0.996618	0.114772	0.204514	0.574667	0.779934	-0.146026	0.204064	0.474246	0.708174	0.303794	0.201582	0.131799	0.311823	0.0429964	0.201126	0.83072	0.919549	-0.260797	0.205888	0.205265	0.99964
AT1G11593		Plant invertase/pectin methylesterase inhibitor superfamily protein	0	0	0	0	0	0	0	0	0	0	0	0	NA	NA	NA	NA	NA	NA	NA	NA	NA	NA	NA	NA	NA	NA	NA	NA	NA	NA	NA	NA	NA	NA	NA	NA
AT1G11595			0	0	0	0	0	0	0	0	0	0	0	0	NA	NA	NA	NA	NA	NA	NA	NA	NA	NA	NA	NA	NA	NA	NA	NA	NA	NA	NA	NA	NA	NA	NA	NA
AT1G11600	CYP77B1	cytochrome P450, family 77, subfamily B, polypeptide 1	19.8	15.81	16.85	7.57	20.61	21.69	13.96	14.86	16.28	14.34	16.11	11.07	0.0973392	0.248501	0.695276	0.996618	0.228	0.24893	0.359709	0.613239	0.405159	0.250058	0.105176	0.29515	0.130661	0.249043	0.599826	0.782416	0.30782	0.25017	0.218531	0.431295	0.177159	0.250596	0.479597	0.99964
AT1G11608		F-box associated ubiquitination effector family protein	0	0	0	0	0	0	0	0	0	0	0	0	NA	NA	NA	NA	NA	NA	NA	NA	NA	NA	NA	NA	NA	NA	NA	NA	NA	NA	NA	NA	NA	NA	NA	NA
AT1G11610	CYP71A18	cytochrome P450, family 71, subfamily A, polypeptide 18	0	0	0	0	0	0	0	0	0	0	0.07	0	0.042611	4.40736	0.992286	NA	-0.0126593	4.40736	0.997708	NA	-1.20423	4.40736	0.784674	NA	-0.0552702	4.40746	0.989995	NA	-1.24685	4.40746	0.777258	NA	-1.19158	4.40746	0.786888	0.99964
AT1G11620		F-box and associated interaction domains-containing protein	0	0	0	0	0	0	0	0	0	0	0	0	NA	NA	NA	NA	NA	NA	NA	NA	NA	NA	NA	NA	NA	NA	NA	NA	NA	NA	NA	NA	NA	NA	NA	NA
AT1G11630		Tetratricopeptide repeat (TPR)-like superfamily protein	7.92	6.58	7.53	6.01	8.43	7.34	8.24	9.33	7.74	8.87	10.28	10.06	0.00569521	0.146951	0.969085	0.999539	-0.202299	0.145545	0.164547	0.39045	-0.333841	0.146447	0.0226317	0.104057	-0.207994	0.145177	0.151945	0.343111	-0.339536	0.146081	0.0201098	0.0796665	-0.131542	0.144667	0.363204	0.99964
AT1G11640		pre-tRNA	0	0	0	0	0	0	0	0	0	0	0	0	NA	NA	NA	NA	NA	NA	NA	NA	NA	NA	NA	NA	NA	NA	NA	NA	NA	NA	NA	NA	NA	NA	NA	NA
AT1G11650	ATRBP45B|RBP45B	RNA-binding (RRM/RBD/RNP motifs) family protein	156.77	168.56	165.02	159.73	162.3	163.1	166.95	166.78	167.15	175.54	173.75	170.39	-0.0024348	0.0664991	0.970793	0.999539	-0.0255105	0.0665334	0.701406	0.855998	-0.0152173	0.0667784	0.819741	0.923211	-0.0230757	0.0664919	0.728558	0.864039	-0.0127825	0.066737	0.848106	0.929499	0.0102931	0.0667712	0.877487	0.99964
AT1G11655			0.3	0	0.43	0	0	0.35	0	0	0	0	0	0	0.983197	4.107	0.810799	NA	1.88971	4.107	0.64543	NA	1.65993	4.107	0.686088	NA	0.906518	4.15281	0.827203	NA	0.67673	4.15281	0.870552	NA	-0.229788	4.15281	0.955873	0.99964
AT1G11660		heat shock protein 70 (Hsp 70) family protein	21.91	24.3	25.14	18.83	22.29	23.2	21.78	21.02	23.93	22.9	21.39	22.27	0.145577	0.0816658	0.0746532	0.883585	0.115681	0.0817542	0.157072	0.380101	0.162746	0.0826984	0.0490737	0.180188	-0.0298953	0.0820563	0.715614	0.856877	0.0171698	0.082997	0.836109	0.922832	0.0470651	0.083084	0.57107	0.99964
AT1G11670		MATE efflux family protein	3.37	3.53	2.51	3.16	2.63	2.85	2.75	2.18	2.16	1.9	2.26	2.3	0.106732	0.210394	0.611948	0.996618	0.425112	0.215559	0.0485938	0.1807	0.618783	0.223021	0.00552789	0.0366762	0.31838	0.216306	0.141049	0.326869	0.512051	0.223743	0.0221048	0.0857827	0.19367	0.228607	0.396896	0.99964
AT1G11680	CYP51|CYP51A2|CYP51G1|EMB1738	CYTOCHROME P450 51G1	50.27	54.93	57.49	44.48	51.5	55.58	48.1	46.11	45.21	44.42	43.06	41.96	0.0938966	0.0695059	0.176723	0.979306	0.231888	0.0699925	0.000922897	0.0092676	0.394879	0.0711743	2.88858e-08	1.39561e-06	0.137991	0.0701085	0.0490395	0.155666	0.300983	0.0712884	2.42097e-05	0.00032043	0.162992	0.0717629	0.0231316	0.99964
AT1G11684			0	0	0	0	0	0	0	0	0	0	0	0	NA	NA	NA	NA	NA	NA	NA	NA	NA	NA	NA	NA	NA	NA	NA	NA	NA	NA	NA	NA	NA	NA	NA	NA
AT1G11690			0	0.12	0	0	0	0	0	0	0	0	0	0	1.00435	4.40736	0.819739	NA	0.949081	4.40736	0.829502	NA	0.719294	4.40736	0.870359	NA	-0.0552702	4.40746	0.989995	NA	-0.285058	4.40746	0.948432	NA	-0.229788	4.40746	0.95842	0.99964
AT1G11700		Protein of unknown function, DUF584	17.56	25.51	18.9	20.73	16.71	21.99	11.09	12.04	15.9	12.85	13.91	12.49	0.0246292	0.197954	0.900983	0.997525	0.642074	0.202809	0.00154603	0.0139225	0.745599	0.206119	0.000297666	0.00360476	0.617444	0.202709	0.00231932	0.0148098	0.72097	0.20602	0.000466116	0.00397543	0.103525	0.21069	0.62317	0.99964
AT1G11710		Pentatricopeptide repeat (PPR) superfamily protein	1.65	1.33	1.44	1.1	2.03	1.37	1.18	1.2	1.37	1.02	1.81	1.39	-0.0225221	0.255724	0.92982	0.999441	0.258043	0.260922	0.322681	0.577576	0.142832	0.26296	0.587012	0.790586	0.280565	0.260019	0.280581	0.502673	0.165354	0.262064	0.528061	0.727009	-0.115211	0.267139	0.666267	0.99964
AT1G11720	ATSS3|SS3	starch synthase 3	19.35	21.58	21.8	21.51	19.72	20.82	17.61	16.68	17.27	18.33	20.28	17.69	0.00332255	0.096934	0.972657	0.999539	0.305866	0.0977062	0.00174531	0.0152952	0.219712	0.0980716	0.0250698	0.111795	0.302543	0.0976319	0.00194296	0.0128914	0.21639	0.0979976	0.0272364	0.0996669	-0.0861535	0.0987615	0.383024	0.99964
AT1G11730		Galactosyltransferase family protein	1.99	1.91	1.47	1.62	2.35	2.01	1.88	1.59	2.05	1.5	1.96	2.36	-0.164079	0.312983	0.600109	0.996618	-0.0346224	0.317649	0.913206	0.963417	-0.0228342	0.324577	0.943915	0.977261	0.129457	0.312386	0.678572	0.835199	0.141245	0.319428	0.658358	0.818093	0.0117882	0.324002	0.970977	0.99964
AT1G11735	MIR171B	MIR171B; miRNA	0	0	0	0	0	0	0	0	0	0	0	0	NA	NA	NA	NA	NA	NA	NA	NA	NA	NA	NA	NA	NA	NA	NA	NA	NA	NA	NA	NA	NA	NA	NA	NA
AT1G11740		ankyrin repeat family protein	0.06	0.13	0.03	0.41	0.16	0.18	0.03	0.03	0.03	0.06	0.16	0.07	-1.80462	0.898026	0.0444799	0.796951	1.38391	1.19447	0.24662	0.495686	-0.289177	0.994334	0.771185	0.896788	3.18853	1.11177	0.00413103	0.0234586	1.51544	0.893297	0.0897987	0.237043	-1.67308	1.19091	0.160059	0.99964
AT1G11750	CLPP6|NCLPP1|NCLPP6	CLP protease proteolytic subunit 6	105.15	101.46	101.36	106.21	102.15	103.92	98.41	114.4	104.44	103.39	102.47	107.3	-0.0442555	0.0933696	0.635513	0.996618	-0.0476198	0.0934471	0.610338	0.801692	0.0490804	0.0939566	0.60141	0.799651	-0.00336429	0.0933276	0.971244	0.986525	0.093336	0.0938378	0.319906	0.543811	0.0967002	0.0939149	0.30317	0.99964
AT1G11755	LEW1	Undecaprenyl pyrophosphate synthetase family protein	11.2	12.1	11.83	11.36	11.35	12.67	12.83	12.18	14.46	12.91	13.05	12.94	-0.0270703	0.1227	0.825386	0.997032	-0.164656	0.122034	0.177253	0.40743	-0.0748796	0.124863	0.548709	0.763977	-0.137586	0.121428	0.257188	0.476291	-0.0478093	0.12427	0.700445	0.844077	0.0897762	0.123613	0.467675	0.99964
AT1G11760	MED32		8.47	11.02	9.42	9.21	11.41	10.84	9.14	10.2	11.35	10.31	12.94	11.4	-0.149609	0.181931	0.410882	0.996618	-0.116066	0.183083	0.526112	0.747292	-0.166843	0.185581	0.368636	0.621096	0.0335438	0.180513	0.852582	0.932384	-0.0172334	0.183046	0.924992	0.968249	-0.0507772	0.184191	0.782797	0.99964
AT1G11765		Plant self-incompatibility protein S1 family	0	0	0	0	0	0	0	0	0	0	0	0	NA	NA	NA	NA	NA	NA	NA	NA	NA	NA	NA	NA	NA	NA	NA	NA	NA	NA	NA	NA	NA	NA	NA	NA
AT1G11770		FAD-binding Berberine family protein	0	0.04	0.04	0.07	0	0	0.04	0	0	0	0	0	-0.0161763	3.06621	0.995791	NA	0.872637	3.1276	0.780236	NA	1.60464	3.1276	0.607911	NA	0.888813	3.12095	0.775805	NA	1.62082	3.12095	0.603527	NA	0.732003	3.18129	0.818017	0.99964
AT1G11780		oxidoreductase, 2OG-Fe(II) oxygenase family protein	8.01	8.63	8.43	6.72	8.84	9.02	8.09	7.82	8.14	8.91	9.51	10.09	0.02486	0.115409	0.82945	0.997032	0.0716737	0.116323	0.537788	0.755354	-0.115566	0.11672	0.322119	0.579109	0.0468138	0.11617	0.686967	0.840133	-0.140426	0.116568	0.228331	0.443128	-0.18724	0.117473	0.110958	0.99964
AT1G11785			0.68	0.68	1.02	0.62	0.68	0	0.72	0.9	2.25	0.85	0	3.1	0.637429	1.29138	0.621586	0.996618	-0.928639	1.15243	0.420351	0.666131	-0.625493	1.18753	0.598391	0.797662	-1.56607	1.22677	0.201753	0.410778	-1.26292	1.25981	0.316117	0.539849	0.303147	1.11694	0.786076	0.99964
AT1G11790	ADT1|AtADT1	arogenate dehydratase 1	24.75	24.97	25.63	24.95	26.74	27.3	22.38	25.7	24.65	23.68	26.37	26.59	-0.0813492	0.0876901	0.353569	0.996618	0.0557667	0.0885136	0.528672	0.748878	0.0468747	0.0895824	0.600795	0.799222	0.137116	0.0880038	0.119217	0.291359	0.128224	0.0890787	0.150024	0.33686	-0.00889196	0.0898895	0.921201	0.99964
AT1G11800		endonuclease/exonuclease/phosphatase family protein	8.43	7.54	8.15	8.09	8.34	8.54	6.94	8.33	6.45	7.39	7.48	8.2	-0.0658565	0.136711	0.630004	0.996618	0.150073	0.139123	0.280718	0.535031	0.133023	0.141313	0.346531	0.602994	0.21593	0.138222	0.118243	0.289524	0.19888	0.140426	0.156699	0.34722	-0.0170499	0.142776	0.904944	0.99964
AT1G11803			0	0	0	0	0	0	0	0	0	0	0	0	NA	NA	NA	NA	NA	NA	NA	NA	NA	NA	NA	NA	NA	NA	NA	NA	NA	NA	NA	NA	NA	NA	NA	NA
AT1G11806			0	0	0	0	0	0	0	0	0	0	0	0	NA	NA	NA	NA	NA	NA	NA	NA	NA	NA	NA	NA	NA	NA	NA	NA	NA	NA	NA	NA	NA	NA	NA	NA
AT1G11810		F-box associated ubiquitination effector family protein	0.05	0.1	0	0	0	0.11	0.11	0	0.12	0	0	0.07	0.564468	2.13047	0.791048	NA	-0.529543	2.00377	0.79157	NA	1.20057	2.21441	0.587708	NA	-1.09401	2.07978	0.598872	NA	0.636098	2.28342	0.780572	NA	1.73011	2.16568	0.424363	0.99964
AT1G11820		O-Glycosyl hydrolases family 17 protein	34.08	30.4	32.69	23.77	37.49	30.72	27.57	27.55	27.97	27.91	28.67	25.99	0.079449	0.108836	0.465398	0.996618	0.23733	0.109377	0.0300186	0.130128	0.302158	0.11025	0.00613136	0.0396644	0.157881	0.10946	0.149201	0.339013	0.222709	0.110333	0.0435367	0.141152	0.0648279	0.110866	0.558722	0.99964
AT1G11840	ATGLX1|GLX1	glyoxalase I homolog	334.52	431.51	390.77	258.67	334.95	366.11	494.88	430.48	467.45	487.19	547.9	519.62	0.272503	0.0976851	0.00527713	0.400693	-0.24236	0.0975349	0.0129604	0.0712048	-0.319175	0.097581	0.00107216	0.0102173	-0.514864	0.097617	1.33244e-07	3.56355e-06	-0.591678	0.097663	1.37508e-09	5.48101e-08	-0.0768147	0.0975128	0.430849	0.99964
AT1G11850			30.3	23.9	16.9	48.96	23.5	22.09	24.81	21.36	33.48	20.43	23.79	18.73	-0.499585	0.426799	0.241784	0.996618	-0.210985	0.427815	0.621893	0.809456	0.294222	0.430944	0.494771	0.724207	0.2886	0.426123	0.498235	0.706259	0.793808	0.429264	0.064425	0.18736	0.505208	0.430274	0.240334	0.99964
AT1G11860		Glycine cleavage T-protein family	861.9	892.21	872.83	990.01	814.21	805.29	652.07	764.13	723.64	713.22	751.27	695.65	-0.0189734	0.122614	0.877026	0.997032	0.300464	0.122653	0.0142971	0.0765965	0.351123	0.122689	0.00421122	0.029624	0.319438	0.122647	0.00920027	0.0443578	0.370096	0.122684	0.00255564	0.0157933	0.0506588	0.122722	0.679759	0.99964
AT1G11870	ATSRS|OVA7|SRS	Seryl-tRNA synthetase	26.91	24.89	23.06	22.45	24.59	21.96	22.64	23.92	23.53	22.66	23.7	22.75	0.104133	0.0970937	0.283496	0.996618	0.104825	0.0973209	0.281435	0.53549	0.185348	0.0986692	0.0603156	0.206672	0.000691661	0.0975472	0.994343	0.996937	0.0812152	0.0988924	0.411505	0.632995	0.0805235	0.0991155	0.41655	0.99964
AT1G11880		transferases, transferring hexosyl groups	2.81	2.83	2.91	2.57	3.55	3.71	3.58	3.63	3.86	3.37	3.44	3.47	-0.202522	0.179036	0.257979	0.996618	-0.359732	0.177616	0.0428329	0.166452	-0.197199	0.183604	0.282801	0.536189	-0.15721	0.173692	0.365407	0.589154	0.00532333	0.17981	0.976382	0.990624	0.162533	0.178396	0.362252	0.99964
AT1G11890	ATSEC22|SEC22	Synaptobrevin family protein	48.56	47.73	53.27	43.66	54.49	53.91	69.22	64.08	65.23	68.43	63.5	66.81	-0.043827	0.0750971	0.559487	0.996618	-0.422048	0.0738738	1.10941e-08	6.38604e-07	-0.339307	0.0750648	6.17847e-06	0.00013711	-0.378221	0.0734906	2.65365e-07	6.49377e-06	-0.29548	0.0746878	7.61495e-05	0.000865324	0.0827405	0.0734576	0.260009	0.99964
AT1G11900		Tetratricopeptide repeat (TPR)-like superfamily protein	4.01	4.63	3.58	4.28	3.6	4.64	3.76	3.98	3.89	4.39	4.23	3.78	-0.0513315	0.21652	0.812598	0.997032	0.0698243	0.219422	0.750319	0.881653	0.0552878	0.223397	0.804532	0.915338	0.121156	0.217932	0.578255	0.76713	0.106619	0.221933	0.630935	0.800281	-0.0145365	0.224766	0.948434	0.99964
AT1G11905		B-cell receptor-associated protein 31-like	12.64	14.6	13.98	10.92	15.02	15.43	15.2	15.6	16.33	19.02	17.24	17.87	-0.0172212	0.129535	0.894236	0.997032	-0.203842	0.128409	0.112413	0.309894	-0.320804	0.129383	0.0131568	0.0705203	-0.186621	0.127853	0.144386	0.33171	-0.303583	0.128831	0.0184506	0.0745718	-0.116962	0.127699	0.359706	0.99964
AT1G11910	APA1|ATAPA1	aspartic proteinase A1	286.08	339.9	360.09	278.69	272.07	342.95	360.03	316.38	325.68	341.35	314.14	322.79	0.129781	0.0995931	0.192536	0.981694	-0.0115606	0.0995735	0.907573	0.96085	0.0760137	0.0996582	0.445616	0.685386	-0.141342	0.0995947	0.15585	0.349069	-0.0537674	0.0996794	0.589609	0.772834	0.0875743	0.0996599	0.379547	0.99964
AT1G11915			0.97	0.9	1.06	0.88	0.63	1.77	0.8	0.7	0.69	0.97	1.32	0.84	-0.165542	0.446914	0.711076	0.996618	0.410947	0.469407	0.381324	0.631807	-0.0158253	0.461462	0.972643	0.988176	0.576489	0.463165	0.213252	0.424517	0.149717	0.455111	0.74218	0.868556	-0.426772	0.477218	0.371165	0.99964
AT1G11920		Pectin lyase-like superfamily protein	0	0	0	0	0	0	0	0	0	0	0	0	NA	NA	NA	NA	NA	NA	NA	NA	NA	NA	NA	NA	NA	NA	NA	NA	NA	NA	NA	NA	NA	NA	NA	NA
AT1G11925		Stigma-specific Stig1 family protein	0.67	0.21	1.15	0.1	0	0	0.11	0	0.25	0	0.33	0.15	4.05642	1.61004	0.0117535	0.543026	2.46764	1.36864	0.0713912	NA	2.23079	1.36742	0.10281	0.290739	-1.58879	1.77223	0.369991	0.59379	-1.82564	1.77128	0.302688	0.525974	-0.236853	1.55513	0.878946	0.99964
AT1G11930		Predicted pyridoxal phosphate-dependent enzyme, YBL036C type	64.61	70.7	74.75	68.79	71.68	76.31	73.57	72.09	84.06	80.1	84.76	82.55	-0.0700402	0.0844344	0.406809	0.996618	-0.139678	0.0844089	0.0979687	0.285192	-0.162515	0.0849538	0.0557503	0.19592	-0.0696382	0.0841202	0.40776	0.629076	-0.0924749	0.0846669	0.274737	0.495747	-0.0228367	0.0846415	0.78731	0.99964
AT1G11940		Core-2/I-branching beta-1,6-N-acetylglucosaminyltransferase family protein	5.07	4.27	4.6	3.7	4.15	4.55	5.83	4.98	5.39	5.35	6.43	5.91	0.157055	0.170366	0.356596	0.996618	-0.211205	0.166063	0.203432	0.443219	-0.266904	0.168356	0.112886	0.309025	-0.36826	0.167762	0.0281539	0.1031	-0.423959	0.170032	0.0126522	0.0560586	-0.0556984	0.165721	0.736797	0.99964
AT1G11950		Transcription factor jumonji (jmjC) domain-containing protein	3.73	3.71	3.8	2.35	3.22	3.2	4.13	4.07	3.93	4.14	4.42	4.8	0.360138	0.131615	0.00621349	0.419673	-0.0894317	0.127381	0.482627	0.715205	-0.181512	0.128747	0.158589	0.380625	-0.44957	0.130894	0.00059343	0.00490823	-0.54165	0.132225	4.19557e-05	0.000516705	-0.0920801	0.12801	0.471945	0.99964
AT1G11960		ERD (early-responsive to dehydration stress) family protein	5.55	8.75	6.11	5.18	6.23	5.22	5.34	5.12	4.81	5.02	4.67	5.33	0.289012	0.161552	0.0736202	0.881762	0.43687	0.16284	0.00730044	0.0462689	0.507612	0.165057	0.0021024	0.0173473	0.147858	0.164145	0.367705	0.591504	0.2186	0.166344	0.188798	0.391087	0.0707421	0.167595	0.672951	0.99964
AT1G11970		Ubiquitin-like superfamily protein	0	0	0	0	0	0	0	0	0	0	0	0	NA	NA	NA	NA	NA	NA	NA	NA	NA	NA	NA	NA	NA	NA	NA	NA	NA	NA	NA	NA	NA	NA	NA	NA
AT1G11980	RUB3	ubiquitin-related protein 3	0	0	0	0	0	0	0	0	0	0	0	0	NA	NA	NA	NA	NA	NA	NA	NA	NA	NA	NA	NA	NA	NA	NA	NA	NA	NA	NA	NA	NA	NA	NA	NA
AT1G11990		O-fucosyltransferase family protein	0.07	0.3	0.2	0.1	0.14	0.38	0.11	0.13	0.13	0.35	0.31	0.28	-0.0683657	0.749347	0.927307	0.999314	0.65706	0.805489	0.414656	0.661816	-0.635847	0.734835	0.386878	0.63655	0.725426	0.799424	0.364176	0.587918	-0.567481	0.728181	0.435795	0.653173	-1.29291	0.785836	0.0999158	0.99964
AT1G12000		Phosphofructokinase family protein	56.7	54.63	58.76	40.31	59.71	55.51	55.24	62.15	58.59	64.53	55.15	58.84	0.129837	0.102064	0.203334	0.982834	-0.0375061	0.101927	0.712894	0.862019	-0.00587098	0.102283	0.954227	0.981337	-0.167343	0.10204	0.101009	0.260142	-0.135708	0.102396	0.185064	0.386308	0.0316351	0.102259	0.757045	0.99964
AT1G12010		2-oxoglutarate (2OG) and Fe(II)-dependent oxygenase superfamily protein	2.53	2.8	2.68	3.22	2.27	3.78	1.56	1.8	2.2	1.92	3.1	2.15	-0.232055	0.279199	0.405892	0.996618	0.529339	0.294879	0.0726371	0.2354	0.248875	0.293668	0.396733	0.645109	0.761393	0.290649	0.00880237	0.0428581	0.48093	0.28942	0.0965723	0.248931	-0.280464	0.304574	0.357135	0.99964
AT1G12013	SNOR111	SNOR111; snoRNA	0	0	0	0	0	0	0	0	0	0	0	0	NA	NA	NA	NA	NA	NA	NA	NA	NA	NA	NA	NA	NA	NA	NA	NA	NA	NA	NA	NA	NA	NA	NA	NA
AT1G12015		snoRNA	0	0	0	0	0	0	0	0	0	0	0	0	NA	NA	NA	NA	NA	NA	NA	NA	NA	NA	NA	NA	NA	NA	NA	NA	NA	NA	NA	NA	NA	NA	NA	NA
AT1G12020			10.92	12.24	13.9	10.9	13.17	12.4	9.73	11.54	10.98	12.45	10.34	10.02	-0.01267	0.164439	0.938584	0.999539	0.161659	0.167228	0.333696	0.588859	0.242608	0.171665	0.157579	0.379187	0.174329	0.166603	0.29539	0.518436	0.255278	0.171057	0.135605	0.315894	0.0809492	0.17374	0.641272	0.99964
AT1G12030		Protein of unknown function (DUF506)	0.8	2.53	1.15	1.22	3.08	1.09	1.37	1.41	1.54	1.96	1.29	2.14	-0.273613	0.494525	0.580069	0.996618	0.0419444	0.503363	0.933591	0.973363	-0.189362	0.503345	0.706763	0.859897	0.315557	0.496038	0.524675	0.726643	0.0842512	0.496019	0.865124	0.937534	-0.231306	0.504831	0.64682	0.99964
AT1G12040	LRX1	leucine-rich repeat/extensin 1	0	0	0	0	0	0	0	0	0	0	0	0.03	0.042611	4.40736	0.992286	NA	-0.0126593	4.40736	0.997708	NA	-1.20423	4.40736	0.784674	NA	-0.0552702	4.40746	0.989995	NA	-1.24685	4.40746	0.777258	NA	-1.19158	4.40746	0.786888	0.99964
AT1G12050	AtFAH|FAH|SSCD1	fumarylacetoacetase, putative	38.69	44.62	43.63	35.58	36.08	43.29	39.49	33.99	35.13	39.77	40.89	41.98	0.130965	0.0889495	0.140926	0.958095	0.233436	0.0894032	0.00902658	0.0543526	0.118193	0.0897591	0.187912	0.422115	0.102471	0.0896301	0.252929	0.470881	-0.0127719	0.0899851	0.887132	0.948547	-0.115243	0.0904336	0.202545	0.99964
AT1G12060	ATBAG5|BAG5	BCL-2-associated athanogene 5	7.77	12.78	11.52	7.01	10.63	13.51	10.16	14.44	9.66	9.48	9.53	9.83	0.00492394	0.261015	0.984949	0.999539	-0.187745	0.259119	0.468727	0.704808	0.246499	0.270191	0.361603	0.615495	-0.192669	0.258556	0.456167	0.671082	0.241575	0.269651	0.370316	0.595974	0.434245	0.267817	0.104926	0.99964
AT1G12064			0	0	0	0	0	0	0	0	0	0	0	0	NA	NA	NA	NA	NA	NA	NA	NA	NA	NA	NA	NA	NA	NA	NA	NA	NA	NA	NA	NA	NA	NA	NA	NA
AT1G12070		Immunoglobulin E-set superfamily protein	0.31	0.29	0.74	0.42	0	0	0	0	0.17	0.17	0	0	1.43529	1.76345	0.415695	0.996618	2.89861	1.95479	0.138121	NA	2.66882	1.95479	0.172167	NA	1.46332	2.05906	0.477286	NA	1.23353	2.05906	0.549123	NA	-0.229789	2.22512	0.917748	0.99964
AT1G12080		Vacuolar calcium-binding protein-related	31.07	26.8	29.56	20.1	36.32	30.48	14.07	17.42	15.2	14.96	16.32	16.44	-0.020278	0.173509	0.906963	0.99768	0.840371	0.181916	3.84581e-06	9.75268e-05	0.971156	0.1868	2.00448e-07	7.37608e-06	0.860649	0.181505	2.11883e-06	4.04392e-05	0.991434	0.186399	1.044e-07	2.67478e-06	0.130785	0.194249	0.500766	0.99964
AT1G12090	ELP	extensin-like protein	1439.82	1257.01	1572.1	1790.58	1428.24	1386.2	1088.7	1116.07	1044.48	1105.88	1191.17	1125.08	-0.163647	0.133678	0.220882	0.989875	0.36083	0.133756	0.00698264	0.0448104	0.398809	0.133804	0.00287735	0.0222866	0.524477	0.133732	8.7874e-05	0.000983459	0.562456	0.13378	2.61856e-05	0.000342861	0.0379791	0.133858	0.77662	0.99964
AT1G12100		Bifunctional inhibitor/lipid-transfer protein/seed storage 2S albumin superfamily protein	1.36	1.46	0	3.65	0.72	1.77	1.46	1.76	0	2.89	2.9	2.4	-1.1685	1.25499	0.35181	0.996618	-0.294342	1.33431	0.825407	NA	-1.05028	1.28394	0.413352	0.658637	0.874156	1.21725	0.472672	0.68535	0.118221	1.16183	0.918952	0.965258	-0.755935	1.24709	0.544408	0.99964
AT1G12110	ATNRT1|B-1|CHL1|CHL1-1|NRT1|NRT1.1	nitrate transporter 1.1	19.68	23.52	25.8	21.27	17.17	20.69	10.51	16.26	11.83	11.03	12.59	10.8	0.201483	0.170335	0.236863	0.995975	0.845178	0.172135	9.10956e-07	2.88854e-05	1.06832	0.173843	7.98037e-10	6.14904e-08	0.643695	0.172432	0.000189192	0.0018871	0.866836	0.174137	6.42775e-07	1.31388e-05	0.223141	0.175899	0.204592	0.99964
AT1G12120		Plant protein of unknown function (DUF863)	28.32	29.34	30.21	30.17	30.45	32.86	29.35	26.15	26.5	27.94	29.95	31.49	-0.101859	0.0784433	0.194115	0.981694	0.111987	0.0793547	0.15818	0.381735	0.0437618	0.0799798	0.584268	0.788368	0.213845	0.0788934	0.00671691	0.0347706	0.145621	0.0795221	0.0670714	0.192894	-0.0682249	0.0804213	0.396246	0.99964
AT1G12130		Flavin-binding monooxygenase family protein	0.05	0.05	0	0	0	0.05	0	0	0	0	0	0	0.908619	4.15471	0.826887	NA	1.81514	4.15471	0.662193	NA	1.58535	4.15471	0.702774	NA	0.906518	4.19361	0.828858	NA	0.67673	4.19361	0.871801	NA	-0.229788	4.19361	0.956302	0.99964
AT1G12140	FMO	flavin-monooxygenase glucosinolate S-oxygenase 5	23.14	24.01	23.52	27.17	24.84	20.7	21.48	24.41	22.61	25.39	22.73	21.9	-0.0572163	0.126822	0.651878	0.996618	0.102911	0.127458	0.41943	0.665591	0.108536	0.128255	0.397412	0.645824	0.160127	0.127181	0.208015	0.418391	0.165752	0.12798	0.195273	0.400338	0.0056252	0.12861	0.965113	0.99964
AT1G12150		Plant protein of unknown function (DUF827)	0.41	0.38	0.24	0.41	0.91	0.27	0.64	0.33	0.3	0.43	0.05	0.51	-0.622449	0.63742	0.32881	0.996618	-0.286516	0.648911	0.658826	0.831411	0.0877036	0.673219	0.896349	0.956576	0.335933	0.627285	0.59228	0.777133	0.710153	0.6524	0.276364	0.497412	0.37422	0.663632	0.572824	0.99964
AT1G12160		Flavin-binding monooxygenase family protein	2.28	2	2.61	1.32	2.1	2.58	3.58	3	3.97	3.64	2.63	4.29	0.201266	0.25628	0.432256	0.996618	-0.607593	0.245175	0.0132048	0.0720784	-0.557271	0.248716	0.0250525	0.111741	-0.80886	0.248073	0.00111187	0.00816064	-0.758537	0.251572	0.00256822	0.0158522	0.0503229	0.24025	0.834089	0.99964
AT1G12170		F-box family protein	0	0	0	0	0	0	0	0	0	0	0	0.09	0.042611	4.40736	0.992286	NA	-0.0126593	4.40736	0.997708	NA	-1.20423	4.40736	0.784674	NA	-0.0552702	4.40746	0.989995	NA	-1.24685	4.40746	0.777258	NA	-1.19158	4.40746	0.786888	0.99964
AT1G12180			0	0.18	0	0	0	0.2	0	0	0	0	0	0	0.0425736	4.40736	0.992293	NA	0.949091	4.40736	0.8295	NA	0.719303	4.40736	0.870357	NA	0.906517	4.40746	0.837043	NA	0.676729	4.40746	0.877971	NA	-0.229788	4.40746	0.95842	0.99964
AT1G12190		F-box and associated interaction domains-containing protein	0	0	0	0	0	0	0	0	0	0	0	0	NA	NA	NA	NA	NA	NA	NA	NA	NA	NA	NA	NA	NA	NA	NA	NA	NA	NA	NA	NA	NA	NA	NA	NA
[truncated: 32,035 more rows]

## Sheet: ST2
Supplemental Table S2. Expression of the genes associated with cytokinin metabolism, transport, perception, and signaling in klu and 35S:KLU plants.
[truncated: 65 more rows]

## Sheet: ST3
Supplemental Table S3. Expression of the genes associated with auxin metabolism, transport, perception, and signaling in klu and 35S:KLU plants.
[truncated: 76 more rows]

[truncated: 9 more sheets: ST4, ST5, ST6, ST7, ST8, ST9, ST10, ST11, ST12]
