# Supplementary material for: Multi-omics approach reveals the contribution of KLU to leaf longevity and drought tolerance
Source: Plant Physiol. 2020 Nov 28;185(2):352–68. doi: 10.1093/plphys/kiaa034 (PMC8133585; doi:10.1093/plphys/kiaa034)
Supplement: kiaa034_Supplementary_Data [file kiaa034_supplementary_data.zip › pp.01345.2020-s03.xlsx]

## Sheet: Supp. Dataset S1_Checklist
Supplemental Dataset S1. Metabolite data report for the compounds analyzed in this study.
Data are reported in a manner compliant with the standards suggested by Fernie et al. (2011).
Level	Aspect	Information	Fill in
general aspect	Type of metabolome analysis	targeted metabolite analysis	TRUE
		non-targeted metabolite class scale profiling	FALSE
		non-targeted metabolome scale profiling	FALSE
		non-targeted finger printing of mass features	FALSE
	Type of quantification	absolute or quantification	Relative quantification
	Type of reference samples	chemically defined	standard reference compounds aquired in chemical companies
		biologically defined	-
	Type of replication	analytical (same analytical sample preparation)	1
		technological (same biological preparation)	1
		biological (same experimental condition)	6
		full experiment	1
	Type of technology	reference publication	Lisec et al. (2006)
	Sample preparation		chemical derivatized
		method of chromatography/separation	Lisec et al. (2006)
		method of ionization	- 70 MeVolt hard ionization
		method of detection	electron impact ionization
metabolite/mass feature	Metabolite	metabolite name	see worksheet 2
		metabolite sum formula	see worksheet 2
		metabolite structure and public source of metabolite identifier	Metabolites were identified in comparison to database entries of authentic standards (Kopka et al., 2005; Schauer et al., 2005).
	Identification	identification process	manually supervized with TagFinder software
		by authentic mass isotopomer added to one or all biological sample(s)	FALSE
		by authentic reference compound within a co-processed reference mixture	FALSE
		by authentic reference compound previously mapped to the analytical system	TRUE
		reference library	Metabolites were identified in comparison to database entries of authentic standards (Kopka et al., 2005; Schauer et al., 2005).
		type of mass spectrum
		by match of molecular mass (single mass fragment)	A minimum of 3 unique mass fragments was required for the relative quantification of metabolite pool sizes.
		by match of fragments	YES
		by match of fragmentation pattern	YES
		by match of mass spectrum to reference library	Mass spectral matching thresholds were: Match > 650 (best match = 1000) and RI-deviation < 1.0%.
		type of retention index
		by match of retention time (index) to reference library	fatty acid methylesters (FAMEs)
	Quantification	type of quantification	relative quantification by internal standard and sample fresh weight
	Validity testing	Recovery testing (chemical analog)	not performed
		Recovery testing (internally added mass isotopomer)	not performed
		Recovery testing (mixture of most divergent samples from the experiment)	not performed
		Test for linear range	not performed
		Limit of quantification (LOQ)	not performed
		Limit of detection (LOD)	not performed

## Sheet: Supp. Dataset S1_Overview
Supplemental Dataset S1. Metabolite data report for the compounds analyzed in this study.
Experiment title:	Metabolite profiles of Arabidopsis lines overexpressing KLU
Organism/Plant species:	Arabidopsis thaliana
Organ/tissue:	whole rosette leaves
Analytical tool:	GC-TOF-MS
Peak/compound no.- number of compound found
Ret . Time- Time expected, Tag Time Index and Time deviation
Putative Name- putative identification of the metabolite/derivative
Corresponding metabolite name in literature
Mol. Formula- molecular formula of the metabolite or its FA adduct;
Mass to charge ratio (m/z)
(S)- identification confirmed by a standard compound
I, II, III- different isomers
Identification level (A; B; C; D)- (A) standard or NMR; (B) MS/MS; (C) MSE; (D) MS only
Peak/Compound no.	Time Expected	Tag Time Index	Time Deviation	Putative metabolite name (Derivative)	Corresponding Metabolite in Literature	Metabolite Class	Mol formula	Mass to charge ratio (m/z)	Species detected before	References	Identification level (A-D)
1	206867	208005	0.36	M000517_A106002-101_CONT-MST_206867_TOF_Glycolic acid (2TMS)	Glycolate	Hydroxy acids	C2H4O3	177	Tomato, Arabidopsis		A
2	222650	223492	0.39	M000071_A104002-101_METB_222650_TOF_Pyruvic acid (1MEOX) (1TMS)	Pyruvate	Organic acids	C3H4O3	174	Tomato, Arabidopsis		A
3	266760	266893	-0.03	M000435_A116009-101_MST_266760_TOF_Guanidine (3TMS)	Guanidine	Amidines	CH5N3	146	Tomato, Arabidopsis, potato		A
4	271580	271590	0.06	M000030_A122001-101_METB_271580_TOF_Valine, DL- (2TMS)	Valine	Amino acids	C5H11NO2	144	Tomato, Arabidopsis, potato, Lotus japonicus		A
5	291783	291624	-0.06	M000053_A129003-101_METB_291783_TOF_Glycerol (3TMS)	Glycerol	Polyol (triol)	C3H8O3	117	Tomato, Arabidopsis, potato, Lotus japonicus		A
6	301020	301674	0.15	M000025_A129002-101_METB_301020_TOF_Leucine, DL- (2TMS)	Leucine	Amino acids	C6H13NO2	158	Tomato, Arabidopsis, potato		A
7	319193	318872	-0.11	M000017_A132002-101_METB_319193_TOF_Isoleucine, L- (2TMS)	Isoleucine	Amino acids	C6H13NO2	158	Tomato, Arabidopsis, potato		A
8	325180	324844	-0.11	M000031_A133001-101_METB_325180_TOF_Glycine (3TMS)	Glycine	Amino acids	C2H5NO2	174	Tomato, Arabidopsis		A
9	333520	332877	-0.25	M000075_A129001-101_METB_333520_TOF_Phosphoric acid (3TMS)	Phosphate	Inorganic acids	H3O4P	299	Tomato, Arabidopsis, potato, Lotus japonicus		A
10	338693	338490	-0.07	M000029_A132003-101_METB_338693_TOF_Proline, L- (2TMS)	Proline	Amino acids	C5H9NO2	142	Tomato, Arabidopsis, potato		A
11	340357	339803	-0.2	M000364_A127002-101_METB_340357_TOF_Urea (2TMS)	Urea	Amides	CH4N2O	171	Tomato, Arabidopsis		A
12	345050	344601	-0.12	M000073_A135003-101_METB_345050_TOF_Glyceric acid, DL- (3TMS)	Glycerate	Hydroxy acids	C3H6O4	189	Tomato, Arabidopsis, potato		A
13	348220	348059	-0.05	M000347_A128003-101_CONT-METB_348220_TOF_Benzoic acid (1TMS)	Benzoate	Acids (aromatic)	C7H6O2	105	Tomato, Arabidopsis, potato, Lotus japonicus		A
14	354060	353643	-0.11	M000026_A138002-101_METB_354060_TOF_Alanine, DL- (3TMS)	Alanine	Amino acids	C3H7NO2	188	Tomato, Arabidopsis		A
15	357523	357330	-0.05	M000015_A138001-101_METB_357523_TOF_Serine, DL- (3TMS)	Serine	Amino acids	C3H7NO3	204	Tomato, Arabidopsis, potato		A
16	365427	365234	-0.05	M000074_A134001-101_METB_365427_TOF_Succinic acid (2TMS)	Succinate	Organic acids	C4H6O4	247	Tomato, Arabidopsis, potato, Lotus japonicus		A
17	368365	367424	-0.23	M000016_A140001-101_METB_368365_TOF_Threonine, DL- (3TMS)	Threonine	Amino acids	C4H9NO3	117	Tomato, Arabidopsis, potato		A
18	371255	371160	-0.03	M000067_A137001-101_METB_371255_TOF_Fumaric acid (2TMS)	Fumarate	Organic acids	C4H4O4	245	Tomato, Arabidopsis, potato, Lotus japonicus		A
19	386210	386198	0.05	M000457_A133004-101_METB_386210_TOF_Nicotinic acid (1TMS)	Nicotinate	Acids (N-heterocycle)	C6H5NO2	180	Tomato, potato, tobacco		A
20	394250	393888	-0.12	M000027_A144001-101_METB_394250_TOF_Alanine, beta- (3TMS)	beta-Alanine	Acids (amino)	C3H7NO2	174	Tomato, Arabidopsis, potato, Lotus japonicus		A
21	408455	408436	-0.02	M000054_A150002-101_METB_408455_TOF_Erythritol (4TMS)	Erythritol	Polyol (tetraol)	C4H10O4	217	Tomato, Arabidopsis, potato		A
22	440995	440895	-0.02	M000065_A149001-101_METB_440995_TOF_Malic acid, DL- (3TMS)	Malate	Organic acids	C4H6O5	233	Tomato, Arabidopsis, potato, Lotus japonicus		A
23	452200	452231	0.18	M000114_A153003-101_METB_452200_TOF_Butyric acid, 4-amino- (3TMS)	GABA	Amino acids	C4H9NO2	174	Tomato, Arabidopsis, potato, Lotus japonicus		A
24	457283	457200	0.18	M000033_A152002-101_METB_457283_TOF_Aspartic acid, L- (3TMS)	Aspartic acid	Amino acids	C4H7NO4	232	Tomato, Arabidopsis, potato		A
25	458330	458011	-0.05	M000078_A156001-101_METB_458330_TOF_Threonic acid (4TMS)	Threonate	Acids (hydroxy)	C4H8O5	117	Tomato, Arabidopsis, Lotus japonicus		A
26	466925	465482	-0.33	M000186_A151005-101_METB-METB_466925_TOF_Putrescine (3TMS)	Putrescine	Polyamines	C4H12N2	142	Tomato, Arabidopsis, potato, Lotus japonicus		A
27	474325	474240	-0.04	M000018_A152001-101_METB_474325_TOF_Methionine, DL- (2TMS)	Methionine	Amino acids	C5H11NO2S	176	Tomato, Arabidopsis, potato, Lotus japonicus		A
28	492650	492786	0.04	M000032_A174008-101_MST_492650_TOF_Glutamine, DL- (4TMS)	Glutamine	Amino acids	C5H10N2O3	227	Tomato, Arabidopsis		A
29	506483	506418	0	M000037_A153002-101_METB-METB_506483_TOF_Pyroglutamic acid, DL- (2TMS)	Pyroglutamate	Lactams	C5H7NO3	230	Tomato, Arabidopsis, potato		A
30	507780	507736	-0.01	M000036_A163001-101_METB_507780_TOF_Glutamic acid, DL- (3TMS)	Glutamaic acid	Amino acids	C5H9NO5	246	Tomato, Arabidopsis, potato, Lotus japonicus		A
31	531145	530982	-0.02	M000011_A164001-101_METB_531145_TOF_Phenylalanine, DL- (2TMS)	Phenylalanine	Amino acids	C9H11NO2	218	Tomato, Arabidopsis, potato, Lotus japonicus		A
32	550100	549999	0	M000013_A168001-101_METB_550100_TOF_Asparagine, DL- (3TMS)	Asparagine	Amino acids	C4H8N2O3	116	Tomato, Arabidopsis, potato		A
33	557320	556597	-0.12	M000248_A172001-101_METB_557320_TOF_Glucose, 1,6-anhydro, beta-D- (3TMS)	1,6-anhydro-beta-Glucose	Sugars (hexose, aldose, anhydride)	C6H10O5	204	Arabidopsis, Lotus japonicus		A
34	570427	570498	0.01	M000028_A182002-101_METB-METB_570427_TOF_Ornithine, DL- (4TMS)	Ornithine	Polyamines	C5H12N2O2	142	Tomato, Arabidopsis		A
35	579380	579361	0	M000606_A187002-101_METB_579380_TOF_Fructose, D- (1MEOX) (5TMS)	Fructose	Sugars (monosaccharides)	C6H12O6	217	Tomato, Arabidopsis, potato, Lotus japonicus		A
36	585405	585194	-0.04	M000607_A181002-101_METB_585405_TOF_Shikimic acid (4TMS)	Shikimate	Hydroxy acids	C7H10O5	255	Tomato, Arabidopsis, potato, Lotus japonicus		A
37	590400	590501	-0.05	M000040_A189002-101_METB_590400_TOF_Glucose, D- (1MEOX) (5TMS)	Glucose	Sugars (monosaccharides)	C6H12O6	160	Tomato, Arabidopsis, potato		A
38	592883	592758	-0.03	M000069_A182004-101_METB-METB_592883_TOF_Citric acid (4TMS)	Citrate	Organic acids	C6H8O7	273	Tomato, Arabidopsis, potato, Lotus japonicus		A
39	605940	606116	0.19	M000038_A183001-101_METB-METB_605940_TOF_Arginine, DL-, -NH3 (3TMS)	Arginine	Amino acids	C6H14N4O2	157	Tomato, Arabidopsis		A
40	615467	615112	0.02	M000014_A192003-101_METB_615467_TOF_Lysine, L- (4TMS)	Lysine	Amino acids	C6H14N2O2	156	Tomato, Arabidopsis, potato		A
41	624990	624943	0.01	M000082_A185002-101_METB-METB_624990_TOF_Dehydroascorbic acid dimer (TMS)	Dehydroascorbate dimer	Hydroxy acids	C6H6O6	173	Tomato, Arabidopsis, potato		A
42	626890	626779	-0.06	M000596_A199002-101_METB_626890_TOF_Galactonic acid (6TMS)	Galactonate	Acids (hexonic)	C6H12O7	292	Arabidopsis, Lotus japonicus		A
43	653910	653988	0.01	M000060_A209002-101_METB_653910_TOF_Inositol, myo- (6TMS)	myo-Inositol	Polyol	C6H14O6	305	Tomato, Arabidopsis, potato		A
44	723585	723558	-0.03	M000106_A226002-101_METB_723585_TOF_Spermidine (5TMS)	Spermidine	Polyamines	C7H19N3	144	Tomato, Arabidopsis, potato		A
45	840783	840944	0.02	M000044_A264001-101_METB_840783_TOF_Sucrose, D- (8TMS)	Sucrose	Sugars (disaccharides)	C12H22O11	361	Tomato, Arabidopsis, potato, Lotus japonicus		A
46	876240	875966	-0.03	M000671_A274002-101_METB_876240_TOF_Trehalose, alpha,alpha'-, D- (8TMS)	Trehalose	Sugars (disaccharides)	C12H22O11	191	Tomato, Arabidopsis		A
47	940280	939630	-0.07	M000673_A299002-101_METB_940280_EIROE_Galactinol (9TMS)	Galactinol	Conjugate (hexosyl, inositol)	C12H22O11	204	Tomato, Arabidopsis, potato, Lotus japonicus		A
48	1033367	1033326	0	M000049_A337002-101_METB_1033367_TOF_Raffinose (11TMS)	Raffinose	Sugars (trisaccharides)	C18H32O16	217	Tomato, Arabidopsis, potato, Lotus japonicus		A
